# Supplementary material for: A hierarchical abscission program regulates reproductive allocation in Prunus × yedoensis and Prunus sargentii
Source: Hortic Res. 2025 Nov 14;13(2):uhaf317. doi: 10.1093/hr/uhaf317 (PMC12946680; doi:10.1093/hr/uhaf317)
Supplement: Web_Material_uhaf317 [file web_material_uhaf317.zip]

Archive with 9 entries (9 files):
- Supplementary Figure.pdf
- Supplementary Table S1 List of deposited genomic sequences for Prunus species.xlsx
- Supplementary Table S2 List of time-serial RNA seq data used for analysis.xlsx
- Supplementary Table S3 Reciprocal BlastP results between Arabidopsis thaliana and Prunus A- yedoensis.xlsx
- Supplementary Table S4 Transcriptomic analysis of Prunus A- yedoensis.xlsx
- Supplementary Table S5 List of protein sequences used for constructing phylogenetic tree.xlsx
- Supplementary Table S6 List of mature form of IDA protein sequences.xlsx
- Supplementary Table S7 List of protein sequences used for structure prediction.xlsx
- Supplementary Table S8 Comparison of petal color in Prunus sargentii.xlsx
