# Supplementary material for: A hierarchical abscission program regulates reproductive allocation in Prunus × yedoensis and Prunus sargentii
Source: Hortic Res. 2025 Nov 14;13(2):uhaf317. doi: 10.1093/hr/uhaf317 (PMC12946680; doi:10.1093/hr/uhaf317)
Supplement: Web_Material_uhaf317 [file web_material_uhaf317.zip › Supplementary Table S1 List of deposited genomic sequences for Prunus species.xlsx]

## Sheet: Sheet1
Supplementary Table S1 List of deposited genomic sequences for Prunus species
Name	Reference
Prunus mume (mei)	Zhang et al., Nature Communications (2012)
Prunus persica (peach)	International Peach Genome Initiative, Nat Genetics (2013)
Prunus yedoensis var. nudiflora	Baek et al., Genome Biology (2018)
Prunux x yedoensis (synonym Cerasus × yedoensis) (Somei-Yoshino)	Shirasawa et al., DNA Research (2019)
Prunus avium (sweet cherry)	Wang et al., Horticulture Research (2020)
Prunus salicina cv. Sanyueli (plum)	Liu et al., GigaScience (2020)
Prunus serrulata (synonym Cerasus serrulata) (Chinese flowering cherry)	Yi et al., Horticulture Research (2020)
Prunus armeniaca (Apricot)	Groppi et al., Nature Communications (2021)
Prunus davidiana (Chinese wild peach)	Tan et al., Horticulture Research (2021)
Prunus fruticosa (ground cherry)	Wöhner et al., Genomics (2021)
Prunus mandshurica (Manchurian apricot)	Groppi et al., Nature Communications (2021)
Prunus mira (Tibetan peach)	Tan et al., Horticulture Research (2021)
Prunus sibirica (Siberian apricot)	Groppi et al., Nature Communications (2021)
Prunus domestica (plum)	Callahan et al., Horticulture Research (2021)
Prunus ferganensis (Fergana peach)	Cao et al., BMC biology 2022)
Prunus kansuensis (Gansu peach)	Cao et al., BMC biology 2022)
Prunus humilis (bush cherry)	Wang et al., DNA Research (2022)
Prunus campanulata (bellflower cherry)	Jiang et al., Genes (2023)
Prunus cerasus (Montmorency, sour cherry)	Goeckeritz et al., Horticulture Research (2023)
Prunus pusilliflora (synonym Cerasus pusilliflora)	Jiu et al., Horticulture Research (2023)
Prunus tenella (dwarf Russian almond)	Qin et al., International Journal of Molecular Sciences (2023)
Prunus dulcis (almond)	Castanera et al., Horticulture Research (2024)
Prunus conradinae	Jiu et al., Molecular Horticulture (2024)
Prunus pseudocerasus (Chinese cherry)	Jiu et al., Horticulture Research (2024)
Prunus zhengheensis (apricot)	Tan et al., Horticulture Research (2024)
Prunus cerasifera (‘Atropurpurea’) (Purpleleaf Plum)	Li et al., Scientific Data (2025)
Prunus mahaleb (St Lucie cherry)	Fu et al., Scientific Data (2025)
Prunus serrula (birchbark cherry)	Zuo et al., Scientific Data (2025)
