# Supplementary material for: A hierarchical abscission program regulates reproductive allocation in Prunus × yedoensis and Prunus sargentii
Source: Hortic Res. 2025 Nov 14;13(2):uhaf317. doi: 10.1093/hr/uhaf317 (PMC12946680; doi:10.1093/hr/uhaf317)
Supplement: Web_Material_uhaf317 [file web_material_uhaf317.zip › Supplementary Table S2 List of time-serial RNA seq data used for analysis.xlsx]

## Sheet: Sheet1
Supplementary Table S2 List of time-serial RNA seq data used for analysis
Sampling time	rep1	rep2	rep3	rep4	rep5	rep6
0 DPA	DRS228102	DRS228113	DRS228091	DRS228158	DRS228175	DRS228192
1 DPA	DRS228103	DRS228114	DRS228092
2 DPA	DRS228159	DRS228176	DRS228193
4 DPA	DRS228160	DRS228177	DRS228194
6 DPA	DRS228161	DRS228178	DRS228195
8 DPA	DRS228105	DRS228082	DRS228094
11 DPA	DRS228106	DRS228083	DRS228095
Reference: Shirasawa et al., Frontiers in Plant Science (2022), NCBI BioProject Accession: PRJDB12348 (https://www.ncbi.nlm.nih.gov/bioproject/?term=PRJDB12348)
