# Supplementary material for: A hierarchical abscission program regulates reproductive allocation in Prunus × yedoensis and Prunus sargentii
Source: Hortic Res. 2025 Nov 14;13(2):uhaf317. doi: 10.1093/hr/uhaf317 (PMC12946680; doi:10.1093/hr/uhaf317)
Supplement: Web_Material_uhaf317 [file web_material_uhaf317.zip › Supplementary Table S3 Reciprocal BlastP results between Arabidopsis thaliana and Prunus A- yedoensis.xlsx]

## Sheet: Sheet1
Supplementary Table S3 Reciprocal BlastP results between Arabidopsis thaliana and Prunus × yedoensis
Reciprocal BlastP results (13,246 genes)		BlastP: Prunus × yedoensis to Arabidopsis thaliana (e-value < 0.01; 82,347 genes)												BlastP: Arabidopsis thaliana to Prunus × yedoensis (e-value < 0.01; 50,000 genes)
Prunus × yedoensis	Arabidopsis thaliana	qseqid	sseqid	pident	length	mismatch	gapopen	qstart	qend	sstart	send	evalue	bitscore	qseqid	sseqid	pident	length	mismatch	gapopen	qstart	qend	sstart	send	evalue	bitscore
CYE_r3.1SPA3_g005750.1	AT3G21320.1	CYE_r3.1SPA0_g001220.1	AT1G70320.1	38.889	72	37	3	162	232	2526	2591	0.009	38.1	AT5G10430.1	CYE_r3.1SPE4_g015320.1	44.615	65	35	1	28	92	186	249	0.009	35.8
CYE_r3.1SPE2_g018450.1	AT4G31010.1	CYE_r3.1SPA0_g008390.1	AT4G25470.1	36.111	72	41	2	440	511	141	207	0.009	39.7	AT3G27500.2	CYE_r3.1SPA7_g009220.1	23.404	235	148	10	14	220	1250	1480	0.009	40
CYE_r3.1SPE4_g027120.1	AT5G66480.1	CYE_r3.1SPA0_g035000.1	AT1G26761.1	35.593	59	34	1	123	181	378	432	0.009	37.4	AT5G59930.1	CYE_r3.1SPA7_g009220.1	20.327	551	327	19	29	560	479	936	0.009	40.4
CYE_r3.1SPA0_g025930.1	AT3G05670.3	CYE_r3.1SPA0_g037950.1	AT3G53840.1	30.357	56	36	1	10	65	6	58	0.009	34.3	AT1G65040.4	CYE_r3.1SPE2_g035580.1	36.364	55	24	1	390	433	470	524	0.009	39.3
CYE_r3.1SPA5_g019520.1	AT1G33060.1	CYE_r3.1SPA0_g048050.1	AT1G40087.1	35.802	81	42	4	29	102	254	331	0.009	38.9	AT3G32960.1	CYE_r3.1SPE8_g002030.1	25.581	129	69	5	31	142	127	245	0.009	37.7
CYE_r3.1SPA7_g009220.1	AT5G40320.1	CYE_r3.1SPA0_g075450.1	AT3G28455.1	32.432	74	34	3	48	120	12	70	0.009	33.5	AT3G50630.2	CYE_r3.1SPE7_g009160.1	32.456	114	45	6	89	182	69	170	0.009	36.6
CYE_r3.1SPA0_g000390.1	AT2G34150.2	CYE_r3.1SPA0_g083980.1	AT5G59900.1	27.419	62	45	0	10	71	177	238	0.009	33.5	AT3G52510.2	CYE_r3.1SPE0_g108690.1	31.818	66	45	0	43	108	210	275	0.009	37.7
CYE_r3.1SPA0_g105460.1	AT2G21440.1	CYE_r3.1SPA0_g093900.1	AT5G52530.1	59.459	37	7	3	77	112	383	412	0.009	39.7	AT1G56060.1	CYE_r3.1SPA0_g006520.1	36.364	44	28	0	14	57	1	44	0.009	31.2
CYE_r3.1SPA2_g037140.1	AT5G51160.1	CYE_r3.1SPA0_g099090.1	AT3G02600.1	40	45	22	1	14	53	11	55	0.009	33.5	AT1G24310.1	CYE_r3.1SPE5_g020120.1	63.158	38	12	2	6	42	180	216	0.009	39.3
CYE_r3.1SPA6_g034950.1	AT3G53700.1	CYE_r3.1SPA0_g101250.1	AT2G01590.1	51.724	29	13	1	60	88	60	87	0.009	34.3	AT5G54410.1	CYE_r3.1SPA6_g018510.1	41.538	65	33	1	94	158	106	165	0.009	37.7
CYE_r3.1SPA7_g009220.1	AT5G40320.1	CYE_r3.1SPA0_g113690.1	AT3G10650.1	36.957	46	28	1	25	69	1138	1183	0.009	33.5	AT4G06688.1	CYE_r3.1SPE4_g034960.1	27.848	79	57	0	22	100	87	165	0.009	39.3
CYE_r3.1SPA7_g024250.1	AT3G24480.1	CYE_r3.1SPA0_g142050.1	AT3G47570.1	39.394	66	36	2	9	72	411	474	0.009	39.3	AT5G56910.1	CYE_r3.1SPA0_g033870.1	30.263	76	47	2	83	156	9	80	0.009	35.8
CYE_r3.1SPA1_g014830.1	AT1G70000.1	CYE_r3.1SPA0_g144560.1	AT1G42700.1	29.73	74	40	1	15	88	34	95	0.009	37.4	AT1G50300.2	CYE_r3.1SPA1_g010670.1	53.846	26	12	0	116	141	25	50	0.009	38.1
CYE_r3.1SPA4_g022250.1	AT5G54930.1	CYE_r3.1SPA0_g153790.1	AT3G13670.1	28.333	60	40	2	1	58	507	565	0.009	33.1	AT4G00651.1	CYE_r3.1SPA0_g094130.1	61.538	26	9	1	30	54	251	276	0.009	34.7
CYE_r3.1SPE1_g022560.1	AT2G03830.1	CYE_r3.1SPA0_g154990.1	AT1G52603.1	34.884	43	22	1	16	52	18	60	0.009	33.1	AT1G33060.2	CYE_r3.1SPA5_g019520.1	41.791	67	32	3	476	540	692	753	0.009	40.4
CYE_r3.1SPE1_g036580.1	AT4G32870.1	CYE_r3.1SPA0_g165680.1	AT4G23160.3	44.231	52	28	1	1	52	531	581	0.009	40.8	AT2G34925.1	CYE_r3.1SPE4_g008730.1	44	50	25	2	41	88	74	122	0.009	33.9
CYE_r3.1SPE3_g004430.1	AT1G72600.1	CYE_r3.1SPA0_g166800.1	AT1G12970.1	38.462	65	38	1	1	65	206	268	0.009	33.5	AT2G13895.1	CYE_r3.1SPA7_g009220.1	36.842	57	33	1	2	58	94	147	0.009	38.1
CYE_r3.1SPA4_g019160.1	AT3G15355.1	CYE_r3.1SPA0_g171910.1	AT5G20480.1	30.769	65	45	0	84	148	491	555	0.009	36.6	AT4G37110.4	CYE_r3.1SPE7_g009850.1	66.667	24	8	0	296	319	481	504	0.009	38.9
CYE_r3.1SPE1_g038330.1	AT4G19550.2	CYE_r3.1SPA0_g175290.1	AT4G15140.1	41.304	46	27	0	23	68	18	63	0.009	34.7	AT4G37110.3	CYE_r3.1SPE7_g009850.1	66.667	24	8	0	296	319	481	504	0.009	38.9
CYE_r3.1SPE1_g039990.1	AT1G21528.1	CYE_r3.1SPA0_g176130.1	AT1G75660.1	39.583	48	28	1	26	72	778	825	0.009	35.8	AT5G32619.1	CYE_r3.1SPE8_g030030.1	30.588	85	41	4	1	75	1	77	0.009	33.1
CYE_r3.1SPE3_g012940.1	AT5G18950.1	CYE_r3.1SPA0_g179480.1	AT3G14470.1	30.827	133	77	6	1116	1247	878	996	0.009	41.2	AT1G52810.1	CYE_r3.1SPA3_g007890.1	36.264	91	24	5	148	207	1	88	0.009	38.5
CYE_r3.1SPE3_g034370.1	AT5G14430.1	CYE_r3.1SPA0_g181790.1	AT3G18670.2	28.986	69	45	2	1	69	586	650	0.009	33.5	AT4G03230.6	CYE_r3.1SPA3_g027800.1	32	75	44	3	124	191	1	75	0.009	41.2
CYE_r3.1SPE6_g000930.1	AT3G13540.1	CYE_r3.1SPA1_g001660.1	AT4G14180.2	48.148	27	14	0	2	28	743	769	0.009	32.7	AT4G03230.5	CYE_r3.1SPA3_g027800.1	32	75	44	3	152	219	1	75	0.009	41.2
CYE_r3.1SPE8_g005590.1	AT5G39775.1	CYE_r3.1SPA2_g003680.1	AT4G08850.1	34.615	52	34	0	2	53	612	663	0.009	34.7	AT4G03230.2	CYE_r3.1SPA3_g027800.1	32	75	44	3	124	191	1	75	0.009	41.2
CYE_r3.1SPA0_g105460.1	AT2G21440.1	CYE_r3.1SPA2_g008530.1	AT2G29480.1	23.585	106	76	2	29	130	66	170	0.009	35.4	AT1G24256.1	CYE_r3.1SPE3_g000430.1	48.571	35	18	0	2	36	16	50	0.009	36.2
CYE_r3.1SPA1_g004660.1	AT1G67775.1	CYE_r3.1SPA2_g016140.1	AT4G12000.1	41.935	31	18	0	37	67	173	203	0.009	33.1	AT3G42075.2	CYE_r3.1SPA0_g178470.1	42.308	26	15	0	34	59	164	189	0.009	33.5
CYE_r3.1SPA1_g030620.1	AT5G43020.1	CYE_r3.1SPA2_g019470.1	AT2G06265.1	29.851	67	41	2	1	62	18	83	0.009	32.3	AT1G29570.1	CYE_r3.1SPA3_g025780.1	26.866	67	38	2	48	103	294	360	0.009	38.9
CYE_r3.1SPA2_g022650.1	AT1G67020.1	CYE_r3.1SPA2_g025410.1	AT4G31010.1	25.472	106	69	1	155	250	265	370	0.009	38.5	AT3G32904.1	CYE_r3.1SPE8_g028210.1	36.364	55	35	0	276	330	974	1028	0.009	38.9
CYE_r3.1SPA2_g036540.1	AT5G05190.1	CYE_r3.1SPA2_g028470.1	AT1G67190.1	32.979	94	52	5	2	88	201	290	0.009	34.3	AT2G39865.1	CYE_r3.1SPE2_g034090.1	34.615	52	27	2	1	46	417	467	0.009	32.3
CYE_r3.1SPA4_g022480.1	AT3G16525.1	CYE_r3.1SPA2_g032230.1	AT3G45730.1	42.308	26	15	0	19	44	14	39	0.009	32	AT3G03380.2	CYE_r3.1SPA3_g020040.1	23.047	256	170	8	109	342	754	1004	0.009	41.2
CYE_r3.1SPA5_g013630.1	AT4G30970.1	CYE_r3.1SPA2_g032540.1	AT2G46430.1	34.615	52	33	1	88	138	469	520	0.009	35.8	AT5G11980.2	CYE_r3.1SPE3_g021720.1	22.133	375	229	13	29	374	50	390	0.009	39.7
CYE_r3.1SPA5_g016560.1	AT1G63910.1	CYE_r3.1SPA3_g005000.1	AT2G21930.2	29.487	78	38	3	1	68	227	297	0.009	35	AT5G45050.3	CYE_r3.1SPE0_g030820.1	38.372	86	45	3	1046	1128	461	541	0.009	41.6
CYE_r3.1SPA6_g004360.1	AT1G06920.1	CYE_r3.1SPA3_g005750.1	AT3G21320.1	40	65	27	2	1	63	1	55	0.009	40	AT5G45050.4	CYE_r3.1SPE0_g030820.1	38.372	86	45	3	907	989	461	541	0.009	41.6
CYE_r3.1SPA6_g004450.1	AT2G30350.2	CYE_r3.1SPA3_g018860.1	AT1G67040.2	27.632	152	86	3	30	158	604	754	0.009	36.6	AT5G42840.1	CYE_r3.1SPA7_g009220.1	32.323	99	60	5	367	459	50	147	0.009	40.4
CYE_r3.1SPA7_g004100.1	AT2G41550.1	CYE_r3.1SPA3_g019370.1	AT3G02600.1	40	45	22	1	14	53	11	55	0.009	33.5	AT1G12615.1	CYE_r3.1SPE6_g017980.1	45.455	33	18	0	1	33	78	110	0.008	37
CYE_r3.1SPA7_g026490.1	AT2G11910.1	CYE_r3.1SPA4_g000670.1	AT4G34830.1	39.623	53	26	2	2	51	763	812	0.009	32.7	AT4G11653.1	CYE_r3.1SPA3_g025660.1	34.615	78	44	5	1	74	1	75	0.008	33.1
CYE_r3.1SPE0_g102020.1	AT2G21140.1	CYE_r3.1SPA4_g007220.1	AT4G15140.1	41.304	46	27	0	23	68	18	63	0.009	34.7	AT1G65040.3	CYE_r3.1SPE2_g035580.1	36.364	55	24	1	342	385	470	524	0.008	39.3
CYE_r3.1SPE2_g004090.1	AT5G04890.1	CYE_r3.1SPA4_g030660.1	AT1G26540.1	25	124	92	1	412	534	553	676	0.009	39.7	AT1G65040.6	CYE_r3.1SPE2_g035580.1	36.364	55	24	1	272	315	470	524	0.008	38.9
CYE_r3.1SPE2_g026160.1	AT2G39430.1	CYE_r3.1SPA4_g032030.1	AT3G07500.1	27.723	101	39	3	56	125	29	126	0.009	35.4	AT1G65040.2	CYE_r3.1SPE2_g035580.1	36.364	55	24	1	413	456	470	524	0.008	39.7
CYE_r3.1SPE3_g027280.1	AT1G71470.2	CYE_r3.1SPA4_g032740.1	AT1G50830.1	28.395	81	58	0	1	81	89	169	0.009	37	AT2G38690.1	CYE_r3.1SPE1_g026480.1	27.586	58	40	1	134	189	229	286	0.008	37.4
CYE_r3.1SPE7_g016180.1	AT2G19710.1	CYE_r3.1SPA6_g002480.1	AT1G12970.1	38.462	65	38	1	1	65	206	268	0.009	33.5	AT1G01695.1	CYE_r3.1SPE2_g020360.1	24.706	170	67	6	56	164	514	683	0.008	39.7
CYE_r3.1SPA1_g031750.1	AT5G07572.1	CYE_r3.1SPA6_g003070.1	AT1G31950.1	31.818	66	39	2	2	61	449	514	0.009	33.1	AT2G04046.1	CYE_r3.1SPE1_g023140.1	24.324	111	75	3	1	110	5	107	0.008	34.3
CYE_r3.1SPA3_g021600.1	AT2G42860.1	CYE_r3.1SPA6_g008000.1	AT1G27170.1	30.769	91	54	3	459	549	915	996	0.009	39.7	AT5G35475.1	CYE_r3.1SPA0_g173140.1	29.268	82	54	2	4	84	277	355	0.008	37
CYE_r3.1SPA3_g032000.1	AT3G28880.1	CYE_r3.1SPA6_g013290.1	AT3G15840.4	34	50	33	0	15	64	33	82	0.009	33.1	AT1G01670.1	CYE_r3.1SPE0_g142750.1	58.621	29	12	0	92	120	7	35	0.008	39.3
CYE_r3.1SPA6_g013420.1	AT2G28050.1	CYE_r3.1SPA6_g015780.1	AT3G05850.1	30.952	42	29	0	22	63	216	257	0.009	33.5	AT1G01670.2	CYE_r3.1SPE0_g142750.1	58.621	29	12	0	92	120	7	35	0.008	39.3
CYE_r3.1SPA6_g029810.1	AT4G37670.2	CYE_r3.1SPA6_g022790.1	AT3G48480.1	24.219	128	75	5	21	128	135	260	0.009	36.2	AT4G00260.1	CYE_r3.1SPE1_g031350.1	24.434	221	131	10	294	507	45	236	0.008	39.3
CYE_r3.1SPA7_g009220.1	AT5G40320.1	CYE_r3.1SPA6_g027360.1	AT3G22125.5	71.429	28	8	0	22	49	1017	1044	0.009	33.1	AT2G22000.1	CYE_r3.1SPA8_g007100.1	36.17	47	24	1	4	50	10	50	0.008	34.7
CYE_r3.1SPA8_g011240.1	AT5G64390.1	CYE_r3.1SPA7_g003040.1	AT5G07180.2	29.333	75	53	0	9	83	367	441	0.009	33.9	AT2G02040.1	CYE_r3.1SPA1_g022140.1	59.459	37	13	2	1	36	1	36	0.008	40.4
CYE_r3.1SPE0_g046010.1	AT1G40129.1	CYE_r3.1SPA7_g024560.1	AT2G40050.2	21.25	80	63	0	99	178	27	106	0.009	38.9	AT1G69818.1	CYE_r3.1SPE6_g025220.1	31.707	82	44	4	1	71	1	81	0.008	32.7
CYE_r3.1SPE0_g130630.1	AT4G13110.1	CYE_r3.1SPA8_g028130.1	AT1G66410.4	37.838	37	23	0	59	95	1	37	0.009	33.5	AT1G13825.2	CYE_r3.1SPA0_g070960.1	31.818	44	30	0	68	111	124	167	0.008	35.4
CYE_r3.1SPE3_g022270.1	AT2G34310.5	CYE_r3.1SPA8_g028680.1	AT3G22490.1	29.091	165	86	7	25	166	103	259	0.009	37	AT1G13825.1	CYE_r3.1SPA0_g070960.1	31.818	44	30	0	70	113	124	167	0.008	35.4
CYE_r3.1SPE3_g028560.1	AT2G14830.1	CYE_r3.1SPE0_g003550.1	AT3G45700.1	21.698	106	69	3	174	265	436	541	0.009	37.7	AT4G35580.1	CYE_r3.1SPA5_g019520.1	38.71	62	33	2	382	438	694	755	0.008	40
CYE_r3.1SPA0_g104740.1	AT5G14160.1	CYE_r3.1SPE0_g010410.1	AT5G61120.1	50	48	17	2	22	65	216	260	0.009	34.3	AT4G35580.2	CYE_r3.1SPA5_g019520.1	38.71	62	33	2	382	438	694	755	0.008	40
CYE_r3.1SPA8_g031810.1	AT1G36510.1	CYE_r3.1SPE0_g041370.1	AT1G26761.1	35.593	59	34	1	123	181	378	432	0.009	37.4	AT1G70120.1	CYE_r3.1SPA7_g009560.1	23.153	203	119	8	5	172	28	228	0.008	37
CYE_r3.1SPE1_g039810.1	AT5G11070.1	CYE_r3.1SPE0_g041610.1	AT1G72300.1	32.955	88	56	2	9	94	204	290	0.009	36.6	AT4G03230.7	CYE_r3.1SPA3_g027800.1	32	75	44	3	67	134	1	75	0.008	41.2
CYE_r3.1SPA6_g017470.1	AT3G29750.1	CYE_r3.1SPE0_g042240.1	AT3G53840.1	30.357	56	36	1	10	65	6	58	0.009	34.3	AT1G76930.2	CYE_r3.1SPA1_g025850.1	30.851	94	61	3	76	165	376	469	0.008	38.5
CYE_r3.1SPA1_g018010.1	AT1G13620.1	CYE_r3.1SPE0_g044960.1	AT1G40087.1	35.802	81	42	4	29	102	254	331	0.009	38.9	AT2G17305.1	CYE_r3.1SPE4_g019220.1	29.032	62	44	0	3	64	79	140	0.008	38.5
CYE_r3.1SPA1_g012900.1	AT1G24575.1	CYE_r3.1SPE0_g055230.1	AT5G62230.1	38	50	31	0	45	94	399	448	0.009	35	AT1G35850.2	CYE_r3.1SPA4_g000860.1	23.881	134	97	2	86	216	466	597	0.008	38.5
CYE_r3.1SPA5_g019520.1	AT1G33060.1	CYE_r3.1SPE0_g089360.1	AT1G71060.1	24.719	89	64	1	2	90	329	414	0.009	34.7	AT1G32540.7	CYE_r3.1SPE5_g010710.1	67.857	28	9	0	70	97	105	132	0.008	35.4
CYE_r3.1SPE5_g012290.1	AT4G17140.3	CYE_r3.1SPE0_g090140.1	AT2G01950.1	43.478	46	26	0	1	46	491	536	0.009	39.3	AT3G03380.1	CYE_r3.1SPA3_g020040.1	23.047	256	170	8	109	342	754	1004	0.008	41.6
CYE_r3.1SPE0_g170920.1	AT4G30460.1	CYE_r3.1SPE0_g100580.1	AT1G58390.1	37.209	43	24	1	4	46	41	80	0.009	34.3	AT1G32763.1	CYE_r3.1SPA6_g043760.1	33.803	71	36	3	12	71	7	77	0.008	34.3
CYE_r3.1SPA5_g008410.1	AT1G32630.2	CYE_r3.1SPE0_g107570.1	AT5G41770.1	30.081	123	76	2	34	154	459	573	0.009	39.7	AT2G41470.1	CYE_r3.1SPA7_g008190.1	35.821	67	37	1	345	405	91	157	0.008	38.9
CYE_r3.1SPA3_g013380.1	AT5G40595.1	CYE_r3.1SPE0_g111330.1	AT5G51200.2	66.667	27	9	0	1439	1465	1835	1861	0.009	41.2	AT1G21090.2	CYE_r3.1SPE4_g015320.1	30.769	78	47	3	49	126	56	126	0.008	37.7
CYE_r3.1SPE5_g018290.1	AT5G41860.1	CYE_r3.1SPE0_g117850.1	AT1G74720.1	28.866	97	59	3	568	660	19	109	0.009	40	AT1G34000.1	CYE_r3.1SPE1_g040850.1	42.105	38	22	0	124	161	98	135	0.007	37
CYE_r3.1SPE3_g005110.1	AT3G13845.2	CYE_r3.1SPE0_g125320.1	AT1G34300.1	29.31	116	62	5	77	186	239	340	0.009	37	AT4G13100.6	CYE_r3.1SPE8_g029230.1	44.118	68	30	2	158	220	270	334	0.007	38.5
CYE_r3.1SPA1_g018260.1	AT1G63522.1	CYE_r3.1SPE0_g129350.1	AT3G42170.1	32.927	82	41	3	26	105	53	122	0.009	35	AT2G05400.3	CYE_r3.1SPE0_g186350.1	25.359	209	130	7	8	209	105	294	0.007	37.7
CYE_r3.1SPE6_g031750.1	AT1G22120.1	CYE_r3.1SPE0_g144190.1	AT1G40087.1	21.961	255	179	11	9	254	60	303	0.009	37.7	AT1G53282.1	CYE_r3.1SPE8_g033310.1	29.577	71	45	1	1	66	1	71	0.007	34.3
CYE_r3.1SPA5_g024080.1	AT5G62760.3	CYE_r3.1SPE0_g144440.1	AT4G27000.1	33.333	72	40	2	88	159	296	359	0.009	37.7	AT1G65040.1	CYE_r3.1SPE2_g035580.1	36.364	55	24	1	234	277	470	524	0.007	38.9
CYE_r3.1SPA3_g036220.1	AT3G02010.1	CYE_r3.1SPE0_g160630.1	AT5G53150.4	39.13	46	26	1	293	338	203	246	0.009	38.5	AT1G23060.2	CYE_r3.1SPA7_g010850.1	50	40	17	1	181	217	254	293	0.007	38.9
CYE_r3.1SPA4_g034200.1	AT2G34930.1	CYE_r3.1SPE0_g176920.1	AT2G42980.1	30.189	53	36	1	10	61	416	468	0.009	32.7	AT1G23060.5	CYE_r3.1SPA7_g010850.1	50	40	17	1	181	217	254	293	0.007	38.9
CYE_r3.1SPA6_g008620.1	AT3G45730.1	CYE_r3.1SPE0_g188680.1	AT2G34930.1	34.118	85	56	0	192	276	790	874	0.009	38.1	AT1G23060.3	CYE_r3.1SPA7_g010850.1	50	40	17	1	181	217	254	293	0.007	38.9
CYE_r3.1SPA0_g109680.1	AT3G42860.1	CYE_r3.1SPE0_g188690.1	AT4G13920.1	29.545	88	62	0	133	220	716	803	0.009	37.4	AT2G04830.1	CYE_r3.1SPE6_g027470.1	34.694	49	31	1	1	49	337	384	0.007	35
CYE_r3.1SPA7_g008940.1	AT1G17285.1	CYE_r3.1SPE1_g004000.1	AT3G17380.1	26.087	69	50	1	14	82	226	293	0.009	38.5	AT1G70990.1	CYE_r3.1SPA1_g020660.1	70	20	6	0	131	150	96	115	0.007	36.2
CYE_r3.1SPA7_g001620.1	AT2G35030.1	CYE_r3.1SPE1_g024310.1	AT3G25882.1	32.292	96	39	5	36	116	32	116	0.009	34.3	AT5G38378.1	CYE_r3.1SPA0_g162650.1	33.871	62	34	4	12	70	11	68	0.007	33.1
CYE_r3.1SPE0_g173980.1	AT1G79460.1	CYE_r3.1SPE1_g034990.1	AT3G28455.1	72.222	18	5	0	63	80	53	70	0.009	32.3	AT4G16560.1	CYE_r3.1SPE5_g014750.1	25.556	90	66	1	441	530	105	193	0.007	39.3
CYE_r3.1SPE5_g020950.1	AT4G33145.1	CYE_r3.1SPE1_g039940.1	AT1G21528.1	48.387	31	15	1	13	42	13	43	0.009	32.3	AT5G59280.1	CYE_r3.1SPA4_g000860.1	22.751	189	127	6	114	289	413	595	0.007	39.3
CYE_r3.1SPA2_g039530.1	AT5G52530.1	CYE_r3.1SPE2_g005120.1	AT3G42170.1	32.927	82	41	3	26	105	53	122	0.009	35	AT5G61300.2	CYE_r3.1SPE1_g020670.1	35.165	91	42	3	396	471	847	935	0.007	40.4
CYE_r3.1SPA8_g025780.1	AT3G06985.1	CYE_r3.1SPE2_g008530.1	AT1G40087.1	21.812	298	197	14	90	366	66	348	0.009	39.3	AT5G61300.1	CYE_r3.1SPE1_g020670.1	35.165	91	42	3	396	471	847	935	0.007	40.4
CYE_r3.1SPA1_g019530.1	AT1G68530.1	CYE_r3.1SPE2_g018450.1	AT4G31010.1	25.472	106	69	1	155	250	265	370	0.009	38.5	AT3G52510.1	CYE_r3.1SPE0_g108690.1	31.818	66	45	0	45	110	210	275	0.007	38.1
CYE_r3.1SPA0_g005710.1	AT5G12330.1	CYE_r3.1SPE3_g000910.1	AT5G57390.1	48.276	29	15	0	11	39	245	273	0.009	34.7	AT1G52110.1	CYE_r3.1SPA0_g100480.1	25.954	131	76	4	200	311	21	149	0.007	39.3
CYE_r3.1SPE0_g169580.1	AT4G39917.1	CYE_r3.1SPE3_g005640.1	AT3G21320.1	40	65	27	2	1	63	1	55	0.009	40	AT1G27490.1	CYE_r3.1SPA0_g134120.1	54.545	33	15	0	5	37	19	51	0.007	37
CYE_r3.1SPE7_g006400.1	AT2G35950.2	CYE_r3.1SPE3_g018900.1	AT3G47570.1	31.884	69	45	2	93	161	543	609	0.009	37	AT3G56610.1	CYE_r3.1SPE2_g010210.1	32.184	87	50	4	42	128	134	211	0.007	36.2
CYE_r3.1SPE0_g094480.1	AT1G45231.2	CYE_r3.1SPE3_g020930.1	AT1G45249.4	40.625	32	17	1	11	40	362	393	0.009	32.7	AT3G61182.1	CYE_r3.1SPE7_g008060.1	39.583	48	25	2	27	74	185	228	0.007	34.3
CYE_r3.1SPA5_g015060.1	AT1G63240.1	CYE_r3.1SPE3_g021260.1	AT4G03500.1	32.895	76	50	1	14	89	511	585	0.009	36.2	AT2G33070.2	CYE_r3.1SPE0_g150350.1	27.778	90	49	3	124	206	29	109	0.007	38.5
CYE_r3.1SPE4_g017540.1	AT4G27330.1	CYE_r3.1SPE3_g028040.1	AT1G01725.1	66.667	18	6	0	21	38	22	39	0.009	31.6	AT2G33070.1	CYE_r3.1SPE0_g150350.1	27.778	90	49	3	124	206	29	109	0.007	38.5
CYE_r3.1SPE0_g137490.1	AT1G06135.1	CYE_r3.1SPE4_g002820.1	AT1G15680.1	28.916	83	47	3	1	77	193	269	0.009	34.7	AT1G68725.1	CYE_r3.1SPE0_g160860.1	35.714	140	78	5	36	172	1116	1246	0.007	38.5
CYE_r3.1SPA4_g007590.1	AT3G19020.2	CYE_r3.1SPE4_g009990.1	AT4G08850.1	46.512	43	20	1	5	47	752	791	0.009	40.8	AT5G23770.1	CYE_r3.1SPE3_g000700.1	24.651	215	146	6	1	210	15	218	0.007	39.7
CYE_r3.1SPE0_g102160.1	AT4G17000.3	CYE_r3.1SPE4_g013400.1	AT1G17250.1	35.593	59	33	1	9	67	86	139	0.009	33.5	AT5G52690.1	CYE_r3.1SPA2_g027630.1	39.683	63	34	3	8	68	6	66	0.007	36.6
CYE_r3.1SPA0_g105460.1	AT2G21440.1	CYE_r3.1SPE4_g021850.1	AT1G12700.3	28.571	63	45	0	5	67	169	231	0.009	33.1	AT4G16540.4	CYE_r3.1SPE5_g014750.1	33.784	74	38	2	146	214	126	193	0.007	37.4
CYE_r3.1SPE8_g024900.1	AT4G38810.2	CYE_r3.1SPE4_g023540.1	AT1G21310.1	36.932	352	87	12	295	511	29	380	0.009	39.3	AT3G43503.1	CYE_r3.1SPA6_g025030.1	53.846	26	11	1	5	29	229	254	0.007	33.5
CYE_r3.1SPA7_g009310.1	AT2G42040.1	CYE_r3.1SPE4_g027120.1	AT5G66480.1	35.593	59	33	2	26	84	77	130	0.009	34.3	AT3G25090.1	CYE_r3.1SPA0_g134060.1	20.27	148	112	2	51	197	147	289	0.007	38.9
CYE_r3.1SPE4_g004380.1	AT5G45780.1	CYE_r3.1SPE5_g001100.1	AT5G12010.1	29.348	92	54	3	48	131	76	164	0.009	39.7	AT4G35580.3	CYE_r3.1SPA5_g019520.1	38.71	62	33	2	382	438	694	755	0.007	40.4
CYE_r3.1SPA5_g024210.1	AT3G47790.1	CYE_r3.1SPE5_g001650.1	AT2G18180.5	31.818	66	44	1	49	113	370	435	0.009	35	AT4G18600.1	CYE_r3.1SPA0_g000390.1	52.941	34	16	0	1658	1691	701	734	0.007	42.7
CYE_r3.1SPE4_g015010.1	AT3G15200.1	CYE_r3.1SPE5_g003880.1	AT1G40087.1	21.961	255	179	11	9	254	60	303	0.009	37.7	AT4G18600.4	CYE_r3.1SPA0_g000390.1	52.941	34	16	0	1619	1652	701	734	0.007	42.7
CYE_r3.1SPA1_g019980.1	AT1G68238.1	CYE_r3.1SPE5_g006010.1	AT1G40087.1	23.79	248	155	12	90	313	66	303	0.009	39.3	AT4G18600.5	CYE_r3.1SPA0_g000390.1	52.941	34	16	0	1658	1691	701	734	0.007	42.7
CYE_r3.1SPE0_g040010.1	AT3G24225.1	CYE_r3.1SPE5_g016380.1	AT4G25470.1	36.111	72	41	2	440	511	141	207	0.009	39.7	AT4G18600.3	CYE_r3.1SPA0_g000390.1	52.941	34	16	0	1648	1681	701	734	0.007	42.7
CYE_r3.1SPE0_g040230.1	AT3G19430.2	CYE_r3.1SPE6_g016150.1	AT3G47090.1	40.58	69	40	1	116	184	82	149	0.009	37	AT4G03230.3	CYE_r3.1SPA3_g027800.1	32	75	44	3	59	126	1	75	0.007	41.2
CYE_r3.1SPE0_g007390.1	AT5G14930.1	CYE_r3.1SPE6_g024020.1	AT5G09530.1	39.326	89	43	4	21	106	88	168	0.009	35.8	AT3G53370.1	CYE_r3.1SPA6_g045730.1	75.385	65	16	0	12	76	1	65	0.007	32.7
CYE_r3.1SPE8_g032300.1	AT1G06137.1	CYE_r3.1SPE7_g018530.1	AT4G32430.1	30	90	57	4	60	144	433	521	0.009	35.8	AT4G26800.3	CYE_r3.1SPE6_g009080.1	27.368	95	68	1	44	138	504	597	0.007	40
CYE_r3.1SPE6_g027530.1	AT2G38420.1	CYE_r3.1SPE8_g012190.1	AT1G35710.1	28.07	57	41	0	1	57	419	475	0.009	35.8	AT1G36623.1	CYE_r3.1SPA4_g015820.1	51.852	27	13	0	1	27	96	122	0.007	32.7
CYE_r3.1SPE6_g025560.1	AT5G67240.2	CYE_r3.1SPE8_g020430.1	AT1G25300.1	25	112	80	3	22	131	10	119	0.009	37.7	AT3G29330.2	CYE_r3.1SPA5_g025500.1	32.609	92	46	4	64	146	232	316	0.007	36.6
CYE_r3.1SPA6_g045500.1	AT5G03210.1	CYE_r3.1SPE8_g033120.1	AT3G51895.2	53.333	30	14	0	719	748	614	643	0.009	40	AT1G31370.1	CYE_r3.1SPA2_g006490.1	40.58	69	39	2	59	125	111	179	0.007	37.4
CYE_r3.1SPE6_g006270.1	AT3G09110.1	CYE_r3.1SPA0_g001080.1	AT1G13630.4	23.977	171	120	2	261	426	655	820	0.008	40.8	AT3G18535.3	CYE_r3.1SPE2_g000530.1	47.059	34	18	0	223	256	15	48	0.007	38.9
CYE_r3.1SPE7_g002470.1	AT4G02180.1	CYE_r3.1SPA0_g001960.1	AT2G25470.1	32.099	81	49	3	2	76	424	504	0.008	36.6	AT3G18535.1	CYE_r3.1SPE2_g000530.1	47.059	34	18	0	223	256	15	48	0.007	38.9
CYE_r3.1SPA2_g042430.1	AT5G16680.1	CYE_r3.1SPA0_g004960.1	AT5G48030.1	61.905	21	8	0	19	39	350	370	0.008	32.7	AT3G18535.2	CYE_r3.1SPE2_g000530.1	47.059	34	18	0	223	256	15	48	0.007	38.9
CYE_r3.1SPA7_g009220.1	AT5G40320.1	CYE_r3.1SPA0_g011510.1	AT1G40087.1	30.909	110	57	5	124	226	234	331	0.008	39.3	AT5G42840.2	CYE_r3.1SPA7_g009220.1	32.323	99	60	5	367	459	50	147	0.007	40.8
CYE_r3.1SPA3_g030850.1	AT3G29310.1	CYE_r3.1SPA0_g013150.1	AT5G61910.5	34.783	92	49	3	25	112	419	503	0.008	38.9	AT1G73150.2	CYE_r3.1SPE4_g014260.1	52.778	36	17	0	47	82	78	113	0.007	39.7
CYE_r3.1SPE6_g008260.1	AT5G59800.1	CYE_r3.1SPA0_g014470.1	AT3G47570.1	32.292	96	62	2	74	167	207	301	0.008	37.4	AT4G15562.1	CYE_r3.1SPE1_g002010.1	30.769	65	44	1	26	89	27	91	0.006	35.8
CYE_r3.1SPE8_g006470.1	AT1G22730.1	CYE_r3.1SPA0_g025930.1	AT3G05670.3	51.786	56	26	1	7	61	6	61	0.008	40.4	AT1G22900.1	CYE_r3.1SPA0_g121750.1	58.621	29	12	0	89	117	1	29	0.006	37.4
CYE_r3.1SPA5_g026390.1	AT2G04025.2	CYE_r3.1SPA0_g027430.1	AT2G34930.1	40.678	59	34	1	1104	1161	97	155	0.008	41.2	AT4G08590.1	CYE_r3.1SPE5_g020580.1	25.843	89	47	3	103	173	503	590	0.006	40.4
CYE_r3.1SPE1_g007790.1	AT3G23740.1	CYE_r3.1SPA0_g030540.1	AT5G51370.1	36.957	46	24	1	22	67	81	121	0.008	33.1	AT4G08590.2	CYE_r3.1SPE5_g020580.1	25.843	89	47	3	103	173	503	590	0.006	40
CYE_r3.1SPA7_g016390.1	AT5G66985.1	CYE_r3.1SPA0_g039000.1	AT5G49390.1	24.823	141	102	1	296	436	641	777	0.008	40	AT5G37220.1	CYE_r3.1SPA0_g017830.1	21.583	139	90	3	65	188	12	146	0.006	38.1
CYE_r3.1SPA4_g006020.1	AT4G21500.1	CYE_r3.1SPA0_g041350.1	AT5G20480.1	47.826	46	24	0	96	141	75	120	0.008	36.2	AT1G23147.1	CYE_r3.1SPA4_g004850.1	59.091	22	9	0	67	88	100	121	0.006	34.3
CYE_r3.1SPA4_g014980.1	AT1G79080.1	CYE_r3.1SPA0_g048760.1	AT1G40087.1	21.285	249	176	8	87	326	66	303	0.008	39.3	AT3G50690.1	CYE_r3.1SPE7_g010670.1	41.129	124	29	4	320	440	321	403	0.006	40
CYE_r3.1SPE5_g013120.1	AT2G22740.2	CYE_r3.1SPA0_g095470.1	AT4G02720.1	30.612	98	51	4	54	136	11	106	0.008	37.4	AT3G16470.1	CYE_r3.1SPE3_g005600.1	28.472	144	92	8	163	300	659	797	0.006	40.4
CYE_r3.1SPA1_g042960.1	AT4G24275.1	CYE_r3.1SPA0_g096970.1	AT5G48940.1	46.552	58	26	2	10	66	131	184	0.008	39.3	AT4G01510.7	CYE_r3.1SPA2_g030160.1	41.667	36	19	1	12	47	54	87	0.006	36.6
CYE_r3.1SPA5_g020190.1	AT5G61990.1	CYE_r3.1SPA0_g107870.1	AT5G48030.1	61.905	21	8	0	19	39	350	370	0.008	32.7	AT4G01510.4	CYE_r3.1SPA2_g030160.1	41.667	36	19	1	12	47	54	87	0.006	36.6
CYE_r3.1SPE0_g158510.1	AT2G20070.1	CYE_r3.1SPA0_g112470.1	AT2G47070.1	34.783	69	42	2	59	127	746	811	0.008	38.1	AT4G01350.1	CYE_r3.1SPA7_g009220.1	27.703	148	97	5	327	466	9	154	0.006	41.2
CYE_r3.1SPA8_g017740.1	AT5G37474.1	CYE_r3.1SPA0_g122900.1	AT2G41820.1	28.244	131	62	3	70	170	202	330	0.008	37	AT1G01670.3	CYE_r3.1SPE0_g142750.1	58.621	29	12	0	8	36	7	35	0.006	39.3
CYE_r3.1SPE1_g035060.1	AT2G23270.1	CYE_r3.1SPA0_g125230.1	AT4G29970.1	36.709	79	44	4	73	151	156	228	0.008	37	AT2G03310.1	CYE_r3.1SPA5_g025120.1	25.806	93	61	2	89	176	118	207	0.006	37
CYE_r3.1SPE8_g015430.1	AT4G38980.1	CYE_r3.1SPA0_g142660.1	AT1G61170.1	42.623	61	30	2	74	132	162	219	0.008	36.2	AT4G07350.1	CYE_r3.1SPE0_g046010.1	28.571	77	52	1	91	164	110	186	0.006	38.5
CYE_r3.1SPA4_g023460.1	AT5G55135.1	CYE_r3.1SPA0_g148870.1	AT5G06700.1	46.939	49	25	1	20	67	23	71	0.008	33.5	AT5G58650.1	CYE_r3.1SPE6_g005470.1	68.421	19	6	0	42	60	42	60	0.006	33.1
CYE_r3.1SPE0_g040230.1	AT3G19430.2	CYE_r3.1SPA0_g168410.1	AT1G17240.2	30.159	63	41	1	19	78	244	306	0.008	33.9	AT1G64107.1	CYE_r3.1SPE8_g005760.1	32.759	58	34	1	10	62	9	66	0.006	34.3
CYE_r3.1SPE0_g000440.1	AT4G29940.2	CYE_r3.1SPA0_g177310.1	AT2G34930.1	31.304	115	55	2	89	180	607	720	0.008	37.4	AT3G04260.1	CYE_r3.1SPA3_g029870.1	29.63	108	75	1	791	897	382	489	0.006	41.2
CYE_r3.1SPE1_g001810.1	AT4G15720.1	CYE_r3.1SPA0_g181290.1	AT1G06710.7	23.596	89	62	2	4	86	296	384	0.008	35	AT2G02640.1	CYE_r3.1SPA7_g009220.1	31.507	146	86	8	370	505	312	453	0.006	41.2
CYE_r3.1SPA1_g040570.1	AT1G09900.1	CYE_r3.1SPA0_g182100.1	AT4G32990.2	26.852	108	67	3	1	108	88	183	0.008	35.4	AT1G36622.1	CYE_r3.1SPA2_g026920.1	34.091	44	27	1	21	62	22	65	0.006	34.3
CYE_r3.1SPE2_g028040.1	AT2G39782.1	CYE_r3.1SPA1_g004990.1	AT1G74190.1	47.5	40	19	1	30	69	545	582	0.008	34.7	AT5G12280.1	CYE_r3.1SPE3_g021100.1	30.4	125	61	4	177	294	1	106	0.006	39.7
CYE_r3.1SPE1_g016750.1	AT2G07505.1	CYE_r3.1SPA1_g012740.1	AT3G63420.3	31.25	64	44	0	84	147	23	86	0.008	37.4	AT3G60720.2	CYE_r3.1SPA2_g024130.1	25	112	71	1	31	142	161	259	0.006	38.1
CYE_r3.1SPE0_g019480.1	AT5G57760.1	CYE_r3.1SPA1_g014120.1	AT5G07280.1	34.409	93	47	4	4	83	529	620	0.008	38.1	AT1G27720.1	CYE_r3.1SPE0_g142040.1	54.054	37	17	0	1	37	1	37	0.006	41.2
CYE_r3.1SPE4_g019250.1	AT1G50910.1	CYE_r3.1SPA2_g000410.1	AT5G48030.1	61.905	21	8	0	19	39	350	370	0.008	32.7	AT5G44610.3	CYE_r3.1SPE4_g008850.1	72.222	18	5	0	1	18	1	18	0.006	37
CYE_r3.1SPA1_g013020.1	AT2G09388.1	CYE_r3.1SPA2_g000420.1	AT5G48030.1	61.905	21	8	0	19	39	350	370	0.008	32.7	AT5G44610.1	CYE_r3.1SPE4_g008850.1	72.222	18	5	0	1	18	1	18	0.006	37
CYE_r3.1SPE0_g153620.1	AT5G16780.3	CYE_r3.1SPA2_g007430.1	AT1G26540.1	25.564	133	98	1	441	572	544	676	0.008	40.4	AT5G44610.2	CYE_r3.1SPE4_g008850.1	72.222	18	5	0	1	18	1	18	0.006	37
CYE_r3.1SPA6_g010040.1	AT1G08060.3	CYE_r3.1SPA2_g023670.1	AT1G59800.1	35.088	57	32	1	4	55	175	231	0.008	33.1	AT5G15025.1	CYE_r3.1SPA1_g014780.1	26.562	64	47	0	46	109	130	193	0.006	36.2
CYE_r3.1SPA5_g018350.1	AT4G10890.3	CYE_r3.1SPA2_g034790.1	AT3G47110.1	33.824	68	45	0	43	110	79	146	0.008	36.6	AT1G44191.1	CYE_r3.1SPE2_g022860.1	25	56	42	0	300	355	7	62	0.006	36.6
CYE_r3.1SPE6_g019530.1	AT5G64770.1	CYE_r3.1SPA2_g042260.1	AT2G26040.1	29.63	81	49	3	11	88	42	117	0.008	36.2	AT4G39190.1	CYE_r3.1SPA8_g014200.1	35.556	90	36	4	207	277	134	220	0.006	38.1
CYE_r3.1SPE0_g188220.1	AT5G12260.1	CYE_r3.1SPA3_g002650.1	AT5G53890.1	38.462	52	27	1	20	71	328	374	0.008	35.8	AT1G67020.1	CYE_r3.1SPA2_g022650.1	24.324	111	68	5	85	183	57	163	0.006	40.4
CYE_r3.1SPA2_g036490.1	AT2G40765.1	CYE_r3.1SPA3_g005540.1	AT3G01580.1	30.769	52	36	0	112	163	12	63	0.008	37.4	AT1G36510.1	CYE_r3.1SPA8_g031810.1	40	45	19	1	8	44	2	46	0.006	36.2
CYE_r3.1SPA1_g040040.1	AT4G24500.2	CYE_r3.1SPA3_g024830.1	AT1G45616.1	24.012	329	182	12	7	316	623	902	0.008	40.8	AT1G29560.1	CYE_r3.1SPA3_g025780.1	35.185	54	27	2	228	273	316	369	0.006	40.4
CYE_r3.1SPA4_g035460.1	AT3G45750.1	CYE_r3.1SPA3_g030650.1	AT5G07980.2	29.752	121	78	2	826	946	744	857	0.008	41.6	AT2G19650.1	CYE_r3.1SPA7_g009220.1	32.039	103	62	5	401	497	50	150	0.006	41.2
CYE_r3.1SPA7_g016270.1	AT3G50420.1	CYE_r3.1SPA4_g005780.1	AT3G47570.1	35.385	65	42	0	66	130	191	255	0.008	36.6	AT4G11845.1	CYE_r3.1SPA6_g033570.1	64	25	9	0	104	128	343	367	0.006	37
CYE_r3.1SPE0_g044630.1	AT5G20590.1	CYE_r3.1SPA4_g012800.1	AT2G34930.1	50	32	16	0	29	60	26	57	0.008	34.3	AT5G09340.1	CYE_r3.1SPA7_g010380.1	27.143	70	48	1	10	79	86	152	0.006	34.3
CYE_r3.1SPA6_g029810.1	AT4G37670.2	CYE_r3.1SPA4_g024670.1	AT3G05660.1	27.517	149	92	4	1	148	188	321	0.008	37.7	AT3G04943.1	CYE_r3.1SPE8_g031210.1	31.429	70	40	1	12	81	35	96	0.006	33.9
CYE_r3.1SPE2_g020070.1	AT5G32590.1	CYE_r3.1SPA4_g033220.1	AT1G40087.1	20.082	244	165	7	87	306	66	303	0.008	39.7	AT1G02990.1	CYE_r3.1SPA8_g030130.1	26.506	332	182	10	522	793	800	1129	0.006	42
CYE_r3.1SPA1_g037580.1	AT1G77765.2	CYE_r3.1SPA5_g004840.1	AT5G48030.1	61.905	21	8	0	19	39	350	370	0.008	32.7	AT1G65180.1	CYE_r3.1SPA7_g009220.1	27.397	146	95	6	331	471	13	152	0.006	41.2
CYE_r3.1SPA4_g015640.1	AT3G14560.1	CYE_r3.1SPA5_g010620.1	AT5G02700.1	26.056	142	81	5	7	132	77	210	0.008	36.6	AT2G34150.2	CYE_r3.1SPA0_g000390.1	57.895	38	14	1	460	497	696	731	0.006	41.2
CYE_r3.1SPA2_g034770.1	AT1G45248.1	CYE_r3.1SPA5_g012830.1	AT4G00150.1	33.028	109	55	5	129	236	88	179	0.008	40.4	AT4G08590.3	CYE_r3.1SPE5_g020580.1	25.843	89	47	3	103	173	503	590	0.005	40.4
CYE_r3.1SPE2_g034360.1	AT5G53486.2	CYE_r3.1SPA5_g019520.1	AT1G33060.1	34.831	89	51	3	670	753	454	540	0.008	40.4	AT1G45015.1	CYE_r3.1SPE7_g006780.1	28.226	124	79	6	23	140	22	141	0.005	36.2
CYE_r3.1SPA1_g020630.1	AT2G01400.1	CYE_r3.1SPA6_g025660.1	AT5G48030.1	61.905	21	8	0	19	39	350	370	0.008	32.7	AT5G46440.1	CYE_r3.1SPA4_g007940.1	34	50	31	1	6	53	225	274	0.005	35.4
CYE_r3.1SPE8_g031210.1	AT3G04943.1	CYE_r3.1SPA6_g027420.1	AT3G09030.1	41.026	39	23	0	25	63	362	400	0.008	33.5	AT2G23130.1	CYE_r3.1SPA6_g032900.1	57.143	28	12	0	1	28	1	28	0.005	38.1
CYE_r3.1SPA2_g008000.1	AT3G10690.1	CYE_r3.1SPA6_g037770.1	AT5G43150.1	44.186	43	22	2	39	80	17	58	0.008	33.5	AT2G04378.1	CYE_r3.1SPA0_g107360.1	37.5	48	29	1	9	56	35	81	0.005	35.4
CYE_r3.1SPE2_g002050.1	AT3G12320.1	CYE_r3.1SPA6_g049110.1	AT3G10770.2	25.309	162	108	5	27	175	4	165	0.008	38.5	AT5G08695.1	CYE_r3.1SPE4_g008150.1	36.207	58	36	1	4	61	705	761	0.005	41.2
CYE_r3.1SPA1_g019520.1	AT1G68540.1	CYE_r3.1SPA7_g007790.1	AT5G43240.2	32.787	61	39	2	62	120	16	76	0.008	35.4	AT5G08695.1	CYE_r3.1SPE4_g008150.1	26.374	182	95	6	147	304	614	780	0.005	41.2
CYE_r3.1SPE8_g032330.1	AT2G31335.1	CYE_r3.1SPA7_g009220.1	AT5G40320.1	24.352	193	112	9	1291	1481	43	203	0.008	41.2	AT1G55440.1	CYE_r3.1SPA7_g009220.1	22.194	392	230	18	48	385	196	566	0.005	41.2
CYE_r3.1SPE0_g032030.1	AT4G14650.1	CYE_r3.1SPA7_g012440.1	AT3G59170.1	40	45	27	0	91	135	125	169	0.008	36.2	AT5G03680.1	CYE_r3.1SPE7_g004280.1	33.784	74	46	1	417	490	124	194	0.005	40.8
CYE_r3.1SPE1_g042940.1	AT1G78172.1	CYE_r3.1SPA7_g025420.1	AT4G32430.1	27.941	68	46	2	6	72	538	603	0.008	33.9	AT4G03040.1	CYE_r3.1SPE3_g029950.1	38.889	54	32	1	39	92	87	139	0.005	35
CYE_r3.1SPA6_g020040.1	AT2G21780.1	CYE_r3.1SPA8_g001620.1	AT2G44800.1	37.736	53	28	2	4	56	183	230	0.008	33.9	AT1G32460.1	CYE_r3.1SPE8_g002730.1	33.824	68	39	2	1	68	513	574	0.005	35.4
CYE_r3.1SPE2_g004020.1	AT3G56910.1	CYE_r3.1SPA8_g012560.1	AT5G61910.5	35.211	71	43	1	42	112	436	503	0.008	39.7	AT5G61470.1	CYE_r3.1SPA0_g129950.1	38.462	52	25	2	6	57	267	311	0.005	39.3
CYE_r3.1SPE1_g032150.1	AT3G25970.1	CYE_r3.1SPE0_g005850.1	AT2G34930.1	40.385	52	30	1	1	52	644	694	0.008	33.1	AT1G69150.1	CYE_r3.1SPA7_g009220.1	25.397	189	121	6	127	298	1223	1408	0.005	40.8
CYE_r3.1SPA1_g030620.1	AT5G43020.1	CYE_r3.1SPE0_g040960.1	AT3G23330.1	26.316	95	68	2	24	117	362	455	0.008	36.6	AT5G47590.1	CYE_r3.1SPE5_g014750.1	25.263	95	68	2	153	247	101	192	0.005	38.5
CYE_r3.1SPE6_g011880.1	AT1G08180.1	CYE_r3.1SPE0_g044040.1	AT3G66656.1	31.915	47	30	1	6	52	19	63	0.008	33.5	AT3G27490.1	CYE_r3.1SPA7_g009000.1	26.316	133	77	5	41	164	70	190	0.005	40.8
CYE_r3.1SPE4_g007840.1	AT5G11720.1	CYE_r3.1SPE0_g046270.1	AT1G40087.1	21.285	249	176	8	87	326	66	303	0.008	39.7	AT5G27220.2	CYE_r3.1SPA0_g015140.1	22.406	424	241	11	54	454	318	676	0.005	42.4
CYE_r3.1SPA0_g181740.1	AT1G76952.1	CYE_r3.1SPE0_g051460.1	AT3G47570.1	32.292	96	62	2	74	167	207	301	0.008	37.4	AT5G27220.4	CYE_r3.1SPA0_g015140.1	22.406	424	241	11	54	454	318	676	0.005	42.4
CYE_r3.1SPA8_g029730.1	AT3G62990.1	CYE_r3.1SPE0_g051810.1	AT3G05660.1	27.517	149	92	4	1	148	188	321	0.008	37.7	AT1G80245.6	CYE_r3.1SPA0_g006950.1	33.333	96	51	6	6	99	1331	1415	0.005	35.8
CYE_r3.1SPA2_g028340.1	AT2G46390.1	CYE_r3.1SPE0_g074240.1	AT4G21410.3	31.818	44	30	0	31	74	192	235	0.008	35	AT1G80245.5	CYE_r3.1SPA0_g006950.1	33.333	96	51	6	6	99	1331	1415	0.005	35.8
CYE_r3.1SPE4_g012980.1	AT3G14840.2	CYE_r3.1SPE0_g075950.1	AT4G33300.2	30.476	105	71	2	2	106	551	653	0.008	35	AT1G80245.4	CYE_r3.1SPA0_g006950.1	33.333	96	51	6	6	99	1331	1415	0.005	35.8
CYE_r3.1SPE3_g019040.1	AT1G67000.1	CYE_r3.1SPE0_g096740.1	AT2G22440.1	21.642	134	98	3	29	158	125	255	0.008	36.6	AT1G17780.1	CYE_r3.1SPA4_g018120.1	40	50	29	1	114	162	637	686	0.005	38.1
CYE_r3.1SPA1_g010670.1	AT1G67325.1	CYE_r3.1SPE0_g107630.1	AT3G04240.2	30.882	68	46	1	27	93	4	71	0.008	35.8	AT2G46390.1	CYE_r3.1SPA2_g028340.1	81.25	16	3	0	1	16	1	16	0.005	31.6
CYE_r3.1SPA0_g121750.1	AT1G65870.1	CYE_r3.1SPE0_g112970.1	AT3G55170.4	84.211	19	3	0	19	37	40	58	0.008	33.9	AT5G22640.2	CYE_r3.1SPA6_g013750.1	32.026	153	77	6	585	715	682	829	0.005	41.6
CYE_r3.1SPA0_g006520.1	AT5G04080.2	CYE_r3.1SPE0_g113360.1	AT1G24090.1	43.182	44	25	0	17	60	247	290	0.008	33.9	AT3G28650.1	CYE_r3.1SPA7_g009220.1	32.323	99	54	6	8	99	464	556	0.005	41.6
CYE_r3.1SPA0_g077600.1	AT1G09960.1	CYE_r3.1SPE0_g115450.1	AT4G21750.2	21.951	82	60	1	11	88	56	137	0.008	37.4	AT1G40129.1	CYE_r3.1SPE0_g046010.1	26.875	160	98	4	8	157	36	186	0.005	39.7
CYE_r3.1SPE7_g010960.1	AT4G36600.2	CYE_r3.1SPE0_g130850.1	AT4G22660.1	32.787	61	40	1	25	85	9	68	0.008	38.1	AT2G33010.1	CYE_r3.1SPE0_g048080.1	42	50	25	1	322	367	73	122	0.005	38.5
CYE_r3.1SPA8_g026590.1	AT5G44005.1	CYE_r3.1SPE0_g135090.1	AT1G03670.1	26.667	105	66	3	66	163	61	161	0.008	39.3	AT2G45135.2	CYE_r3.1SPA0_g009200.1	34.848	66	37	2	67	127	25	89	0.005	37.4
CYE_r3.1SPE1_g001940.1	AT5G48970.1	CYE_r3.1SPE0_g144550.1	AT5G59310.1	35	40	24	1	17	56	72	109	0.008	32.3	AT2G45135.1	CYE_r3.1SPA0_g009200.1	34.848	66	37	2	67	127	25	89	0.005	37.4
CYE_r3.1SPA6_g044290.1	AT2G48090.1	CYE_r3.1SPE0_g151140.1	AT1G76990.4	37.5	48	30	0	13	60	131	178	0.008	35	AT4G07526.2	CYE_r3.1SPE4_g015280.1	41.667	48	28	0	8	55	97	144	0.005	36.2
CYE_r3.1SPA6_g028720.1	AT5G65613.1	CYE_r3.1SPE0_g159730.1	AT1G05750.1	43.75	32	18	0	1	32	369	400	0.008	31.6	AT4G07526.1	CYE_r3.1SPE4_g015280.1	41.667	48	28	0	8	55	97	144	0.005	36.2
CYE_r3.1SPE8_g033850.1	AT3G63095.1	CYE_r3.1SPE0_g167700.1	AT1G40087.1	21.25	240	147	7	87	286	66	303	0.008	39.7	AT4G07526.3	CYE_r3.1SPE4_g015280.1	41.667	48	28	0	8	55	97	144	0.005	36.2
CYE_r3.1SPE0_g113750.1	AT5G59305.1	CYE_r3.1SPE0_g170470.1	AT4G10590.4	32.407	108	58	6	50	148	20	121	0.008	37.7	AT1G28630.4	CYE_r3.1SPE0_g032470.1	23.684	114	82	3	252	361	146	258	0.005	40.4
CYE_r3.1SPA3_g035100.1	AT3G27260.1	CYE_r3.1SPE0_g181940.1	AT3G58220.5	31.579	57	32	2	1	57	1	50	0.008	32.7	AT5G54930.1	CYE_r3.1SPA4_g022250.1	40.909	88	33	5	208	279	315	399	0.005	38.9
CYE_r3.1SPA1_g026890.1	AT2G24645.2	CYE_r3.1SPE0_g184480.1	AT4G02750.1	20.134	149	105	4	289	435	61	197	0.008	39.3	AT2G34220.2	CYE_r3.1SPA5_g023900.1	30.667	75	48	2	281	351	1255	1329	0.005	41.6
CYE_r3.1SPE0_g129100.1	AT1G51172.1	CYE_r3.1SPE0_g188480.1	AT2G13760.1	32.692	52	31	2	12	62	8	56	0.008	33.5	AT2G34220.1	CYE_r3.1SPA5_g023900.1	30.667	75	48	2	246	316	1255	1329	0.005	41.6
CYE_r3.1SPE0_g186640.1	AT3G10650.1	CYE_r3.1SPE1_g004280.1	AT3G17470.1	58.333	24	10	0	42	65	535	558	0.008	33.9	AT2G20597.1	CYE_r3.1SPE8_g033310.1	34.783	46	29	1	3	47	4	49	0.005	34.7
CYE_r3.1SPE3_g005370.1	AT3G13700.2	CYE_r3.1SPE1_g007690.1	AT3G58220.5	31.579	57	32	2	1	57	1	50	0.008	32.7	AT2G28460.1	CYE_r3.1SPA7_g009220.1	28.571	252	122	17	300	544	371	571	0.005	41.6
CYE_r3.1SPE1_g007790.1	AT3G23740.1	CYE_r3.1SPE1_g021880.1	AT5G48030.1	61.905	21	8	0	19	39	350	370	0.008	32.7	AT2G15360.1	CYE_r3.1SPA5_g024990.1	34.483	58	29	1	12	60	369	426	0.005	35
CYE_r3.1SPA6_g007540.1	AT5G02420.1	CYE_r3.1SPE1_g035810.1	AT2G41410.1	32.812	64	41	1	3	66	128	189	0.008	33.1	AT3G50200.1	CYE_r3.1SPE6_g025590.1	23.81	105	74	2	14	114	4	106	0.005	38.5
CYE_r3.1SPA1_g028720.1	AT1G10875.1	CYE_r3.1SPE2_g000600.1	AT5G60800.1	58.824	34	12	1	2	33	170	203	0.008	35.8	AT2G24645.4	CYE_r3.1SPA1_g038610.1	21.771	271	179	9	194	455	17	263	0.005	40
CYE_r3.1SPA3_g016800.1	AT3G62800.3	CYE_r3.1SPE2_g015160.1	AT1G45616.1	29.775	178	91	5	954	1129	279	424	0.008	40.8	AT1G53025.1	CYE_r3.1SPA4_g019160.1	28.049	164	70	8	4	130	31	183	0.005	40.8
CYE_r3.1SPA3_g015050.1	AT2G31130.6	CYE_r3.1SPE2_g016840.1	AT2G20830.2	47.619	42	20	2	27	66	21	62	0.008	33.1	AT1G53025.2	CYE_r3.1SPA4_g019160.1	28.049	164	70	8	4	130	31	183	0.005	40.8
CYE_r3.1SPA0_g009190.1	AT1G31840.1	CYE_r3.1SPE2_g019790.1	AT5G20480.1	32.877	73	42	2	59	131	442	507	0.008	36.2	AT2G20605.1	CYE_r3.1SPE8_g033310.1	26.027	73	48	1	1	67	1	73	0.005	34.7
CYE_r3.1SPE5_g001590.1	AT1G20760.1	CYE_r3.1SPE2_g019790.1	AT5G20480.1	29.63	81	56	1	59	138	345	425	0.008	36.2	AT1G26680.1	CYE_r3.1SPA1_g026890.1	28.829	111	70	3	422	524	109	218	0.005	40.8
CYE_r3.1SPA0_g000840.1	AT5G55820.9	CYE_r3.1SPE3_g000590.1	AT2G20070.1	40.426	47	23	3	5	48	32	76	0.008	31.6	AT2G25440.1	CYE_r3.1SPE0_g051770.1	30.864	81	56	0	512	592	272	352	0.005	41.2
CYE_r3.1SPE1_g016550.1	AT1G13040.2	CYE_r3.1SPE4_g006970.1	AT4G21610.1	40.541	37	22	0	30	66	52	88	0.008	33.1	AT2G07240.1	CYE_r3.1SPE0_g011100.1	33.01	103	59	4	744	837	316	417	0.005	41.6
CYE_r3.1SPE8_g007800.1	AT1G71840.1	CYE_r3.1SPE4_g018400.1	AT4G29090.1	24.818	137	77	4	3	114	414	549	0.008	36.2	AT2G07773.1	CYE_r3.1SPE4_g023040.1	30.952	84	41	3	76	148	14	91	0.005	36.6
CYE_r3.1SPE1_g001270.1	AT2G28290.6	CYE_r3.1SPE4_g018820.1	AT1G03670.1	26.667	105	66	3	137	234	61	161	0.008	39.3	AT2G34150.4	CYE_r3.1SPA0_g000390.1	57.895	38	14	1	339	376	696	731	0.005	41.6
CYE_r3.1SPE1_g029080.1	AT1G20060.10	CYE_r3.1SPE4_g023490.1	AT1G21310.1	37.092	337	78	13	335	538	92	427	0.008	39.3	AT2G34150.5	CYE_r3.1SPA0_g000390.1	57.895	38	14	1	339	376	696	731	0.005	41.6
CYE_r3.1SPA0_g139190.1	AT5G53880.1	CYE_r3.1SPE4_g024310.1	AT5G48030.1	61.905	21	8	0	19	39	350	370	0.008	32.7	AT2G34150.1	CYE_r3.1SPA0_g000390.1	57.895	38	14	1	339	376	696	731	0.005	41.6
CYE_r3.1SPE0_g141240.1	AT2G15180.1	CYE_r3.1SPE4_g026790.1	AT3G05350.1	31.944	72	43	3	200	267	521	590	0.008	39.7	AT1G71470.1	CYE_r3.1SPE3_g027280.1	32.432	74	44	3	54	122	71	143	0.005	36.2
CYE_r3.1SPE0_g150350.1	AT3G07720.1	CYE_r3.1SPE4_g034780.1	AT2G34930.1	45	40	22	0	18	57	351	390	0.008	35.4	ATMG00910.1	CYE_r3.1SPE4_g023040.1	30.952	84	41	3	76	148	14	91	0.005	36.2
CYE_r3.1SPA0_g121150.1	AT3G52620.1	CYE_r3.1SPE5_g014780.1	AT4G00150.1	33.028	109	55	5	129	236	88	179	0.008	40	AT5G46260.1	CYE_r3.1SPE0_g100260.1	30.657	137	93	2	572	706	790	926	0.004	42.7
CYE_r3.1SPE5_g022640.1	AT3G48260.1	CYE_r3.1SPE5_g018510.1	AT5G48030.1	61.905	21	8	0	19	39	350	370	0.008	32.7	AT5G56920.1	CYE_r3.1SPE0_g029720.1	32.353	68	42	1	92	159	17	80	0.004	37
CYE_r3.1SPA4_g024750.1	AT5G16320.1	CYE_r3.1SPE6_g002200.1	AT1G12970.1	37.313	67	40	1	1	67	206	270	0.008	33.9	AT4G08590.6	CYE_r3.1SPA5_g020030.1	25.843	89	47	3	103	173	503	590	0.004	40.8
CYE_r3.1SPE1_g006160.1	AT1G48360.2	CYE_r3.1SPE6_g008080.1	AT3G09510.1	39.13	46	28	0	20	65	371	416	0.008	33.9	AT2G21030.1	CYE_r3.1SPA5_g004800.1	38.636	44	27	0	13	56	359	402	0.004	37.7
CYE_r3.1SPE0_g136990.1	AT1G06143.1	CYE_r3.1SPE6_g017260.1	AT1G42700.1	29.73	74	40	1	43	116	34	95	0.008	37	AT2G04378.2	CYE_r3.1SPA0_g107360.1	37.5	48	29	1	9	56	35	81	0.004	35.4
CYE_r3.1SPA4_g014980.1	AT1G79080.1	CYE_r3.1SPE6_g017440.1	AT2G29110.1	26.733	101	67	3	84	184	849	942	0.008	37	AT5G39775.1	CYE_r3.1SPE8_g005590.1	25.14	179	115	3	13	172	2	180	0.004	37.4
CYE_r3.1SPE5_g015510.1	AT1G62935.1	CYE_r3.1SPE6_g024730.1	AT5G42965.1	29.032	62	43	1	22	83	34	94	0.008	34.3	AT3G45760.2	CYE_r3.1SPA4_g035460.1	32.812	64	43	0	293	356	184	247	0.004	40.4
CYE_r3.1SPA3_g015090.1	AT2G42560.1	CYE_r3.1SPE6_g031580.1	AT5G55170.1	26.923	52	38	0	18	69	10	61	0.008	32.7	AT3G45760.1	CYE_r3.1SPA4_g035460.1	32.812	64	43	0	278	341	184	247	0.004	40.4
CYE_r3.1SPA4_g003180.1	AT1G61690.1	CYE_r3.1SPE7_g007200.1	AT2G22440.1	21.642	134	98	3	29	158	125	255	0.008	36.6	AT2G34010.1	CYE_r3.1SPA4_g018230.1	49.057	53	22	2	2	54	10	57	0.004	39.7
CYE_r3.1SPA0_g022560.1	AT1G61210.1	CYE_r3.1SPE7_g012350.1	AT5G48030.1	61.905	21	8	0	19	39	350	370	0.008	32.7	AT1G25450.1	CYE_r3.1SPA1_g019530.1	77.273	22	5	0	1	22	5	26	0.004	40.8
CYE_r3.1SPA0_g027090.1	AT1G29240.1	CYE_r3.1SPE8_g004510.1	AT5G17680.1	34.444	90	53	2	853	942	604	687	0.008	41.2	AT5G61470.1	CYE_r3.1SPA0_g129950.1	48.485	33	16	1	273	304	3	35	0.004	39.7
CYE_r3.1SPE5_g014800.1	AT4G16515.1	CYE_r3.1SPE8_g022310.1	AT4G37290.1	82.353	17	3	0	66	82	44	60	0.008	32.7	AT5G01480.1	CYE_r3.1SPA7_g009220.1	23.293	249	154	10	54	281	1186	1418	0.004	40.8
CYE_r3.1SPA6_g025370.1	AT5G10110.1	CYE_r3.1SPE8_g023500.1	AT1G78520.1	38.095	42	24	2	10	49	7	48	0.008	32.3	AT3G13540.1	CYE_r3.1SPE6_g000930.1	55.882	34	13	1	186	219	294	325	0.004	39.3
CYE_r3.1SPE0_g020500.1	AT3G23123.1	CYE_r3.1SPA0_g000390.1	AT2G34150.2	57.895	38	14	1	696	731	460	497	0.007	41.2	ATMG00010.1	CYE_r3.1SPE4_g029870.1	44.186	43	23	1	92	133	3	45	0.004	37.4
CYE_r3.1SPE5_g023310.1	AT3G48187.1	CYE_r3.1SPA0_g002610.1	AT2G34930.1	41.026	39	23	0	28	66	745	783	0.007	33.5	AT2G35030.1	CYE_r3.1SPA7_g001620.1	31.579	57	37	1	49	103	813	869	0.004	41.6
CYE_r3.1SPA6_g005440.1	AT5G58610.4	CYE_r3.1SPA0_g002620.1	AT2G32660.1	23.651	241	146	7	1	212	73	304	0.007	38.5	AT2G03610.1	CYE_r3.1SPE6_g027470.1	43.478	46	24	1	7	52	17	60	0.004	38.5
CYE_r3.1SPA6_g037520.1	AT3G51750.1	CYE_r3.1SPA0_g004730.1	AT4G05360.1	36.538	52	30	1	94	145	379	427	0.007	37	AT5G28520.1	CYE_r3.1SPA0_g100480.1	25.564	133	89	5	14	140	21	149	0.004	39.3
CYE_r3.1SPE0_g011370.1	AT5G42670.1	CYE_r3.1SPA0_g006320.1	AT3G47570.1	33.628	113	68	5	913	1023	203	310	0.007	41.2	AT5G28520.2	CYE_r3.1SPA0_g100480.1	25.564	133	89	5	14	140	21	149	0.004	39.3
CYE_r3.1SPE7_g001740.1	AT1G68030.1	CYE_r3.1SPA0_g009910.1	AT5G07280.1	39.286	56	33	1	5	60	411	465	0.007	37.7	AT5G36080.1	CYE_r3.1SPA8_g002180.1	24.828	145	73	5	34	153	76	209	0.004	37.4
CYE_r3.1SPA1_g020960.1	AT2G01510.1	CYE_r3.1SPA0_g011390.1	AT2G34930.1	41.538	65	38	0	110	174	800	864	0.007	38.1	AT2G23985.13	CYE_r3.1SPE2_g033180.1	57.692	26	10	1	7	32	167	191	0.004	35.4
CYE_r3.1SPE0_g047560.1	AT1G71210.1	CYE_r3.1SPA0_g014790.1	AT1G71400.1	36.25	80	46	2	118	193	665	743	0.007	40	AT2G23985.21	CYE_r3.1SPE2_g033180.1	57.692	26	10	1	7	32	167	191	0.004	35.4
CYE_r3.1SPA0_g124350.1	AT2G38100.2	CYE_r3.1SPA0_g014960.1	AT5G37570.1	26.846	149	94	5	192	335	65	203	0.007	39.7	AT1G35880.1	CYE_r3.1SPA6_g006930.1	51.429	35	16	1	186	220	125	158	0.004	38.9
CYE_r3.1SPE0_g079110.1	AT5G65560.1	CYE_r3.1SPA0_g015020.1	AT3G51150.1	28.947	114	74	3	16	129	448	554	0.007	37	AT1G50300.1	CYE_r3.1SPA1_g010670.1	36.923	65	38	2	138	202	25	86	0.004	39.7
CYE_r3.1SPA2_g027640.1	AT5G15690.1	CYE_r3.1SPA0_g016260.1	AT2G34930.1	40	75	42	3	1013	1084	97	171	0.007	41.2	AT2G37930.1	CYE_r3.1SPA6_g033600.1	52.778	36	15	1	1	34	109	144	0.004	41.2
CYE_r3.1SPA8_g021900.1	AT3G52520.1	CYE_r3.1SPA0_g022450.1	AT4G27190.1	35.417	48	31	0	47	94	834	881	0.007	35.4	AT2G22910.1	CYE_r3.1SPA6_g029810.1	33.333	69	43	2	74	141	77	143	0.004	41.2
CYE_r3.1SPE6_g004190.1	AT1G06910.1	CYE_r3.1SPA0_g047890.1	AT1G17250.1	32.468	77	50	2	159	234	87	162	0.007	38.1	AT4G37290.1	CYE_r3.1SPA0_g017600.1	52.5	40	17	2	45	84	244	281	0.004	35
CYE_r3.1SPA1_g018290.1	AT2G25185.1	CYE_r3.1SPA0_g048470.1	AT1G35710.1	29.762	84	59	0	3	86	128	211	0.007	35.8	AT3G26932.2	CYE_r3.1SPE0_g171740.1	69.231	26	7	1	311	335	409	434	0.004	40
CYE_r3.1SPA5_g022800.1	AT3G48195.1	CYE_r3.1SPA0_g080800.1	AT1G66235.1	29.464	112	59	4	7	108	3	104	0.007	35.8	AT3G26932.1	CYE_r3.1SPE0_g171740.1	69.231	26	7	1	311	335	409	434	0.004	40
CYE_r3.1SPA0_g163900.1	AT4G20000.1	CYE_r3.1SPA0_g092980.1	AT2G34930.1	36.62	71	41	1	1	71	808	874	0.007	39.7	AT2G02020.1	CYE_r3.1SPA1_g022140.1	55	40	15	2	1	39	1	38	0.004	41.2
CYE_r3.1SPA7_g011510.1	AT2G35965.1	CYE_r3.1SPA0_g103490.1	AT1G42700.1	29.73	74	40	1	213	286	34	95	0.007	37	AT2G02020.2	CYE_r3.1SPA1_g022140.1	55	40	15	2	1	39	1	38	0.004	41.2
CYE_r3.1SPA4_g002330.1	AT1G11720.2	CYE_r3.1SPA0_g105460.1	AT2G21440.1	26.829	82	55	1	22	98	562	643	0.007	41.2	AT3G60328.1	CYE_r3.1SPE6_g013860.1	46.875	32	17	0	5	36	71	102	0.004	33.9
CYE_r3.1SPA4_g000540.1	AT5G47650.5	CYE_r3.1SPA0_g106360.1	AT5G01160.2	24.752	101	55	3	4	104	64	143	0.007	35	AT3G04320.2	CYE_r3.1SPE4_g012640.1	28.926	121	76	4	30	147	10	123	0.004	38.5
CYE_r3.1SPA6_g006490.1	AT4G34139.1	CYE_r3.1SPA0_g106400.1	AT5G01160.2	24.752	101	55	3	4	104	64	143	0.007	35	AT4G30970.1	CYE_r3.1SPA5_g013630.1	27.119	59	42	1	19	77	36	93	0.004	35.4
CYE_r3.1SPA1_g020660.1	AT1G70990.1	CYE_r3.1SPA0_g106490.1	AT3G14470.1	31.25	128	54	4	184	279	513	638	0.007	38.5	AT1G50690.2	CYE_r3.1SPE0_g022740.1	32.258	62	39	1	92	153	89	147	0.004	37.7
CYE_r3.1SPE1_g023540.1	AT1G68720.1	CYE_r3.1SPA0_g107180.1	AT5G13270.1	44.118	34	19	0	3	36	170	203	0.007	33.1	AT1G50690.1	CYE_r3.1SPE0_g022740.1	32.258	62	39	1	92	153	89	147	0.004	37.7
CYE_r3.1SPE1_g025660.1	AT2G01505.1	CYE_r3.1SPA0_g107890.1	AT3G49660.1	26.316	95	62	4	1	89	90	182	0.007	37	AT3G22231.1	CYE_r3.1SPA6_g026380.1	53.659	41	14	3	14	51	16	54	0.004	33.9
CYE_r3.1SPE0_g068960.1	AT3G04380.2	CYE_r3.1SPA0_g108990.1	AT3G42860.1	65	20	7	0	101	120	300	319	0.007	37	AT4G32870.1	CYE_r3.1SPE1_g036580.1	35.714	70	28	4	93	148	1	67	0.004	37
CYE_r3.1SPE7_g011730.1	AT5G66330.1	CYE_r3.1SPA0_g109560.1	AT1G16260.1	59.259	27	11	0	1	27	408	434	0.007	34.3	AT3G20155.1	CYE_r3.1SPE4_g021650.1	28.169	71	49	1	6	74	7	77	0.004	37
CYE_r3.1SPE0_g011100.1	AT5G45570.1	CYE_r3.1SPA0_g115860.1	AT1G42700.1	38.462	39	24	0	152	190	34	72	0.007	36.6	AT3G06220.1	CYE_r3.1SPA7_g016340.1	30.882	68	45	1	18	85	228	293	0.004	37.7
CYE_r3.1SPA2_g027360.1	AT4G00310.2	CYE_r3.1SPA0_g127430.1	AT5G63920.1	42.5	40	18	1	13	52	809	843	0.007	35	AT5G02330.1	CYE_r3.1SPA7_g009220.1	22.85	407	232	21	161	534	96	453	0.004	41.6
CYE_r3.1SPA4_g007590.1	AT3G19020.2	CYE_r3.1SPA0_g131090.1	AT4G08850.2	32.143	56	38	0	1	56	123	178	0.007	36.2	AT4G02970.1	CYE_r3.1SPE4_g001650.1	48.649	37	19	0	199	235	216	252	0.004	38.9
CYE_r3.1SPE8_g017120.1	AT1G49310.1	CYE_r3.1SPA0_g136650.1	AT3G02875.3	43.59	39	19	1	5	40	230	268	0.007	35	AT4G11390.2	CYE_r3.1SPA7_g009220.1	26.293	232	139	12	186	398	322	540	0.004	41.6
CYE_r3.1SPA4_g011060.1	AT2G35140.5	CYE_r3.1SPA0_g138530.1	AT4G29090.1	37.288	59	34	2	3	59	474	531	0.007	33.5	AT1G21528.1	CYE_r3.1SPE1_g039990.1	29.63	54	38	0	15	68	22	75	0.004	33.5
CYE_r3.1SPA5_g022140.1	AT3G48250.1	CYE_r3.1SPA0_g140040.1	AT1G10570.3	27.273	99	55	4	25	106	297	395	0.007	35.4	AT1G02990.5	CYE_r3.1SPA8_g030130.1	26.506	332	182	10	562	833	800	1129	0.004	42.7
CYE_r3.1SPA0_g092580.1	AT4G25360.1	CYE_r3.1SPA0_g143820.1	AT3G47570.1	34.146	41	27	0	299	339	964	1004	0.007	38.9	AT1G64800.1	CYE_r3.1SPA4_g000100.1	51.515	33	14	1	46	76	754	786	0.004	36.6
CYE_r3.1SPE0_g016510.1	AT4G13520.2	CYE_r3.1SPA0_g154160.1	AT1G72300.1	27.143	140	83	4	15	135	373	512	0.007	40.8	AT3G46800.1	CYE_r3.1SPA7_g009220.1	43.077	65	29	4	388	445	50	113	0.004	42
CYE_r3.1SPE2_g016630.1	AT4G00150.1	CYE_r3.1SPA0_g161390.1	AT5G63920.1	35.556	45	25	1	10	54	803	843	0.007	35	AT2G32785.1	CYE_r3.1SPE3_g025920.1	29.032	62	44	0	1	62	1	62	0.004	33.5
CYE_r3.1SPA6_g041530.1	AT5G27020.1	CYE_r3.1SPA0_g167150.1	AT5G61910.5	32.632	95	60	2	45	138	412	503	0.007	38.9	AT1G44050.1	CYE_r3.1SPA7_g009220.1	23.529	204	130	9	470	669	953	1134	0.004	42
CYE_r3.1SPA2_g036270.1	AT5G05300.1	CYE_r3.1SPA0_g169320.1	AT3G47110.1	36.364	66	41	1	49	114	521	585	0.007	37.7	AT1G36960.1	CYE_r3.1SPE6_g008310.1	30.189	53	37	0	22	74	21	73	0.004	36.2
CYE_r3.1SPA0_g070480.1	AT5G47580.1	CYE_r3.1SPA0_g171140.1	AT1G69550.1	25.294	170	93	5	1	167	698	836	0.007	37	AT1G07560.1	CYE_r3.1SPA3_g005830.1	40.323	62	28	2	4	65	888	940	0.004	42
CYE_r3.1SPE8_g012480.1	AT5G64310.1	CYE_r3.1SPA0_g172930.1	AT5G47850.1	24.242	165	98	7	45	205	150	291	0.007	38.1	AT3G59430.7	CYE_r3.1SPE2_g035430.1	50	34	17	0	10	43	3	36	0.004	40.8
CYE_r3.1SPA4_g020220.1	AT4G27380.1	CYE_r3.1SPA0_g173630.1	AT1G34110.1	45.652	46	25	0	91	136	228	273	0.007	36.2	AT3G59430.8	CYE_r3.1SPE2_g035430.1	50	34	17	0	10	43	3	36	0.004	40.8
CYE_r3.1SPA6_g029640.1	AT5G65880.1	CYE_r3.1SPA0_g178160.1	AT5G37570.1	26.846	149	94	5	192	335	65	203	0.007	39.7	AT3G59430.2	CYE_r3.1SPE2_g035430.1	50	34	17	0	10	43	3	36	0.004	40.8
CYE_r3.1SPE5_g027450.1	AT1G48745.1	CYE_r3.1SPA0_g183550.1	AT1G12620.1	32.075	53	36	0	1	53	378	430	0.007	33.5	AT3G59430.6	CYE_r3.1SPE2_g035430.1	50	34	17	0	10	43	3	36	0.004	40.8
CYE_r3.1SPA4_g014980.1	AT1G79080.1	CYE_r3.1SPA1_g001390.1	AT1G47890.1	29.73	148	95	1	105	252	613	751	0.007	38.5	AT3G59430.1	CYE_r3.1SPE2_g035430.1	50	34	17	0	10	43	3	36	0.004	40.8
CYE_r3.1SPE6_g028160.1	AT4G18422.1	CYE_r3.1SPA1_g035820.1	AT1G77250.1	35.294	34	22	0	82	115	256	289	0.007	37.4	AT1G73150.1	CYE_r3.1SPE4_g014260.1	52.778	36	17	0	47	82	78	113	0.004	40.4
CYE_r3.1SPE0_g022190.1	AT3G16890.1	CYE_r3.1SPA1_g036680.1	AT3G46620.1	37.681	69	39	3	131	196	175	242	0.007	38.1	AT3G29750.1	CYE_r3.1SPA6_g017470.1	26.606	109	76	2	120	228	46	150	0.003	39.7
CYE_r3.1SPE3_g022030.1	AT3G58770.1	CYE_r3.1SPA1_g038690.1	AT2G22320.1	42.105	38	21	1	5	42	1	37	0.007	33.9	AT5G54225.1	CYE_r3.1SPA6_g043760.1	31.25	80	43	4	3	72	2	79	0.003	35.4
CYE_r3.1SPE1_g004130.1	AT3G06430.1	CYE_r3.1SPA1_g043250.1	AT3G05650.1	27.434	113	36	2	2	113	680	747	0.007	36.6	AT3G18905.1	CYE_r3.1SPA8_g009240.1	24.519	208	127	9	2	188	216	414	0.003	38.9
CYE_r3.1SPE0_g049990.1	AT5G53790.1	CYE_r3.1SPA1_g043430.1	AT1G10270.1	26.364	110	76	3	100	207	175	281	0.007	37.7	AT4G03495.1	CYE_r3.1SPA3_g018350.1	53.333	30	14	0	26	55	569	598	0.003	36.6
CYE_r3.1SPE0_g045530.1	AT2G37125.1	CYE_r3.1SPA2_g001030.1	AT3G09510.1	36.17	47	29	1	30	75	90	136	0.007	34.3	AT4G08590.5	CYE_r3.1SPE5_g020580.1	25.843	89	47	3	103	173	503	590	0.003	40.8
CYE_r3.1SPE5_g012290.1	AT4G17140.3	CYE_r3.1SPA2_g003500.1	AT2G34930.1	41.026	39	23	0	28	66	745	783	0.007	33.5	AT4G08590.4	CYE_r3.1SPE5_g020580.1	25.843	89	47	3	103	173	503	590	0.003	40.8
CYE_r3.1SPE0_g047560.1	AT1G71210.1	CYE_r3.1SPA2_g003680.1	AT4G08850.1	29.167	72	51	0	2	73	276	347	0.007	35	AT2G23130.2	CYE_r3.1SPA6_g032900.1	57.143	28	12	0	1	28	1	28	0.003	38.1
CYE_r3.1SPA1_g040570.1	AT1G09900.1	CYE_r3.1SPA2_g005460.1	AT3G14470.1	32.5	80	52	1	1189	1266	943	1022	0.007	41.6	AT1G63245.1	CYE_r3.1SPA1_g017010.1	70	20	6	0	60	79	126	145	0.003	35
CYE_r3.1SPA7_g019540.1	AT4G35800.2	CYE_r3.1SPA2_g018850.1	AT3G06250.2	35.593	59	31	1	40	98	9	60	0.007	35	AT3G43890.1	CYE_r3.1SPA7_g009220.1	30.233	129	69	5	353	469	28	147	0.003	42.4
CYE_r3.1SPA6_g004930.1	AT2G30160.1	CYE_r3.1SPA2_g022370.1	AT1G45616.1	33.065	124	71	3	152	275	280	391	0.007	38.9	AT2G31470.2	CYE_r3.1SPA1_g017230.1	19.658	234	146	10	13	233	429	633	0.003	40
CYE_r3.1SPE6_g006840.1	AT1G07476.1	CYE_r3.1SPA2_g034790.1	AT3G47110.1	23.295	176	80	2	1	121	254	429	0.007	36.6	AT3G61172.1	CYE_r3.1SPE7_g008060.1	30	50	29	2	25	73	185	229	0.003	35
CYE_r3.1SPE0_g034560.1	AT2G19320.1	CYE_r3.1SPA3_g001940.1	AT2G34930.1	40.909	44	26	0	114	157	719	762	0.007	36.6	AT4G31630.1	CYE_r3.1SPE0_g049650.1	36.62	71	41	4	184	253	398	465	0.003	41.2
CYE_r3.1SPE0_g040230.1	AT3G19430.2	CYE_r3.1SPA3_g003070.1	AT1G09520.1	34.783	69	37	3	1	64	149	214	0.007	33.9	AT5G59930.2	CYE_r3.1SPA7_g009220.1	22.883	555	334	24	33	550	638	1135	0.003	42
CYE_r3.1SPA6_g042170.1	AT1G09050.1	CYE_r3.1SPA3_g012540.1	AT4G29090.1	37.288	59	34	2	3	59	474	531	0.007	33.5	AT3G44670.2	CYE_r3.1SPE8_g033270.1	28.191	188	82	8	686	845	837	999	0.003	43.1
CYE_r3.1SPE5_g024820.1	AT5G51915.1	CYE_r3.1SPA4_g012010.1	AT4G11690.2	26.415	106	71	2	127	232	173	271	0.007	38.1	AT3G44670.1	CYE_r3.1SPE8_g033270.1	28.191	188	82	8	686	845	837	999	0.003	43.1
CYE_r3.1SPA1_g017230.1	AT1G53550.1	CYE_r3.1SPA4_g012820.1	AT2G25470.3	29.839	124	74	5	3	119	144	261	0.007	37.7	AT5G63625.1	CYE_r3.1SPA2_g027250.1	27.083	96	53	2	28	109	122	214	0.003	37
CYE_r3.1SPA6_g004490.1	AT1G06930.1	CYE_r3.1SPA4_g013930.1	AT4G26485.1	37.037	54	24	1	230	273	120	173	0.007	37.7	AT2G34010.2	CYE_r3.1SPA4_g018230.1	49.057	53	22	2	2	54	10	57	0.003	39.7
CYE_r3.1SPA4_g020220.1	AT4G27380.1	CYE_r3.1SPA4_g017620.1	AT4G16580.1	50	30	15	0	30	59	432	461	0.007	34.3	AT5G52310.1	CYE_r3.1SPE2_g032570.1	40.909	88	42	5	171	252	296	379	0.003	42
CYE_r3.1SPA6_g013420.1	AT2G28050.1	CYE_r3.1SPA4_g034570.1	AT3G02875.3	43.59	39	19	1	5	40	230	268	0.007	35	AT1G63190.1	CYE_r3.1SPE0_g051270.1	28.049	82	55	2	74	153	17	96	0.003	37.4
CYE_r3.1SPE7_g010960.1	AT4G36600.2	CYE_r3.1SPA5_g008740.1	AT4G37180.2	42.857	42	24	0	8	49	12	53	0.007	33.5	AT5G04790.1	CYE_r3.1SPE1_g030630.1	71.429	21	2	1	1	17	269	289	0.003	34.3
CYE_r3.1SPE5_g013190.1	AT4G16970.1	CYE_r3.1SPA6_g008870.1	AT1G12700.1	34.375	64	41	1	9	71	312	375	0.007	34.3	AT4G09690.1	CYE_r3.1SPE7_g002470.1	26.623	154	88	9	28	162	1547	1694	0.003	40.8
CYE_r3.1SPA7_g001620.1	AT2G35030.1	CYE_r3.1SPA6_g016650.1	AT1G16160.1	30.667	75	49	2	11	84	8	80	0.007	37.4	AT5G52040.3	CYE_r3.1SPE2_g032150.1	40	50	29	1	71	120	4	52	0.003	40.4
CYE_r3.1SPA4_g011270.1	AT2G35130.3	CYE_r3.1SPA6_g017820.1	AT2G32680.1	33.803	71	46	1	1	71	720	789	0.007	38.5	AT3G25850.1	CYE_r3.1SPA7_g009220.1	25.229	218	131	8	16	205	1195	1408	0.003	40
CYE_r3.1SPA0_g019360.1	AT4G14713.5	CYE_r3.1SPA6_g018650.1	AT1G66170.1	28.682	129	69	5	106	218	480	601	0.007	37.7	AT3G23685.1	CYE_r3.1SPA0_g134060.1	21.951	205	148	7	49	248	147	344	0.003	40
CYE_r3.1SPA1_g020670.1	AT1G70985.1	CYE_r3.1SPA6_g021200.1	AT5G64770.1	34.615	78	40	4	2	72	5	78	0.007	32.3	AT5G45730.1	CYE_r3.1SPA7_g009220.1	25.683	183	106	9	14	168	1302	1482	0.003	42
CYE_r3.1SPA2_g029570.1	AT1G01120.1	CYE_r3.1SPA6_g023940.1	AT5G61910.5	34.783	92	49	3	25	112	419	503	0.007	37.7	AT2G19365.1	CYE_r3.1SPA2_g034550.1	26.761	71	52	0	10	80	4	74	0.003	35.4
CYE_r3.1SPE6_g019020.1	AT5G09880.1	CYE_r3.1SPA6_g027360.1	AT3G22125.5	73.333	30	8	0	22	51	609	638	0.007	33.5	AT2G47230.2	CYE_r3.1SPA3_g000540.1	28.571	112	76	3	149	257	15	125	0.003	42.4
CYE_r3.1SPE0_g015460.1	AT5G19020.1	CYE_r3.1SPA6_g030730.1	AT4G37290.1	61.29	31	11	1	53	82	49	79	0.007	35	AT5G64390.1	CYE_r3.1SPA8_g011240.1	32.184	87	56	1	15	101	557	640	0.003	42.4
CYE_r3.1SPA3_g034580.1	AT5G63150.1	CYE_r3.1SPA6_g037530.1	AT5G43150.1	44.186	43	22	2	39	80	17	58	0.007	33.9	AT5G64390.3	CYE_r3.1SPA8_g011240.1	32.184	87	56	1	15	101	557	640	0.003	42.4
CYE_r3.1SPE0_g031820.1	AT4G21865.1	CYE_r3.1SPA7_g009230.1	AT2G44370.1	38	50	28	2	2	48	27	76	0.007	33.1	AT1G56060.2	CYE_r3.1SPA6_g026380.1	53.448	58	15	4	19	71	25	75	0.003	33.5
CYE_r3.1SPA6_g017270.1	AT2G27250.1	CYE_r3.1SPA7_g009920.1	AT1G80730.1	35.484	62	38	2	13	74	63	122	0.007	37	AT2G42865.1	CYE_r3.1SPE3_g022290.1	48.837	43	22	0	30	72	180	222	0.003	35.4
CYE_r3.1SPA0_g175380.1	AT5G45700.1	CYE_r3.1SPA7_g014970.1	AT5G63920.1	42.5	40	18	1	13	52	809	843	0.007	35	AT2G21100.2	CYE_r3.1SPA0_g121750.1	58.621	29	12	0	81	109	1	29	0.003	38.1
CYE_r3.1SPE1_g039810.1	AT5G11070.1	CYE_r3.1SPA8_g013430.1	AT5G01160.2	25	104	54	3	4	107	64	143	0.007	35.4	AT2G21100.1	CYE_r3.1SPA0_g121750.1	58.621	29	12	0	81	109	1	29	0.003	38.1
CYE_r3.1SPE4_g012120.1	AT1G78410.1	CYE_r3.1SPA8_g018230.1	AT2G15430.2	47.059	34	18	0	1	34	201	234	0.007	33.5	AT1G24310.1	CYE_r3.1SPE5_g020120.1	50	58	21	4	6	56	196	252	0.003	40.8
CYE_r3.1SPA1_g031450.1	AT1G47485.1	CYE_r3.1SPA8_g025470.1	AT1G19270.1	42.222	45	11	1	64	108	401	430	0.007	37	AT3G04540.1	CYE_r3.1SPA6_g043760.1	40.58	69	34	4	10	71	9	77	0.003	35.4
CYE_r3.1SPA1_g003890.1	AT2G43210.3	CYE_r3.1SPE0_g003470.1	AT3G54450.1	24.648	142	77	6	185	312	428	553	0.007	38.5	AT5G28390.1	CYE_r3.1SPE6_g013760.1	32.812	64	40	1	36	96	110	173	0.003	38.5
CYE_r3.1SPE7_g010960.1	AT4G36600.2	CYE_r3.1SPE0_g003570.1	AT2G04420.1	28.09	89	38	2	2	64	64	152	0.007	34.3	AT4G33540.2	CYE_r3.1SPE1_g024720.1	28.986	69	47	1	252	320	327	393	0.003	40.8
CYE_r3.1SPA0_g104730.1	AT5G40450.2	CYE_r3.1SPE0_g005610.1	AT1G16950.1	28.846	52	37	0	17	68	10	61	0.007	32.7	AT4G33540.1	CYE_r3.1SPE1_g024720.1	28.986	69	47	1	252	320	327	393	0.003	40.8
CYE_r3.1SPE0_g020430.1	AT4G14490.1	CYE_r3.1SPE0_g006530.1	AT3G14470.1	30.833	120	75	4	1061	1173	899	1017	0.007	41.6	AT4G32460.3	CYE_r3.1SPE1_g038850.1	24.581	179	109	9	154	325	27	186	0.003	40.4
CYE_r3.1SPE0_g190020.1	AT1G12805.1	CYE_r3.1SPE0_g008820.1	AT1G76320.3	69.565	23	7	0	27	49	577	599	0.007	36.6	AT4G32460.4	CYE_r3.1SPE1_g038850.1	24.581	179	109	9	154	325	27	186	0.003	40.4
CYE_r3.1SPE6_g005910.1	AT1G07300.1	CYE_r3.1SPE0_g017700.1	AT4G03360.1	34.426	61	32	1	4	56	173	233	0.007	33.5	AT1G16060.3	CYE_r3.1SPA3_g011820.1	42.5	40	23	0	19	58	171	210	0.003	39.7
CYE_r3.1SPA0_g007170.1	AT5G44785.2	CYE_r3.1SPE0_g026130.1	AT2G16676.1	27.551	98	59	5	1	93	14	104	0.007	38.1	AT1G43005.1	CYE_r3.1SPE0_g165610.1	32.727	55	37	0	65	119	112	166	0.003	38.9
CYE_r3.1SPA6_g010040.1	AT1G08060.3	CYE_r3.1SPE0_g026490.1	AT5G27460.1	28.409	88	44	4	2	89	65	133	0.007	34.7	AT4G37290.1	CYE_r3.1SPA0_g017600.1	54.286	35	15	1	45	79	178	211	0.003	35.4
CYE_r3.1SPA7_g001620.1	AT2G35030.1	CYE_r3.1SPE0_g031510.1	AT1G27900.2	72	25	7	0	77	101	226	250	0.007	35.8	AT1G66440.1	CYE_r3.1SPE7_g002470.1	25.159	314	177	18	331	634	1000	1265	0.003	42.4
CYE_r3.1SPE0_g005490.1	AT3G06600.2	CYE_r3.1SPE0_g039910.1	AT4G02750.1	19.403	268	186	9	48	304	63	311	0.007	38.5	AT2G19890.1	CYE_r3.1SPA3_g000850.1	38.028	71	30	3	33	89	108	178	0.003	40.4
CYE_r3.1SPE8_g023040.1	AT1G52603.1	CYE_r3.1SPE0_g041590.1	AT1G17250.1	21.472	326	163	8	16	251	326	648	0.007	38.1	AT3G26932.3	CYE_r3.1SPE0_g171740.1	69.231	26	7	1	253	277	409	434	0.003	40
CYE_r3.1SPE6_g031090.1	AT1G08800.2	CYE_r3.1SPE0_g047990.1	AT2G34930.1	40	75	42	3	1076	1147	97	171	0.007	41.2	AT5G18950.1	CYE_r3.1SPE3_g012940.1	19.941	341	198	8	118	428	424	719	0.003	41.2
CYE_r3.1SPA8_g024240.1	AT3G07425.1	CYE_r3.1SPE0_g093100.1	AT1G24340.1	35.366	82	43	4	3	77	190	268	0.007	33.9	AT1G17600.1	CYE_r3.1SPA8_g000600.1	25.311	241	155	8	742	972	552	777	0.003	42.7
CYE_r3.1SPA0_g047300.1	AT5G06043.1	CYE_r3.1SPE0_g115330.1	AT1G60400.1	32.258	93	47	3	11	103	1	77	0.007	37	AT1G78470.1	CYE_r3.1SPA1_g026610.1	27.957	93	65	1	32	124	126	216	0.003	40.4
CYE_r3.1SPE0_g186000.1	AT1G69050.1	CYE_r3.1SPE0_g120490.1	AT1G12700.3	26.923	78	57	0	52	129	134	211	0.007	35.8	AT2G07190.1	CYE_r3.1SPA8_g001910.1	24.468	94	67	2	42	133	139	230	0.003	41.2
CYE_r3.1SPA7_g015700.1	AT5G66815.1	CYE_r3.1SPE0_g129290.1	AT1G75280.1	36.111	36	23	0	24	59	18	53	0.007	33.1	AT1G27710.1	CYE_r3.1SPE5_g016630.1	28.829	111	65	4	22	132	235	331	0.003	39.3
CYE_r3.1SPE2_g034720.1	AT5G53660.1	CYE_r3.1SPE0_g131710.1	AT5G66630.1	27	100	57	3	1	87	78	174	0.007	35.4	AT4G27845.1	CYE_r3.1SPE8_g029040.1	30.435	138	66	7	6	116	137	271	0.003	38.9
CYE_r3.1SPA6_g006870.1	AT1G07473.1	CYE_r3.1SPE0_g134150.1	AT1G71250.1	46.429	28	15	0	44	71	26	53	0.007	33.9	AT1G48180.4	CYE_r3.1SPE8_g021890.1	31.395	86	53	3	79	160	217	300	0.003	39.7
CYE_r3.1SPE0_g047560.1	AT1G71210.1	CYE_r3.1SPE0_g159390.1	AT1G03670.1	26.471	102	71	1	118	215	69	170	0.007	39.3	AT1G48180.3	CYE_r3.1SPE8_g021890.1	31.395	86	53	3	79	160	217	300	0.003	39.7
CYE_r3.1SPE0_g000200.1	AT5G57120.1	CYE_r3.1SPE0_g163630.1	AT1G42700.1	29.73	74	40	1	132	205	34	95	0.007	36.6	AT3G01990.9	CYE_r3.1SPA3_g035780.1	23.529	170	107	3	16	178	241	394	0.003	40
CYE_r3.1SPE2_g019670.1	AT3G61250.1	CYE_r3.1SPE0_g176320.1	AT3G60320.1	38.235	68	33	4	37	97	43	108	0.007	35.4	AT5G54067.1	CYE_r3.1SPE0_g169610.1	24.272	103	71	2	12	112	657	754	0.003	37
CYE_r3.1SPE8_g034610.1	AT4G02160.1	CYE_r3.1SPE0_g177590.1	AT5G57390.1	44.118	34	19	0	13	46	225	258	0.007	34.7	AT3G44760.1	CYE_r3.1SPA3_g023650.1	27.723	101	59	4	57	149	261	355	0.003	38.5
CYE_r3.1SPE1_g042570.1	AT1G22470.1	CYE_r3.1SPE0_g178580.1	AT1G27900.2	72	25	7	0	77	101	226	250	0.007	35.8	AT1G52120.2	CYE_r3.1SPE1_g030000.1	33.099	142	85	7	158	295	258	393	0.003	41.2
CYE_r3.1SPA3_g005830.1	AT1G51800.1	CYE_r3.1SPE0_g180870.1	AT4G13650.1	21.818	110	86	0	46	155	337	446	0.007	36.6	AT1G52120.2	CYE_r3.1SPE1_g030000.1	29.412	170	96	8	158	310	18	180	0.003	41.2
CYE_r3.1SPA1_g028120.1	AT4G33170.1	CYE_r3.1SPE0_g183550.1	AT1G20990.1	28.037	107	72	2	74	175	148	254	0.007	37.4	AT1G52120.1	CYE_r3.1SPE1_g030000.1	33.099	142	85	7	158	295	258	393	0.003	41.2
CYE_r3.1SPE3_g002570.1	AT3G20240.1	CYE_r3.1SPE0_g186130.1	AT5G18500.2	46.875	32	15	1	3	32	16	47	0.007	35	AT1G52120.1	CYE_r3.1SPE1_g030000.1	29.412	170	96	8	158	310	18	180	0.003	41.2
CYE_r3.1SPA2_g036100.1	AT5G01790.1	CYE_r3.1SPE0_g186300.1	AT1G72300.1	30.435	69	47	1	11	79	478	545	0.007	35.8	AT3G26390.1	CYE_r3.1SPE2_g028040.1	24.771	109	80	2	55	161	72	180	0.003	37.4
CYE_r3.1SPE7_g010960.1	AT4G36600.2	CYE_r3.1SPE1_g008420.1	AT5G44510.3	34	100	56	4	17	110	791	886	0.007	35.8	AT1G06540.1	CYE_r3.1SPE3_g022270.1	29.808	104	57	3	33	122	241	342	0.003	37
CYE_r3.1SPE6_g030450.1	AT5G27240.1	CYE_r3.1SPE1_g009110.1	AT1G40087.1	22.835	254	166	12	90	329	66	303	0.007	38.5	AT1G01410.1	CYE_r3.1SPA4_g003540.1	21.359	206	127	5	1	205	580	751	0.003	40.8
CYE_r3.1SPA3_g036330.1	AT5G13920.1	CYE_r3.1SPE1_g012840.1	AT1G14340.1	29.231	65	46	0	115	179	176	240	0.007	36.6	AT4G11390.1	CYE_r3.1SPA7_g009220.1	26.293	232	139	12	186	398	322	540	0.003	41.2
CYE_r3.1SPA2_g002890.1	AT4G00155.1	CYE_r3.1SPE1_g042120.1	AT1G22120.1	46.429	28	15	0	654	681	435	462	0.007	40	AT1G30455.1	CYE_r3.1SPE1_g007060.1	76	25	5	1	74	98	309	332	0.003	39.7
CYE_r3.1SPE0_g047560.1	AT1G71210.1	CYE_r3.1SPE1_g042830.1	AT2G22320.1	42.105	38	21	1	5	42	1	37	0.007	33.9	AT5G40320.1	CYE_r3.1SPA7_g009220.1	24.352	193	112	9	43	203	1291	1481	0.003	42
CYE_r3.1SPE3_g029610.1	AT5G38790.1	CYE_r3.1SPE2_g005630.1	AT4G03190.1	36.207	58	36	1	43	100	202	258	0.007	35	AT2G02610.1	CYE_r3.1SPA7_g009220.1	31.507	146	86	8	370	505	312	453	0.003	42
CYE_r3.1SPE4_g006090.1	AT4G18395.1	CYE_r3.1SPE2_g008420.1	AT5G04780.1	22.5	120	89	3	2	119	255	372	0.007	38.5	AT3G59460.1	CYE_r3.1SPA4_g016670.1	37.209	43	27	0	12	54	357	399	0.003	34.7
CYE_r3.1SPE6_g013980.1	AT5G22390.1	CYE_r3.1SPE2_g012350.1	AT1G27170.2	28.462	130	79	5	9	131	1049	1171	0.007	39.7	AT2G34150.3	CYE_r3.1SPA0_g027190.1	51.064	47	21	1	300	346	681	725	0.003	42
CYE_r3.1SPA0_g089900.1	AT5G21222.1	CYE_r3.1SPE2_g015040.1	AT4G13920.1	37.705	61	38	0	13	73	742	802	0.007	37.7	AT4G16280.1	CYE_r3.1SPE0_g005540.1	38.298	47	29	0	7	53	121	167	0.003	41.2
CYE_r3.1SPE0_g022290.1	AT1G04790.1	CYE_r3.1SPE2_g015680.1	AT1G47890.1	37.097	62	35	1	100	161	864	921	0.007	37.4	AT5G09480.1	CYE_r3.1SPA8_g010990.1	36.458	96	50	5	1	94	1	87	0.003	37.4
CYE_r3.1SPE6_g021040.1	AT5G65207.1	CYE_r3.1SPE3_g007680.1	AT4G22165.1	23.78	164	102	10	1	148	56	212	0.007	36.6	AT3G48840.2	CYE_r3.1SPA0_g102090.1	44.068	59	31	2	6	64	452	508	0.003	37.4
CYE_r3.1SPA4_g011270.1	AT2G35130.3	CYE_r3.1SPE3_g018140.1	AT2G35920.3	42.553	47	25	1	21	67	115	159	0.007	36.2	AT1G79700.3	CYE_r3.1SPA3_g011820.1	48.649	37	19	0	10	46	174	210	0.002	39.7
CYE_r3.1SPA1_g019820.1	AT1G68350.1	CYE_r3.1SPE3_g024390.1	AT3G53550.1	38.636	44	27	0	3	46	170	213	0.007	34.3	AT4G19470.1	CYE_r3.1SPA2_g007820.1	30.081	123	71	4	1	109	717	838	0.002	42
CYE_r3.1SPA0_g153880.1	AT5G22990.1	CYE_r3.1SPE3_g024470.1	AT2G04240.1	83.333	18	3	0	1	18	1	18	0.007	33.5	AT3G01030.1	CYE_r3.1SPA0_g103450.1	47.222	36	19	0	300	335	1	36	0.002	41.6
CYE_r3.1SPE8_g015430.1	AT4G38980.1	CYE_r3.1SPE3_g025160.1	AT1G45616.1	32.308	65	43	1	19	83	642	705	0.007	37.4	AT2G03230.1	CYE_r3.1SPE0_g026810.1	31.667	60	36	1	62	116	58	117	0.002	37.7
CYE_r3.1SPA4_g014980.1	AT1G79080.1	CYE_r3.1SPE4_g016600.1	AT1G42700.1	27.451	102	57	2	16	117	43	127	0.007	36.6	ATMG01120.1	CYE_r3.1SPE0_g065100.1	48.276	29	15	0	1	29	464	492	0.002	36.2
CYE_r3.1SPE4_g010960.1	AT1G56100.2	CYE_r3.1SPE4_g028310.1	AT1G24340.1	35.366	82	43	4	3	77	190	268	0.007	33.9	AT4G30460.1	CYE_r3.1SPE0_g170920.1	65.385	26	7	1	13	36	11	36	0.002	37.4
CYE_r3.1SPA7_g001620.1	AT2G35030.1	CYE_r3.1SPE5_g020520.1	AT3G49660.1	27.957	93	59	4	3	89	92	182	0.007	37.4	AT2G37610.1	CYE_r3.1SPA6_g034710.1	66.667	24	8	0	95	118	97	120	0.002	37.7
CYE_r3.1SPE0_g022190.1	AT3G16890.1	CYE_r3.1SPE5_g025230.1	AT3G19085.1	24.342	152	93	6	20	154	29	175	0.007	37	AT1G63880.2	CYE_r3.1SPE0_g100260.1	27.679	112	55	4	630	716	754	864	0.002	42.7
CYE_r3.1SPE4_g003810.1	AT2G33835.1	CYE_r3.1SPE5_g029300.1	AT1G73400.1	22.464	138	83	2	114	227	374	511	0.007	37.7	AT4G31615.1	CYE_r3.1SPA6_g023810.1	21.429	308	180	12	13	274	198	489	0.002	42
CYE_r3.1SPE3_g013450.1	AT2G30990.4	CYE_r3.1SPE6_g000650.1	AT1G72300.1	21.333	225	136	5	7	200	350	564	0.007	40.8	AT3G29791.1	CYE_r3.1SPE4_g028860.1	31.944	72	45	1	2	73	340	407	0.002	38.1
CYE_r3.1SPA6_g000400.1	AT1G11572.1	CYE_r3.1SPE6_g009720.1	AT1G09220.1	33.333	75	47	2	51	124	193	265	0.007	38.5	AT1G63580.1	CYE_r3.1SPE4_g002410.1	26.667	75	53	1	69	143	194	266	0.002	40
CYE_r3.1SPA0_g150160.1	AT1G10890.4	CYE_r3.1SPE6_g017800.1	AT2G27170.2	50	40	17	2	15	52	56	94	0.007	33.9	AT2G42530.1	CYE_r3.1SPA7_g014020.1	39.474	76	39	1	60	135	271	339	0.002	38.5
CYE_r3.1SPA2_g036540.1	AT5G05190.1	CYE_r3.1SPE6_g025650.1	AT5G18500.2	46.875	32	15	1	3	32	16	47	0.007	35	AT1G36100.1	CYE_r3.1SPE3_g018060.1	35.616	73	42	2	61	130	2	72	0.002	37
CYE_r3.1SPE5_g002920.1	AT2G35612.1	CYE_r3.1SPE6_g029690.1	AT5G01150.1	25.397	126	70	4	8	116	63	181	0.007	35.8	AT1G03120.2	CYE_r3.1SPE0_g012720.1	30.769	117	39	4	1	116	1	76	0.002	37.7
CYE_r3.1SPA5_g018350.1	AT4G10890.3	CYE_r3.1SPE6_g029710.1	AT5G43240.1	48.148	27	14	0	15	41	277	303	0.007	33.9	AT1G03120.2	CYE_r3.1SPE0_g012720.1	41.538	65	37	1	51	114	196	260	0.002	37.7
CYE_r3.1SPA4_g003180.1	AT1G61690.1	CYE_r3.1SPE6_g031850.1	AT3G10770.2	25.309	162	108	5	27	175	4	165	0.007	38.5	AT3G09470.2	CYE_r3.1SPE0_g109060.1	25.5	200	120	9	67	255	66	247	0.002	41.2
CYE_r3.1SPE8_g034260.1	AT2G48010.1	CYE_r3.1SPE7_g007910.1	AT3G47580.1	31.818	88	50	2	1	88	158	235	0.007	34.3	AT2G19960.4	CYE_r3.1SPA0_g107910.1	43.396	53	26	1	3	51	44	96	0.002	35
CYE_r3.1SPA5_g007410.1	AT3G58590.1	CYE_r3.1SPE7_g008530.1	AT3G21430.2	36.207	58	28	1	10	58	1018	1075	0.007	33.5	ATMG00620.1	CYE_r3.1SPA1_g018920.1	62.5	24	9	0	108	131	75	98	0.002	36.6
CYE_r3.1SPE8_g002680.1	AT1G43790.1	CYE_r3.1SPE7_g016780.1	AT5G61910.5	32.955	88	56	1	25	112	419	503	0.007	38.9	AT3G58910.1	CYE_r3.1SPA4_g016900.1	61.29	31	12	0	2	32	499	529	0.002	39.7
CYE_r3.1SPA1_g024740.1	AT1G75717.1	CYE_r3.1SPE8_g008990.1	AT2G42290.1	36.957	46	29	0	4	49	251	296	0.007	35	AT4G11550.1	CYE_r3.1SPA7_g009220.1	23.301	309	185	13	15	281	1184	1482	0.002	43.1
CYE_r3.1SPE7_g017540.1	AT2G25735.1	CYE_r3.1SPE8_g009780.1	AT1G26540.1	27.407	135	91	3	526	656	545	676	0.007	40.4	AT4G11550.1	CYE_r3.1SPA7_g009220.1	22.266	512	317	19	25	504	72	534	0.002	42.7
CYE_r3.1SPE2_g033800.1	AT5G53180.1	CYE_r3.1SPE8_g014560.1	AT3G14470.1	30.526	190	97	8	881	1065	878	1037	0.007	41.2	AT4G13810.3	CYE_r3.1SPA4_g024990.1	35.135	74	47	1	14	87	535	607	0.002	42.4
CYE_r3.1SPE3_g026110.1	AT1G05020.1	CYE_r3.1SPE8_g019100.1	AT1G25560.1	28.788	66	44	2	19	84	235	297	0.007	35	AT2G23445.1	CYE_r3.1SPE7_g009250.1	41.026	39	23	0	88	126	102	140	0.002	37
CYE_r3.1SPE1_g033810.1	AT5G11740.1	CYE_r3.1SPE8_g026460.1	AT2G17080.1	36.364	66	35	3	2	67	136	194	0.007	33.5	AT4G01510.3	CYE_r3.1SPA2_g030160.1	66.667	27	8	1	169	195	76	101	0.002	37.7
CYE_r3.1SPA4_g000540.1	AT5G47650.5	CYE_r3.1SPA0_g005980.1	ATMG00860.1	29.333	75	51	1	309	381	1	75	0.006	37.7	AT2G43220.1	CYE_r3.1SPA7_g009220.1	20.873	527	276	23	35	471	815	1290	0.002	42.4
CYE_r3.1SPA4_g004560.1	AT1G28400.1	CYE_r3.1SPA0_g010440.1	AT1G64100.1	30.769	65	44	1	1	64	493	557	0.006	33.9	AT5G52155.2	CYE_r3.1SPA6_g024760.1	26.923	78	53	1	82	155	18	95	0.002	38.1
CYE_r3.1SPE0_g090040.1	AT5G42785.1	CYE_r3.1SPA0_g012300.1	AT1G27870.1	28.421	95	51	3	4	81	55	149	0.006	34.3	AT4G08430.1	CYE_r3.1SPE0_g011100.1	30.275	109	68	3	668	769	327	434	0.002	43.1
CYE_r3.1SPE7_g018700.1	AT2G26690.1	CYE_r3.1SPA0_g014660.1	AT4G13880.1	28.205	156	84	7	16	169	272	401	0.006	37	AT5G53592.1	CYE_r3.1SPA4_g011170.1	34.328	67	43	1	40	106	380	445	0.002	37
CYE_r3.1SPE6_g006470.1	AT2G26975.1	CYE_r3.1SPA0_g016720.1	AT1G27870.1	28.421	95	51	3	4	81	55	149	0.006	34.3	AT5G52040.7	CYE_r3.1SPE2_g032150.1	40	50	29	1	57	106	4	52	0.002	40.8
CYE_r3.1SPE6_g009710.1	AT5G60400.3	CYE_r3.1SPA0_g017720.1	AT1G40087.1	23.106	264	165	13	84	329	60	303	0.006	40	AT5G52040.4	CYE_r3.1SPE2_g032150.1	40	50	29	1	65	114	4	52	0.002	40.4
CYE_r3.1SPA0_g054470.1	AT5G48410.1	CYE_r3.1SPA0_g047940.1	AT3G15430.6	30	70	46	1	17	83	225	294	0.006	35	AT5G52040.6	CYE_r3.1SPE2_g032150.1	40	50	29	1	65	114	4	52	0.002	40.4
CYE_r3.1SPE3_g033900.1	AT5G40400.2	CYE_r3.1SPA0_g048470.1	AT1G35710.1	34.375	64	42	0	3	66	679	742	0.006	35.8	AT5G52040.5	CYE_r3.1SPE2_g032150.1	40	50	29	1	57	106	4	52	0.002	40.8
CYE_r3.1SPE3_g019040.1	AT1G67000.1	CYE_r3.1SPA0_g048470.1	AT1G35710.1	29.762	84	59	0	3	86	248	331	0.006	35.8	AT5G40910.9	CYE_r3.1SPE0_g100260.1	26.733	202	107	8	634	828	778	945	0.002	43.9
CYE_r3.1SPE8_g018250.1	AT2G15960.1	CYE_r3.1SPA0_g050800.1	AT1G05920.1	42.424	33	18	1	90	122	271	302	0.006	35.4	AT5G40910.4	CYE_r3.1SPE0_g100260.1	26.733	202	107	8	450	644	778	945	0.002	43.1
CYE_r3.1SPA0_g006650.1	AT5G04020.2	CYE_r3.1SPA0_g051780.1	AT1G56690.1	30.851	94	51	4	10	91	416	507	0.006	35	AT5G40910.1	CYE_r3.1SPE0_g100260.1	26.733	202	107	8	634	828	778	945	0.002	43.9
CYE_r3.1SPA5_g021590.1	AT3G48440.1	CYE_r3.1SPA0_g090480.1	AT3G12560.1	35.955	89	51	3	1	85	1	87	0.006	40	AT5G40910.6	CYE_r3.1SPE0_g100260.1	26.733	202	107	8	450	644	778	945	0.002	43.1
CYE_r3.1SPE4_g022840.1	AT1G66345.1	CYE_r3.1SPA0_g097370.1	AT1G77600.3	58.333	24	10	0	50	73	1260	1283	0.006	33.9	AT5G53240.1	CYE_r3.1SPE0_g048350.1	25	196	116	10	71	250	103	283	0.002	41.2
CYE_r3.1SPA8_g017380.1	AT2G15680.1	CYE_r3.1SPA0_g100560.1	AT2G37320.1	36.17	47	28	1	6	50	288	334	0.006	35.8	AT2G20618.1	CYE_r3.1SPE8_g033310.1	32.727	55	31	2	7	55	6	60	0.002	36.2
CYE_r3.1SPA3_g026590.1	AT3G21680.1	CYE_r3.1SPA0_g106320.1	AT3G16710.1	30.233	43	30	0	12	54	366	408	0.006	33.1	AT5G36910.1	CYE_r3.1SPE3_g008240.1	38.776	49	25	1	82	130	63	106	0.002	37
CYE_r3.1SPA6_g005000.1	AT2G30150.2	CYE_r3.1SPA0_g107120.1	AT1G80530.1	32.759	58	35	2	132	188	458	512	0.006	37.7	AT2G28050.1	CYE_r3.1SPA6_g013420.1	22.959	196	149	2	142	337	252	445	0.002	41.6
CYE_r3.1SPA0_g081250.1	AT1G69970.1	CYE_r3.1SPA0_g108210.1	AT1G40087.1	21.514	251	157	8	66	289	66	303	0.006	39.7	AT4G25500.8	CYE_r3.1SPA2_g038760.1	41.071	56	29	2	72	127	1	52	0.002	41.2
CYE_r3.1SPA6_g032910.1	AT2G23140.1	CYE_r3.1SPA0_g122450.1	AT5G61910.5	35.211	71	43	1	42	112	436	503	0.006	40	AT4G25500.5	CYE_r3.1SPA2_g038760.1	41.071	56	29	2	72	127	1	52	0.002	41.2
CYE_r3.1SPE0_g178690.1	AT4G16095.1	CYE_r3.1SPA0_g123840.1	AT5G18475.1	28.049	82	58	1	14	94	127	208	0.006	35.4	AT4G25500.2	CYE_r3.1SPA2_g038760.1	41.071	56	29	2	72	127	1	52	0.002	41.2
CYE_r3.1SPA7_g001620.1	AT2G35030.1	CYE_r3.1SPA0_g129800.1	AT2G42030.1	38.462	52	23	3	141	185	168	217	0.006	37.4	AT4G25500.7	CYE_r3.1SPA2_g038760.1	41.071	56	29	2	72	127	1	52	0.002	41.2
CYE_r3.1SPA5_g026430.1	AT5G60840.1	CYE_r3.1SPA0_g131090.1	AT4G08850.2	32.143	56	38	0	1	56	603	658	0.006	36.6	AT5G64390.2	CYE_r3.1SPA8_g011240.1	32.184	87	56	1	15	101	557	640	0.002	42.7
CYE_r3.1SPE8_g030230.1	AT2G20250.1	CYE_r3.1SPA0_g131090.1	AT4G08850.2	30.508	59	41	0	7	65	225	283	0.006	36.2	AT3G62990.1	CYE_r3.1SPA8_g029730.1	30	150	75	5	8	134	17	159	0.002	37.4
CYE_r3.1SPE5_g012290.1	AT4G17140.3	CYE_r3.1SPA0_g164970.1	AT5G41240.1	31.959	97	58	3	10	99	357	452	0.006	36.6	AT2G41550.1	CYE_r3.1SPA7_g004100.1	35.443	79	48	2	3	81	11	86	0.002	42
CYE_r3.1SPA6_g028170.1	AT5G10490.1	CYE_r3.1SPA0_g174260.1	AT1G12700.3	26.923	78	57	0	1	78	250	327	0.006	35	AT1G59630.1	CYE_r3.1SPE2_g029850.1	23.383	201	119	6	56	237	217	401	0.002	40.4
CYE_r3.1SPE4_g003710.1	AT5G44310.2	CYE_r3.1SPA0_g178230.1	AT3G16780.1	51.515	33	16	0	1	33	51	83	0.006	33.1	AT2G47850.4	CYE_r3.1SPE0_g161340.1	50	30	15	0	11	40	41	70	0.002	40.8
CYE_r3.1SPA5_g015060.1	AT1G63240.1	CYE_r3.1SPA0_g180290.1	AT4G18150.1	42.857	49	19	2	2	47	595	637	0.006	34.3	AT5G03930.1	CYE_r3.1SPA0_g013800.1	27.778	180	108	8	9	174	71	242	0.002	38.5
CYE_r3.1SPA7_g015680.1	AT2G23440.1	CYE_r3.1SPA1_g003340.1	AT3G12440.1	39.13	161	74	7	156	303	66	215	0.006	40.8	AT1G09415.1	CYE_r3.1SPA6_g040080.1	35.484	124	59	6	1	112	1	115	0.002	36.2
CYE_r3.1SPA5_g020460.1	AT5G50830.2	CYE_r3.1SPA1_g004990.1	AT1G74190.1	30.645	62	36	1	7	61	418	479	0.006	35	AT3G59580.1	CYE_r3.1SPE1_g010370.1	42.593	54	27	3	23	76	28	77	0.002	43.1
CYE_r3.1SPE6_g001380.1	AT1G55350.6	CYE_r3.1SPA1_g006780.1	AT3G05850.1	70.588	17	5	0	41	57	756	772	0.006	33.5	AT3G59580.3	CYE_r3.1SPE1_g010370.1	42.593	54	27	3	23	76	28	77	0.002	43.1
CYE_r3.1SPA2_g012710.1	AT3G11470.1	CYE_r3.1SPA1_g009290.1	AT1G28120.1	34.426	61	36	2	1	61	1	57	0.006	33.5	AT3G59580.2	CYE_r3.1SPE1_g010370.1	42.593	54	27	3	23	76	28	77	0.002	43.1
CYE_r3.1SPA8_g007180.1	AT1G34220.2	CYE_r3.1SPA1_g014120.1	AT5G07280.1	40.351	57	33	1	5	60	147	203	0.006	38.5	AT2G42540.2	CYE_r3.1SPA0_g009930.1	38.806	67	29	3	6	60	5	71	0.002	38.1
CYE_r3.1SPE2_g016650.1	AT3G60650.1	CYE_r3.1SPA1_g025710.1	AT2G37320.1	36.17	47	28	1	6	50	288	334	0.006	35.8	AT1G17285.2	CYE_r3.1SPE7_g002790.1	47.917	48	25	0	86	133	39	86	0.002	36.6
CYE_r3.1SPE3_g025920.1	AT2G32835.1	CYE_r3.1SPA1_g028550.1	AT3G28610.1	31.707	82	52	2	18	99	68	145	0.006	35	AT1G50300.2	CYE_r3.1SPA1_g010670.1	36.923	65	38	2	48	112	25	86	0.002	40
CYE_r3.1SPE6_g025870.1	AT5G02090.1	CYE_r3.1SPA1_g030410.1	AT1G69588.1	39.024	41	25	0	39	79	79	119	0.006	33.5	AT1G48560.2	CYE_r3.1SPA6_g042110.1	28.235	170	103	6	441	600	817	977	0.002	42.7
CYE_r3.1SPA0_g166190.1	AT4G19550.1	CYE_r3.1SPA1_g030950.1	AT1G45231.2	54.545	33	15	0	102	134	59	91	0.006	40.4	AT1G48560.1	CYE_r3.1SPA6_g042110.1	28.161	174	106	6	422	585	817	981	0.002	42.7
CYE_r3.1SPE5_g020360.1	AT5G07360.1	CYE_r3.1SPA1_g038100.1	AT1G22120.1	46.429	28	15	0	610	637	435	462	0.006	40	AT4G33540.3	CYE_r3.1SPA1_g019880.1	28.986	69	47	1	161	229	327	393	0.002	40
CYE_r3.1SPE6_g005250.1	AT5G58570.1	CYE_r3.1SPA1_g038480.1	AT5G61910.5	35.714	70	42	1	42	111	436	502	0.006	39.7	ATMG00170.1	CYE_r3.1SPA1_g018920.1	62.5	24	9	0	108	131	75	98	0.002	36.6
CYE_r3.1SPE3_g018560.1	AT2G34825.1	CYE_r3.1SPA1_g042110.1	AT4G01500.1	26.316	114	74	3	6	117	36	141	0.006	35.4	AT4G17590.2	CYE_r3.1SPE8_g005220.1	41.818	55	18	1	144	184	233	287	0.002	39.3
CYE_r3.1SPA2_g015320.1	AT2G31930.1	CYE_r3.1SPA1_g042190.1	AT1G77850.2	37.143	70	36	2	26	95	150	211	0.006	35.4	AT5G50050.1	CYE_r3.1SPE8_g005460.1	29	100	67	2	27	124	29	126	0.002	38.1
CYE_r3.1SPE3_g012940.1	AT5G18950.1	CYE_r3.1SPA1_g042430.1	AT1G74190.1	39.437	71	41	2	16	84	152	222	0.006	37.4	AT1G25097.1	CYE_r3.1SPE1_g003830.1	27.5	80	54	1	18	93	8	87	0.002	37.7
CYE_r3.1SPA5_g024210.1	AT3G47790.1	CYE_r3.1SPA1_g042440.1	AT1G07390.2	32.911	79	52	1	2	79	419	497	0.006	36.2	AT1G07650.4	CYE_r3.1SPE3_g021860.1	30.864	81	53	2	73	151	103	182	0.002	43.1
CYE_r3.1SPA5_g017760.1	AT4G23880.1	CYE_r3.1SPA2_g003680.1	AT4G08850.1	31.944	72	49	0	2	73	180	251	0.006	35	AT1G50910.2	CYE_r3.1SPE4_g019250.1	28.75	160	94	3	214	357	226	381	0.002	40.8
CYE_r3.1SPA0_g001580.1	AT5G17790.1	CYE_r3.1SPA2_g011900.1	AT1G40087.1	21.901	242	164	9	90	313	66	300	0.006	40	AT3G50010.1	CYE_r3.1SPA7_g009220.1	22.17	212	139	6	242	437	1219	1420	0.002	43.1
CYE_r3.1SPE1_g029810.1	AT1G75550.1	CYE_r3.1SPA2_g022000.1	AT5G41750.1	27.344	128	51	5	2	127	792	879	0.006	38.9	AT2G48121.1	CYE_r3.1SPA6_g032750.1	39.583	48	25	1	30	73	259	306	0.002	35.8
CYE_r3.1SPA1_g040080.1	AT1G58225.1	CYE_r3.1SPA2_g022360.1	AT2G44880.1	18.705	139	111	2	124	260	3	141	0.006	38.9	AT4G29033.1	CYE_r3.1SPE0_g169580.1	38.462	52	30	2	12	61	16	67	0.002	34.7
CYE_r3.1SPA7_g013100.1	AT2G36295.1	CYE_r3.1SPA2_g022370.1	AT1G45616.1	45.455	44	24	0	141	184	819	862	0.006	38.9	AT3G30165.1	CYE_r3.1SPA0_g013340.1	25.316	79	51	2	11	81	36	114	0.002	35.8
CYE_r3.1SPA0_g165400.1	AT4G28460.1	CYE_r3.1SPA2_g025730.1	AT1G07390.4	32.836	67	45	0	14	80	743	809	0.006	34.3	AT3G58300.1	CYE_r3.1SPA8_g021680.1	26.351	148	92	4	17	147	402	549	0.002	38.9
CYE_r3.1SPE1_g037560.1	AT4G31570.3	CYE_r3.1SPA2_g026850.1	AT2G34930.1	38.462	65	39	1	87	151	814	877	0.006	39.3	AT1G52490.1	CYE_r3.1SPA1_g017230.1	23.188	207	126	10	12	191	434	634	0.002	39.7
CYE_r3.1SPA2_g013730.1	AT3G08505.1	CYE_r3.1SPA2_g027920.1	AT1G20150.1	47.059	34	15	2	6	37	551	583	0.006	33.1	AT1G78172.1	CYE_r3.1SPE1_g042940.1	44.681	94	45	3	9	95	17	110	0.002	35.4
CYE_r3.1SPA2_g030160.1	AT1G01020.1	CYE_r3.1SPA2_g029290.1	AT2G23140.2	30.488	82	57	0	253	334	634	715	0.006	39.3	AT2G22910.1	CYE_r3.1SPA6_g029810.1	39.583	48	28	1	74	120	244	291	0.002	42.4
CYE_r3.1SPE6_g001380.1	AT1G55350.6	CYE_r3.1SPA2_g037140.1	AT5G51160.1	29.592	98	64	2	37	129	82	179	0.006	39.3	AT5G60110.1	CYE_r3.1SPA4_g000860.1	21.769	147	111	2	158	301	466	611	0.002	41.2
CYE_r3.1SPE0_g186040.1	AT2G03810.5	CYE_r3.1SPA2_g042320.1	AT4G37870.1	50	34	17	0	331	364	475	508	0.006	39.7	AT1G66440.1	CYE_r3.1SPE7_g002470.1	22.368	304	157	11	306	540	594	887	0.002	43.1
CYE_r3.1SPE1_g023680.1	AT1G68765.1	CYE_r3.1SPA4_g011300.1	AT2G29480.1	24.528	106	75	2	182	283	66	170	0.006	37.7	AT2G19890.2	CYE_r3.1SPA3_g000850.1	36.471	85	37	4	33	100	108	192	0.002	41.2
CYE_r3.1SPA0_g179410.1	AT5G01660.2	CYE_r3.1SPA4_g013900.1	AT1G65790.1	44.737	38	21	0	82	119	166	203	0.006	36.2	AT4G11655.2	CYE_r3.1SPA0_g104690.1	32.877	73	43	1	46	118	168	234	0.002	38.1
CYE_r3.1SPA2_g027360.1	AT4G00310.2	CYE_r3.1SPA4_g016970.1	AT5G54160.1	38.182	55	33	1	2	55	163	217	0.006	35.8	AT1G02650.2	CYE_r3.1SPE8_g034490.1	61.538	26	10	0	485	510	574	599	0.002	42
CYE_r3.1SPE3_g006490.1	AT3G16500.1	CYE_r3.1SPA4_g017790.1	AT1G72300.1	37.662	77	46	2	39	114	604	679	0.006	39.3	AT1G02650.1	CYE_r3.1SPE8_g034490.1	61.538	26	10	0	488	513	574	599	0.002	42
CYE_r3.1SPA4_g001140.1	AT4G12610.2	CYE_r3.1SPA4_g025080.1	AT4G13920.1	32.692	104	56	4	100	193	702	801	0.006	38.9	AT5G54030.1	CYE_r3.1SPE7_g002470.1	22.881	354	207	16	53	386	1041	1348	0.002	42
CYE_r3.1SPA8_g003330.1	AT1G43770.3	CYE_r3.1SPA4_g035100.1	AT1G35710.1	27.586	116	80	2	5	120	539	650	0.006	35.8	AT1G50350.1	CYE_r3.1SPE5_g029030.1	27.215	158	73	6	18	133	19	176	0.002	37.7
CYE_r3.1SPE6_g002170.1	AT2G41905.1	CYE_r3.1SPA5_g001490.1	AT2G25010.1	36.735	49	26	3	18	64	267	312	0.006	33.9	AT3G50570.2	CYE_r3.1SPA4_g010490.1	61.905	42	13	2	87	125	114	155	0.002	39.3
CYE_r3.1SPA8_g008400.1	AT1G71910.2	CYE_r3.1SPA5_g002600.1	AT5G67320.1	32.584	89	53	2	123	211	230	311	0.006	38.5	AT4G03050.1	CYE_r3.1SPA3_g007890.1	32.468	77	47	1	141	212	1	77	0.002	41.6
CYE_r3.1SPE0_g019470.1	AT5G57790.2	CYE_r3.1SPA5_g012560.1	AT1G40087.1	22.619	252	169	9	90	329	66	303	0.006	39.3	AT4G03050.2	CYE_r3.1SPA3_g007890.1	32.468	77	47	1	141	212	1	77	0.002	41.6
CYE_r3.1SPE4_g008700.1	AT1G30880.2	CYE_r3.1SPA5_g025210.1	AT2G04865.2	39.13	46	27	1	24	68	76	121	0.006	34.7	AT3G04320.1	CYE_r3.1SPE4_g012640.1	29.31	116	72	4	11	123	15	123	0.002	38.9
CYE_r3.1SPA7_g001620.1	AT2G35030.1	CYE_r3.1SPA5_g025280.1	AT3G24780.1	33.871	62	34	1	27	88	444	498	0.006	35.8	AT1G11593.1	CYE_r3.1SPE0_g118460.1	22.378	143	106	2	41	178	40	182	0.002	38.5
CYE_r3.1SPE4_g005260.1	AT1G29530.1	CYE_r3.1SPA6_g025210.1	AT1G13130.1	28.758	153	91	6	270	413	138	281	0.006	39.7	AT1G27710.2	CYE_r3.1SPE5_g016630.1	28.829	111	65	4	22	132	235	331	0.002	39.3
CYE_r3.1SPA1_g019590.1	AT3G25905.1	CYE_r3.1SPA6_g034950.1	AT3G53700.1	17.376	282	160	4	324	532	79	360	0.006	40	AT5G37050.1	CYE_r3.1SPE6_g004840.1	35.484	62	14	1	118	153	436	497	0.002	38.5
CYE_r3.1SPE5_g022400.1	AT5G14410.1	CYE_r3.1SPA6_g046220.1	AT5G27750.1	26.702	191	92	6	87	233	240	426	0.006	38.1	AT3G01990.8	CYE_r3.1SPA3_g035780.1	23.37	184	115	4	5	178	227	394	0.002	40.4
CYE_r3.1SPA0_g000390.1	AT2G34150.2	CYE_r3.1SPA7_g009220.1	AT5G40320.1	24.773	331	176	14	280	566	161	462	0.006	41.6	AT3G45160.1	CYE_r3.1SPA6_g031330.1	39.744	78	34	6	8	76	3	76	0.002	35
CYE_r3.1SPE5_g009330.1	AT3G51700.1	CYE_r3.1SPA7_g015890.1	AT5G66910.1	28.462	130	79	4	11	133	8	130	0.006	39.3	AT5G38550.1	CYE_r3.1SPE1_g030000.1	28.889	135	83	6	165	291	25	154	0.002	42.4
CYE_r3.1SPE2_g021420.1	AT2G46240.1	CYE_r3.1SPA7_g024950.1	AT5G55740.1	24.242	132	77	2	1	121	116	235	0.006	38.1	AT5G38550.2	CYE_r3.1SPE1_g030000.1	28.889	135	83	6	165	291	25	154	0.002	42
CYE_r3.1SPA1_g024700.1	AT1G75730.2	CYE_r3.1SPA8_g009860.1	AT1G78922.1	43.75	32	18	0	1	32	1	32	0.006	35	AT5G11070.1	CYE_r3.1SPE1_g039810.1	72.727	22	6	0	103	124	150	171	0.002	38.1
CYE_r3.1SPE3_g032070.1	AT5G15190.2	CYE_r3.1SPA8_g019490.1	AT1G27760.2	26.667	90	40	2	1	90	355	418	0.006	34.7	AT2G37925.1	CYE_r3.1SPE6_g006470.1	42.105	38	22	0	31	68	4	41	0.002	37.7
CYE_r3.1SPA2_g042110.1	AT5G27270.1	CYE_r3.1SPA8_g026230.1	AT1G77600.3	58.333	24	10	0	50	73	1260	1283	0.006	33.9	AT5G25475.3	CYE_r3.1SPE8_g018380.1	26.19	84	59	2	37	117	29	112	0.002	40.4
CYE_r3.1SPE2_g001690.1	AT3G56710.2	CYE_r3.1SPA8_g029360.1	AT5G27260.1	19.598	199	131	4	42	220	113	302	0.006	37.7	AT5G25475.2	CYE_r3.1SPE8_g018380.1	26.19	84	59	2	37	117	29	112	0.002	40.4
CYE_r3.1SPE1_g036880.1	AT5G11530.1	CYE_r3.1SPA8_g029590.1	AT4G32430.1	26.263	99	56	2	1	86	137	231	0.006	34.3	AT5G25475.1	CYE_r3.1SPE8_g018380.1	26.19	84	59	2	37	117	29	112	0.002	40.4
CYE_r3.1SPE4_g011740.1	AT5G42567.1	CYE_r3.1SPE0_g017330.1	AT5G14950.1	56.522	23	10	0	24	46	42	64	0.006	33.5	AT5G25475.4	CYE_r3.1SPE8_g018380.1	26.263	99	68	3	66	159	14	112	0.002	41.2
CYE_r3.1SPA8_g029900.1	AT2G47930.1	CYE_r3.1SPE0_g019390.1	AT4G30460.1	53.125	32	12	1	6	37	9	37	0.006	36.2	AT2G02680.2	CYE_r3.1SPA7_g009220.1	22.761	268	171	10	145	393	1224	1474	0.002	42.4
CYE_r3.1SPE5_g025090.1	AT3G47510.1	CYE_r3.1SPE0_g024330.1	AT4G30460.1	53.125	32	12	1	6	37	9	37	0.006	35.8	AT2G07722.1	CYE_r3.1SPA1_g018920.1	62.5	24	9	0	108	131	75	98	0.002	36.6
CYE_r3.1SPA6_g008560.1	AT1G07860.1	CYE_r3.1SPE0_g029020.1	AT3G54570.1	62.857	35	11	2	89	123	39	71	0.006	37.4	AT1G24822.1	CYE_r3.1SPE1_g003830.1	27.5	80	54	1	18	93	8	87	0.002	37.7
CYE_r3.1SPA1_g030470.1	AT5G43068.1	CYE_r3.1SPE0_g033680.1	AT3G17380.1	44.681	47	21	2	418	459	22	68	0.006	39.3	AT3G12510.1	CYE_r3.1SPE8_g024390.1	29.762	84	51	3	7	90	3	78	0.002	38.9
CYE_r3.1SPA0_g001580.1	AT5G17790.1	CYE_r3.1SPE0_g035390.1	AT5G63930.1	37.209	86	52	2	116	199	98	183	0.006	38.5	AT1G45163.1	CYE_r3.1SPE3_g026490.1	40.476	42	24	1	22	63	61	101	0.002	38.5
CYE_r3.1SPE0_g091950.1	AT5G38190.1	CYE_r3.1SPE0_g040360.1	AT1G05920.1	42.424	33	18	1	90	122	271	302	0.006	35.4	AT4G14120.1	CYE_r3.1SPA0_g119960.1	53.125	32	15	0	273	304	211	242	0.002	40.8
CYE_r3.1SPA2_g039530.1	AT5G52530.1	CYE_r3.1SPE0_g045470.1	AT2G34930.1	39.241	79	47	1	1079	1156	90	168	0.006	41.6	AT4G02140.1	CYE_r3.1SPA8_g031230.1	32.11	109	55	5	19	111	35	140	0.002	37
CYE_r3.1SPE3_g005560.1	AT3G21305.1	CYE_r3.1SPE0_g050780.1	AT1G72100.1	36.364	66	37	2	4	67	208	270	0.006	34.3	AT4G02140.2	CYE_r3.1SPA8_g031230.1	32.11	109	55	5	19	111	35	140	0.002	37
CYE_r3.1SPE7_g021310.1	AT3G59880.1	CYE_r3.1SPE0_g057350.1	AT3G30200.1	21.074	242	159	7	73	290	218	451	0.006	40	AT3G19150.2	CYE_r3.1SPE8_g021150.1	34.343	99	59	3	81	176	84	179	0.002	38.9
CYE_r3.1SPE1_g030790.1	AT3G56870.1	CYE_r3.1SPE0_g071330.1	AT5G41770.1	21.531	209	94	5	1	154	235	428	0.006	37.7	AT5G22150.1	CYE_r3.1SPA2_g028200.1	27.536	138	71	5	58	171	63	195	0.002	40.4
CYE_r3.1SPA0_g000390.1	AT2G34150.2	CYE_r3.1SPE0_g089360.1	AT1G71060.1	23.333	90	69	0	1	90	188	277	0.006	35	AT2G21440.1	CYE_r3.1SPA0_g105460.1	30.667	75	52	0	22	96	270	344	0.002	43.1
CYE_r3.1SPA6_g034580.1	AT5G02380.1	CYE_r3.1SPE0_g098650.1	AT4G12770.2	36.066	183	76	7	2	163	230	392	0.006	37.4	AT3G27260.2	CYE_r3.1SPA3_g035100.1	53.488	43	17	1	701	740	668	710	0.002	42.7
CYE_r3.1SPA0_g136100.1	AT1G03760.1	CYE_r3.1SPE0_g115700.1	AT3G55700.1	30.864	81	31	2	1	56	367	447	0.006	39.7	AT3G27260.1	CYE_r3.1SPA3_g035100.1	53.488	43	17	1	750	789	668	710	0.002	42.7
CYE_r3.1SPA6_g039700.1	AT3G05900.2	CYE_r3.1SPE0_g122340.1	AT4G08280.1	66.667	24	8	0	185	208	102	125	0.006	36.2	AT3G27260.3	CYE_r3.1SPA3_g035100.1	53.488	43	17	1	759	798	668	710	0.002	42.7
CYE_r3.1SPA1_g020960.1	AT2G01510.1	CYE_r3.1SPE0_g122760.1	AT1G21528.1	29.412	51	36	0	22	72	15	65	0.006	32.3	AT4G22475.2	CYE_r3.1SPE5_g020120.1	35.537	121	69	6	234	351	144	258	0.002	42.7
CYE_r3.1SPA2_g036510.1	AT5G05220.1	CYE_r3.1SPE0_g140800.1	AT3G19130.1	28.571	98	60	3	381	468	201	298	0.006	39.7	AT2G14440.1	CYE_r3.1SPA3_g005830.1	46.939	49	25	1	16	64	893	940	0.002	43.5
CYE_r3.1SPE1_g040170.1	AT1G21580.1	CYE_r3.1SPE0_g142170.1	AT5G33393.1	44.444	27	15	0	25	51	30	56	0.006	34.3	AT2G39430.1	CYE_r3.1SPE2_g026160.1	34.211	76	31	3	2	59	9	83	0.002	40.8
CYE_r3.1SPE2_g024790.1	AT2G28440.1	CYE_r3.1SPE0_g147640.1	AT1G20120.1	61.905	21	8	0	67	87	43	63	0.006	35.8	AT5G16430.1	CYE_r3.1SPA0_g082450.1	40.816	49	21	3	13	55	309	355	0.002	36.6
CYE_r3.1SPE3_g028440.1	AT2G20870.1	CYE_r3.1SPE0_g150080.1	AT1G66235.1	25.758	132	71	6	33	142	55	181	0.006	36.2	AT4G05040.7	CYE_r3.1SPE5_g022450.1	27.632	152	90	4	111	255	331	469	0.002	42
CYE_r3.1SPE1_g023240.1	AT1G68877.1	CYE_r3.1SPE0_g159160.1	AT4G29830.1	35.821	67	37	3	16	79	163	226	0.006	36.2	AT4G05040.6	CYE_r3.1SPE5_g022450.1	27.632	152	90	4	111	255	331	469	0.002	42
CYE_r3.1SPA1_g029920.1	AT5G63905.2	CYE_r3.1SPE0_g166600.1	AT1G62720.1	30.233	43	30	0	26	68	442	484	0.006	35	AT4G05040.1	CYE_r3.1SPE5_g022450.1	27.632	152	90	4	111	255	331	469	0.002	42
CYE_r3.1SPA6_g032160.1	AT2G41420.1	CYE_r3.1SPE0_g170910.1	AT4G30460.1	53.125	32	12	1	6	37	9	37	0.006	35.8	AT4G05040.4	CYE_r3.1SPE5_g022450.1	27.632	152	90	4	111	255	331	469	0.002	42
CYE_r3.1SPE4_g014280.1	AT2G31085.1	CYE_r3.1SPE0_g181000.1	AT3G22380.2	56.667	30	13	0	175	204	1520	1549	0.006	37.7	AT4G05040.5	CYE_r3.1SPE5_g022450.1	27.632	152	90	4	111	255	331	469	0.002	42
CYE_r3.1SPA0_g151690.1	AT4G08500.1	CYE_r3.1SPE0_g181120.1	AT2G42480.1	40.351	57	29	2	43	95	269	324	0.006	35	AT4G05040.2	CYE_r3.1SPE5_g022450.1	27.632	152	90	4	111	255	331	469	0.002	42
CYE_r3.1SPE0_g012450.1	AT3G63230.1	CYE_r3.1SPE0_g182760.1	AT4G20090.2	23.469	98	64	1	7	104	186	272	0.006	37	AT4G05040.3	CYE_r3.1SPE5_g022450.1	27.632	152	90	4	111	255	331	469	0.002	42
CYE_r3.1SPA1_g029540.1	AT4G37750.1	CYE_r3.1SPE0_g184970.1	AT1G53430.2	31.765	85	54	2	35	116	51	134	0.006	40.8	AT1G31250.1	CYE_r3.1SPE8_g032870.1	36.066	61	37	1	48	106	2101	2161	0.002	39.3
CYE_r3.1SPE6_g027780.1	AT3G05936.1	CYE_r3.1SPE0_g186290.1	AT5G46330.2	31.429	70	40	1	7	76	537	598	0.006	34.3	AT5G52655.1	CYE_r3.1SPE3_g024240.1	33.333	69	46	0	1	69	1	69	0.002	35.4
CYE_r3.1SPA8_g011130.1	AT5G09530.1	CYE_r3.1SPE1_g003580.1	AT2G34930.1	35.065	77	49	1	53	129	648	723	0.006	36.2	AT5G61412.1	CYE_r3.1SPE5_g020970.1	51.724	29	13	1	42	70	67	94	0.002	34.7
CYE_r3.1SPE0_g084750.1	ATCG00570.1	CYE_r3.1SPE1_g004470.1	AT3G60240.4	50.746	67	22	3	2	57	14	80	0.006	35	AT2G42860.1	CYE_r3.1SPA3_g021600.1	39.394	33	20	0	187	219	250	282	0.002	39.7
CYE_r3.1SPE6_g006730.1	AT1G51915.1	CYE_r3.1SPE2_g003590.1	AT5G63920.1	37.778	45	24	1	10	54	803	843	0.006	34.3	AT2G19710.1	CYE_r3.1SPE7_g016180.1	41.27	63	36	1	870	932	1468	1529	0.002	43.5
CYE_r3.1SPE4_g007280.1	AT2G34790.1	CYE_r3.1SPE2_g005930.1	AT1G17420.1	40	50	26	1	74	119	104	153	0.006	38.5	AT1G71470.2	CYE_r3.1SPE3_g027280.1	31.169	77	48	3	45	119	70	143	0.002	37.4
CYE_r3.1SPA4_g029880.1	AT5G12360.2	CYE_r3.1SPE2_g013380.1	AT3G22660.1	44.186	43	10	1	34	62	96	138	0.006	34.7	AT5G66480.1	CYE_r3.1SPE4_g027120.1	35.385	65	37	2	71	130	20	84	0.002	38.9
CYE_r3.1SPE1_g012410.1	AT3G05858.1	CYE_r3.1SPE2_g018750.1	AT1G07390.4	32.836	67	45	0	14	80	743	809	0.006	34.3	AT4G08760.1	CYE_r3.1SPA0_g102090.1	42.373	59	25	2	246	302	13	64	0.002	42.4
CYE_r3.1SPA5_g026770.1	AT1G74055.1	CYE_r3.1SPE2_g035800.1	AT2G26040.1	30.864	81	48	3	11	88	42	117	0.006	36.2	AT5G46000.1	CYE_r3.1SPE1_g030000.1	33.333	81	47	3	8	87	256	330	0.002	41.2
CYE_r3.1SPE2_g024310.1	AT3G54850.1	CYE_r3.1SPE3_g006450.1	AT1G64450.1	42.683	82	47	0	355	436	145	226	0.006	39.3	AT5G07572.1	CYE_r3.1SPA1_g031750.1	37.5	64	40	0	1	64	9	72	0.002	36.2
CYE_r3.1SPA3_g009280.1	AT3G15780.1	CYE_r3.1SPE3_g009660.1	AT5G01400.2	29.67	91	64	0	1	91	1142	1232	0.006	35.8	AT5G43000.1	CYE_r3.1SPA7_g004220.1	32.353	102	57	3	24	115	1106	1205	0.002	40.4
CYE_r3.1SPE0_g128420.1	AT5G64230.1	CYE_r3.1SPE3_g011810.1	AT2G18810.1	32.911	79	46	5	31	104	13	89	0.006	35.8	AT5G25770.2	CYE_r3.1SPE1_g036110.1	25.514	243	143	11	154	388	1071	1283	0.002	41.6
CYE_r3.1SPE1_g020010.1	AT1G69588.1	CYE_r3.1SPE4_g003670.1	AT5G44310.2	27.742	155	46	3	114	268	211	299	0.006	38.5	AT5G25770.3	CYE_r3.1SPE1_g036110.1	25.514	243	143	11	157	391	1071	1283	0.002	41.6
CYE_r3.1SPE0_g071260.1	AT1G49245.1	CYE_r3.1SPE4_g005710.1	AT2G42480.1	40.351	57	29	2	43	95	269	324	0.006	35	AT2G20619.1	CYE_r3.1SPE8_g033310.1	29.825	57	36	1	3	55	4	60	0.002	35
CYE_r3.1SPE8_g018470.1	AT1G49500.1	CYE_r3.1SPE4_g009070.1	AT2G34930.1	29.412	102	63	2	1057	1158	527	619	0.006	41.2	AT1G30814.2	CYE_r3.1SPE4_g007810.1	28.767	73	48	2	53	122	103	174	0.001	40.4
CYE_r3.1SPA1_g030140.1	AT5G01075.1	CYE_r3.1SPE4_g019540.1	AT4G27000.1	30.986	71	41	2	21	83	89	159	0.006	36.2	AT3G04990.1	CYE_r3.1SPA0_g015140.1	30.247	162	93	4	25	183	354	498	0.001	40.8
CYE_r3.1SPE0_g140960.1	AT1G49740.1	CYE_r3.1SPE4_g021280.1	AT2G06265.1	30.508	59	39	1	13	71	11	67	0.006	33.5	AT1G34000.1	CYE_r3.1SPE1_g040850.1	42.857	42	24	0	120	161	198	239	0.001	39.3
CYE_r3.1SPE2_g032430.1	AT5G52230.2	CYE_r3.1SPE5_g002270.1	AT1G23760.1	27.049	122	84	1	62	183	265	381	0.006	37.4	AT1G16370.1	CYE_r3.1SPA0_g167170.1	42.029	69	37	2	449	514	1	69	0.001	42.4
CYE_r3.1SPA7_g009220.1	AT5G40320.1	CYE_r3.1SPE5_g008750.1	AT5G20480.1	35.417	48	31	0	59	106	554	601	0.006	35.8	AT1G63880.2	CYE_r3.1SPE0_g100260.1	27.049	122	82	3	597	717	679	794	0.001	43.9
CYE_r3.1SPE5_g018430.1	AT1G64405.1	CYE_r3.1SPE5_g015540.1	AT3G07870.1	23.78	164	82	6	64	188	119	278	0.006	37.7	AT1G67775.1	CYE_r3.1SPA1_g004660.1	50	42	19	1	38	77	88	129	0.001	37
CYE_r3.1SPE5_g017980.1	AT3G61660.2	CYE_r3.1SPE5_g018980.1	AT5G36320.1	33.929	56	36	1	65	119	21	76	0.006	34.7	AT5G07730.1	CYE_r3.1SPE5_g025370.1	60	30	12	0	23	52	26	55	0.001	40.4
CYE_r3.1SPA3_g032560.1	AT3G28455.1	CYE_r3.1SPE6_g005260.1	AT3G43600.1	36.364	55	27	2	1	52	826	875	0.006	34.7	AT3G50480.1	CYE_r3.1SPE7_g009600.1	27.344	128	76	4	16	133	810	930	0.001	40
CYE_r3.1SPA5_g018350.1	AT4G10890.3	CYE_r3.1SPE6_g012200.1	AT1G64100.1	24.516	155	95	7	25	160	243	394	0.006	37.7	AT4G37670.2	CYE_r3.1SPA6_g029810.1	35.714	70	42	2	80	148	76	143	0.001	43.5
CYE_r3.1SPE6_g009140.1	AT1G12700.1	CYE_r3.1SPE6_g022360.1	AT4G32440.3	34.426	61	34	1	6	66	66	120	0.006	33.5	AT3G16525.1	CYE_r3.1SPA4_g022480.1	47.222	36	19	0	1	36	24	59	0.001	33.5
CYE_r3.1SPE0_g110730.1	AT5G67490.1	CYE_r3.1SPE6_g023820.1	AT3G22125.5	76.923	26	6	0	24	49	626	651	0.006	33.9	AT1G69270.1	CYE_r3.1SPA3_g030550.1	37.931	58	36	0	102	159	614	671	0.001	43.1
CYE_r3.1SPA1_g022310.1	AT2G02100.1	CYE_r3.1SPE7_g021510.1	AT1G26540.1	27.407	135	91	3	818	948	545	676	0.006	41.2	AT1G62880.2	CYE_r3.1SPA5_g013610.1	48.148	27	14	0	1	27	1	27	0.001	34.7
CYE_r3.1SPA0_g136350.1	AT5G63720.1	CYE_r3.1SPE8_g004000.1	AT1G17240.1	34.091	88	57	1	1	88	581	667	0.006	36.6	AT5G48945.1	CYE_r3.1SPE0_g169580.1	37.349	83	39	6	1	74	1	79	0.001	35.4
CYE_r3.1SPE3_g017960.1	AT4G28290.1	CYE_r3.1SPE8_g004850.1	AT5G17680.1	24.375	160	73	3	1157	1268	969	1128	0.006	41.6	AT3G09750.1	CYE_r3.1SPE6_g020540.1	25.989	177	101	6	2	150	43	217	0.001	39.3
CYE_r3.1SPA0_g013470.1	AT1G25275.1	CYE_r3.1SPE8_g018270.1	AT5G67080.1	31.765	85	21	3	1	51	203	284	0.006	33.1	AT5G60180.1	CYE_r3.1SPA4_g000860.1	21.769	147	111	2	158	301	466	611	0.001	41.6
CYE_r3.1SPA8_g004560.1	AT1G76740.1	CYE_r3.1SPA0_g000470.1	AT3G47570.1	39.394	66	40	0	639	704	68	133	0.005	41.6	AT4G00280.1	CYE_r3.1SPA7_g023240.1	51.724	29	14	0	35	63	82	110	0.001	35.8
CYE_r3.1SPA1_g021970.1	AT2G01913.1	CYE_r3.1SPA0_g030850.1	AT3G14470.1	31.034	145	87	6	966	1101	878	1018	0.005	42	AT4G17140.2	CYE_r3.1SPE5_g012290.1	28.8	125	69	4	1974	2083	4153	4272	0.001	46.6
CYE_r3.1SPE4_g025240.1	AT5G12430.1	CYE_r3.1SPA0_g031380.1	AT1G40087.1	22.472	267	185	10	51	305	60	316	0.005	40	AT4G17140.3	CYE_r3.1SPE5_g012290.1	28.8	125	69	4	2010	2119	4153	4272	0.001	47
CYE_r3.1SPE7_g009260.1	AT5G66816.1	CYE_r3.1SPA0_g032540.1	AT5G17680.2	22.334	497	299	19	580	1047	432	870	0.005	42	AT4G17140.1	CYE_r3.1SPE5_g012290.1	28.8	125	69	4	1984	2093	4153	4272	0.001	46.6
CYE_r3.1SPA1_g040040.1	AT4G24500.2	CYE_r3.1SPA0_g032760.1	AT5G45800.2	45.833	48	26	0	76	123	193	240	0.005	38.9	AT3G16470.1	CYE_r3.1SPE3_g005600.1	28.472	144	92	8	9	146	659	797	0.001	42.4
CYE_r3.1SPE0_g015810.1	AT5G19151.1	CYE_r3.1SPA0_g042800.1	AT4G29090.1	60	20	8	0	56	75	211	230	0.005	34.3	AT1G61810.2	CYE_r3.1SPE4_g001570.1	79.167	24	5	0	275	298	919	942	0.001	41.6
CYE_r3.1SPE2_g002050.1	AT3G12320.1	CYE_r3.1SPA0_g060460.1	AT1G43950.1	27.957	93	56	3	1	87	122	209	0.005	35.4	AT1G77765.3	CYE_r3.1SPA1_g037580.1	26.901	171	92	6	14	168	38	191	0.001	38.9
CYE_r3.1SPE6_g002600.1	AT5G55980.1	CYE_r3.1SPA0_g066200.1	AT5G38880.1	22.973	74	57	0	84	157	127	200	0.005	37.7	AT1G77765.2	CYE_r3.1SPA1_g037580.1	27.059	170	92	6	14	167	38	191	0.001	39.3
CYE_r3.1SPA7_g017200.1	AT4G33467.2	CYE_r3.1SPA0_g069510.1	AT2G46150.1	44.737	38	21	0	7	44	168	205	0.005	33.1	AT2G34310.4	CYE_r3.1SPE3_g022270.1	46.154	39	20	1	205	242	305	343	0.001	40.4
CYE_r3.1SPE3_g009130.1	AT1G15385.1	CYE_r3.1SPA0_g074440.1	AT1G52603.1	46.429	28	15	0	15	42	18	45	0.005	36.2	AT2G34310.6	CYE_r3.1SPE3_g022270.1	46.154	39	20	1	205	242	305	343	0.001	40.4
CYE_r3.1SPA6_g046850.1	AT3G53670.1	CYE_r3.1SPA0_g075490.1	AT2G23270.1	49.02	51	16	2	142	191	45	86	0.005	35.8	AT2G34310.1	CYE_r3.1SPE3_g022270.1	46.154	39	20	1	205	242	305	343	0.001	40.4
CYE_r3.1SPE2_g022860.1	AT5G17340.1	CYE_r3.1SPA0_g077460.1	AT5G01895.1	36.25	80	49	2	21	99	101	179	0.005	35.4	AT2G34310.7	CYE_r3.1SPE3_g022270.1	46.154	39	20	1	205	242	305	343	0.001	40.4
CYE_r3.1SPA8_g026390.1	AT2G20362.1	CYE_r3.1SPA0_g089920.1	AT3G24495.1	31.25	96	46	2	7	94	92	175	0.005	35	AT2G34310.5	CYE_r3.1SPE3_g022270.1	46.154	39	20	1	197	234	305	343	0.001	40.4
CYE_r3.1SPE1_g035060.1	AT2G23270.1	CYE_r3.1SPA0_g091750.1	AT5G62190.1	70	20	6	0	46	65	93	112	0.005	33.9	AT2G34310.3	CYE_r3.1SPE3_g022270.1	46.154	39	20	1	205	242	305	343	0.001	40.4
CYE_r3.1SPA7_g009220.1	AT5G40320.1	CYE_r3.1SPA0_g106320.1	AT3G16710.1	34.694	49	30	1	12	58	401	449	0.005	33.5	AT2G34310.2	CYE_r3.1SPE3_g022270.1	46.154	39	20	1	205	242	305	343	0.001	40.4
CYE_r3.1SPE1_g016550.1	AT1G13040.2	CYE_r3.1SPA0_g111400.1	AT4G34020.1	64.286	28	6	1	59	86	80	103	0.005	35	AT5G39330.1	CYE_r3.1SPA6_g024650.1	24.121	199	128	10	28	209	51	243	0.001	40
CYE_r3.1SPE0_g022720.1	AT4G13630.2	CYE_r3.1SPA0_g112720.1	AT3G47670.1	32.308	65	39	2	1	61	37	100	0.005	34.7	AT4G11940.1	CYE_r3.1SPA8_g011030.1	26.446	121	83	4	24	140	21	139	0.001	41.2
CYE_r3.1SPA4_g025210.1	AT4G16447.1	CYE_r3.1SPA0_g116150.1	AT5G15685.1	30.233	43	30	0	62	104	395	437	0.005	35.4	AT4G10470.1	CYE_r3.1SPA5_g019490.1	40	40	24	0	342	381	663	702	0.001	42
CYE_r3.1SPE2_g023000.1	AT2G46735.1	CYE_r3.1SPA0_g122860.1	AT3G12440.1	33.133	166	73	6	35	190	79	216	0.005	37.7	AT4G10470.2	CYE_r3.1SPA5_g019490.1	40	40	24	0	342	381	663	702	0.001	42
CYE_r3.1SPE6_g011830.1	AT2G27980.1	CYE_r3.1SPA0_g128640.1	AT5G63130.1	55.172	29	13	0	4	32	24	52	0.005	33.9	AT5G43020.1	CYE_r3.1SPA1_g030620.1	26.857	175	108	7	92	257	273	436	0.001	43.5
CYE_r3.1SPA1_g023220.1	AT5G08535.1	CYE_r3.1SPA0_g132670.1	AT4G01030.1	25.316	79	58	1	2	80	164	241	0.005	39.3	AT2G32660.2	CYE_r3.1SPA0_g005730.1	25.49	255	124	8	488	679	111	362	0.001	43.9
CYE_r3.1SPA5_g025120.1	AT5G61360.1	CYE_r3.1SPA0_g138210.1	AT1G40087.1	23.413	252	167	9	43	282	66	303	0.005	39.3	AT1G19115.3	CYE_r3.1SPE3_g004100.1	33.663	101	56	4	1	93	1	98	0.001	39.3
CYE_r3.1SPA0_g110710.1	AT1G20450.2	CYE_r3.1SPA0_g140210.1	AT5G53130.1	22.927	205	98	8	19	176	116	307	0.005	40.8	AT1G19115.2	CYE_r3.1SPE3_g004100.1	33.663	101	56	4	1	93	1	98	0.001	39.3
CYE_r3.1SPE0_g091620.1	AT3G43810.2	CYE_r3.1SPA0_g140590.1	AT5G26860.1	36	50	32	0	12	61	40	89	0.005	33.9	AT1G19115.1	CYE_r3.1SPE3_g004100.1	33.663	101	56	4	1	93	1	98	0.001	38.9
CYE_r3.1SPA1_g029190.1	AT5G11760.1	CYE_r3.1SPA0_g142420.1	AT5G04020.2	46.341	41	22	0	87	127	857	897	0.005	36.2	AT1G19115.4	CYE_r3.1SPE3_g004100.1	33.663	101	56	4	1	93	1	98	0.001	39.3
CYE_r3.1SPA0_g016520.1	AT4G10000.1	CYE_r3.1SPA0_g144180.1	AT5G07280.1	38.776	49	29	1	8	55	479	527	0.005	37.4	AT4G25500.3	CYE_r3.1SPA2_g038760.1	41.071	56	29	2	60	115	1	52	0.001	41.6
CYE_r3.1SPA0_g000840.1	AT5G55820.9	CYE_r3.1SPA0_g168820.1	AT2G05642.1	28.09	89	64	0	1	89	3	91	0.005	38.5	AT4G25500.6	CYE_r3.1SPA2_g038760.1	41.071	56	29	2	60	115	1	52	0.001	41.6
CYE_r3.1SPE0_g188220.1	AT5G12260.1	CYE_r3.1SPA0_g170290.1	AT3G05850.1	24.468	94	70	1	5	98	458	550	0.005	35	AT3G23633.1	CYE_r3.1SPA3_g001620.1	43.396	53	26	2	4	52	160	212	0.001	38.9
CYE_r3.1SPE7_g012810.1	AT4G35783.1	CYE_r3.1SPA0_g172620.1	AT3G47580.1	36.585	41	25	1	42	82	20	59	0.005	35.4	AT3G02010.1	CYE_r3.1SPA3_g036220.1	18.456	298	182	8	485	742	39	315	0.001	43.5
CYE_r3.1SPE6_g028100.1	AT2G28330.1	CYE_r3.1SPA0_g177870.1	AT2G34930.1	40	75	42	3	970	1041	97	171	0.005	41.6	AT4G16530.1	CYE_r3.1SPE6_g000950.1	25.287	174	118	5	26	196	26	190	0.001	43.1
CYE_r3.1SPA3_g025040.1	AT5G35750.1	CYE_r3.1SPA0_g179630.1	AT1G40087.1	35.802	81	42	4	29	102	254	331	0.005	39.3	AT3G56880.1	CYE_r3.1SPA4_g011760.1	55.556	36	15	1	107	142	67	101	0.001	40.4
CYE_r3.1SPA3_g008420.1	AT3G16010.1	CYE_r3.1SPA0_g180670.1	AT1G29110.1	25.166	151	93	7	77	209	155	303	0.005	37.7	AT2G23100.1	CYE_r3.1SPE7_g002470.1	27.103	214	130	11	459	665	571	765	0.001	43.9
CYE_r3.1SPE6_g000180.1	AT3G20750.1	CYE_r3.1SPA0_g182470.1	AT3G14470.1	29.327	208	100	9	1317	1481	788	991	0.005	42	AT5G46660.1	CYE_r3.1SPA7_g009220.1	22.523	222	141	9	110	305	1187	1403	0.001	41.6
CYE_r3.1SPE6_g006270.1	AT3G09110.1	CYE_r3.1SPA0_g182530.1	AT3G14470.1	26.394	269	138	11	945	1168	788	1041	0.005	42	AT1G06420.1	CYE_r3.1SPE0_g095470.1	55.556	27	12	0	20	46	12	38	0.001	40
CYE_r3.1SPE6_g012550.1	AT2G27775.2	CYE_r3.1SPA0_g183550.1	AT1G12620.1	31.481	54	37	0	5	58	207	260	0.005	33.9	AT1G09176.1	CYE_r3.1SPE0_g190800.1	35.165	91	40	4	43	114	206	296	0.001	39.3
CYE_r3.1SPA4_g017720.1	AT1G53270.1	CYE_r3.1SPA0_g184370.1	AT1G34300.1	41.304	46	26	1	222	266	272	317	0.005	40.4	AT5G17960.1	CYE_r3.1SPA7_g009220.1	21.3	446	236	19	52	440	700	1087	0.001	43.1
CYE_r3.1SPA2_g039530.1	AT5G52530.1	CYE_r3.1SPA1_g007570.1	AT3G47580.1	36.585	41	25	1	42	82	20	59	0.005	35.4	AT2G21780.1	CYE_r3.1SPA6_g020040.1	31.959	97	59	3	16	110	11	102	0.001	37
CYE_r3.1SPA6_g047260.1	AT5G02390.1	CYE_r3.1SPA1_g014120.1	AT5G07280.1	33.803	71	46	1	7	76	222	292	0.005	38.5	AT3G30823.1	CYE_r3.1SPE0_g123330.1	40.816	49	28	1	1	49	1	48	0.001	34.3
CYE_r3.1SPA0_g014530.1	AT5G45800.1	CYE_r3.1SPA1_g015620.1	AT1G05520.1	66.667	21	7	0	22	42	448	468	0.005	33.5	AT3G07195.2	CYE_r3.1SPA0_g084850.1	43.333	30	17	0	1	30	4	33	0.001	40.4
CYE_r3.1SPA0_g040410.1	AT1G32370.3	CYE_r3.1SPA1_g026590.1	AT3G50770.1	29.851	67	46	1	42	108	61	126	0.005	35.4	AT2G05310.2	CYE_r3.1SPE3_g024760.1	44.872	78	35	1	1	78	1	70	0.001	36.2
CYE_r3.1SPA5_g023160.1	AT1G64750.2	CYE_r3.1SPA1_g033760.1	AT3G24480.1	86.364	22	3	0	439	460	473	494	0.005	40	AT1G35610.1	CYE_r3.1SPA7_g009220.1	24.297	391	235	17	183	533	930	1299	0.001	43.1
CYE_r3.1SPE2_g005830.1	AT3G24068.1	CYE_r3.1SPA1_g041100.1	AT3G13222.1	33.333	69	43	2	4	69	474	542	0.005	33.9	AT1G23040.2	CYE_r3.1SPA1_g020660.1	68.182	22	7	0	100	121	95	116	0.001	37.7
CYE_r3.1SPE0_g031930.1	AT1G04530.1	CYE_r3.1SPA1_g042250.1	AT1G51120.1	30.208	96	57	3	7	92	178	273	0.005	35.8	AT1G23040.1	CYE_r3.1SPA1_g020660.1	68.182	22	7	0	100	121	95	116	0.001	37.7
CYE_r3.1SPE7_g012170.1	AT4G36020.1	CYE_r3.1SPA1_g042450.1	AT4G37180.1	40.476	42	25	0	8	49	12	53	0.005	33.5	AT1G23040.3	CYE_r3.1SPA1_g020660.1	68.182	22	7	0	100	121	95	116	0.001	37.7
CYE_r3.1SPA3_g025300.1	AT3G14040.1	CYE_r3.1SPA2_g000200.1	AT4G23160.3	27.027	74	54	0	68	141	48	121	0.005	36.6	AT3G45840.1	CYE_r3.1SPA7_g009220.1	26.84	231	126	13	25	227	1202	1417	0.001	43.1
CYE_r3.1SPA7_g020330.1	AT2G17520.1	CYE_r3.1SPA2_g001390.1	AT3G14470.1	30.396	227	120	11	997	1208	789	992	0.005	42	AT1G37020.1	CYE_r3.1SPE0_g011100.1	25.641	117	78	3	463	572	320	434	0.001	42.7
CYE_r3.1SPE6_g005900.1	AT3G47070.1	CYE_r3.1SPA2_g005050.1	AT5G61480.1	25.21	119	81	1	53	163	119	237	0.005	37.4	AT4G05630.1	CYE_r3.1SPA5_g016190.1	26.4	125	63	6	15	121	119	232	0.001	38.1
CYE_r3.1SPA0_g047260.1	ATMG01010.1	CYE_r3.1SPA2_g007270.1	AT1G20300.1	39.623	53	31	1	1	52	1	53	0.005	35	AT5G50970.1	CYE_r3.1SPE5_g020670.1	42.222	45	26	0	14	58	33	77	0.001	43.1
CYE_r3.1SPE3_g026790.1	AT5G54970.1	CYE_r3.1SPA2_g007670.1	AT1G42700.1	31.081	74	39	1	261	334	34	95	0.005	38.5	AT4G22130.2	CYE_r3.1SPE3_g003360.1	38.571	70	43	0	31	100	77	146	0.001	43.1
CYE_r3.1SPE7_g015610.1	AT5G56880.1	CYE_r3.1SPA2_g011870.1	AT3G26320.1	35.088	57	25	2	28	72	139	195	0.005	34.3	AT1G42700.1	CYE_r3.1SPA0_g168350.1	29.73	74	40	1	34	95	218	291	0.001	38.9
CYE_r3.1SPA1_g025130.1	AT4G16310.2	CYE_r3.1SPA2_g019360.1	AT3G04710.2	33.333	60	35	1	28	87	55	109	0.005	35	AT3G59590.1	CYE_r3.1SPA1_g025430.1	26.515	132	87	4	312	436	473	601	0.001	42.7
CYE_r3.1SPE3_g017260.1	AT2G32360.1	CYE_r3.1SPA3_g002650.1	AT5G53890.1	37.5	40	25	0	19	58	87	126	0.005	36.2	AT5G36300.1	CYE_r3.1SPA2_g041840.1	22.857	140	97	2	88	226	81	210	0.001	41.6
CYE_r3.1SPE0_g026480.1	AT5G58130.1	CYE_r3.1SPA3_g003560.1	AT4G33810.1	34.328	67	41	3	8	73	48	112	0.005	34.3	AT5G36300.1	CYE_r3.1SPA2_g041840.1	21.154	208	136	5	1	198	308	497	0.001	41.2
CYE_r3.1SPA6_g046200.1	AT2G37260.1	CYE_r3.1SPA3_g007480.1	AT1G65770.1	42.5	40	22	1	17	56	296	334	0.005	35	AT5G39493.1	CYE_r3.1SPE0_g036520.1	24.211	95	72	0	7	101	4	98	0.001	37.4
CYE_r3.1SPE0_g022770.1	AT3G24100.1	CYE_r3.1SPA3_g008330.1	AT1G79990.1	27.119	59	42	1	30	87	69	127	0.005	36.6	AT2G17590.1	CYE_r3.1SPA7_g009220.1	22.388	268	148	9	76	311	1224	1463	0.001	43.1
CYE_r3.1SPE5_g014090.1	AT4G16695.1	CYE_r3.1SPA3_g012300.1	AT3G42170.2	31.667	60	38	2	3	62	491	547	0.005	34.7	AT1G58037.1	CYE_r3.1SPE7_g002470.1	21.239	339	219	12	41	343	1203	1529	0.001	42
CYE_r3.1SPE6_g027790.1	AT5G26731.1	CYE_r3.1SPA3_g014170.1	AT3G05850.1	24.468	94	70	1	5	98	458	550	0.005	35	AT3G50570.1	CYE_r3.1SPA4_g010490.1	61.905	42	13	2	65	103	114	155	0.001	38.9
CYE_r3.1SPE1_g024540.1	AT1G68450.1	CYE_r3.1SPA3_g019840.1	AT4G08850.1	31.915	94	57	2	36	122	114	207	0.005	37.4	AT1G11362.1	CYE_r3.1SPA0_g147510.1	26.174	149	99	5	14	159	20	160	0.001	39.3
CYE_r3.1SPE5_g012200.1	AT1G32730.1	CYE_r3.1SPA3_g020130.1	AT4G33300.2	38.462	39	24	0	1	39	700	738	0.005	33.9	AT4G18720.1	CYE_r3.1SPA2_g036500.1	22.826	184	118	3	5	166	4	185	0.001	40.8
CYE_r3.1SPE8_g029450.1	AT4G13195.1	CYE_r3.1SPA3_g023620.1	AT4G34139.1	37.5	56	34	1	14	68	102	157	0.005	35.8	AT1G22120.1	CYE_r3.1SPE6_g031750.1	58.333	24	10	0	439	462	395	418	0.001	42.4
CYE_r3.1SPE1_g014630.1	AT5G66830.1	CYE_r3.1SPA3_g028960.1	AT4G29035.1	43.75	32	16	1	21	50	113	144	0.005	33.1	AT5G40595.1	CYE_r3.1SPA3_g013380.1	34.328	67	43	1	18	84	21	86	0.001	37
CYE_r3.1SPA0_g159070.1	AT1G80133.1	CYE_r3.1SPA3_g032910.1	AT3G01370.1	30.435	92	57	3	786	874	875	962	0.005	42	AT5G04750.1	CYE_r3.1SPE6_g013950.1	57.692	26	11	0	44	69	18	43	0.001	36.2
CYE_r3.1SPE2_g018060.1	AT3G60890.2	CYE_r3.1SPA4_g016910.1	AT1G29290.1	33.645	107	51	6	3	92	4	107	0.005	33.9	AT3G10440.1	CYE_r3.1SPA2_g030740.1	30.385	260	136	11	328	572	210	439	0.001	42.7
CYE_r3.1SPE7_g016180.1	AT2G19710.1	CYE_r3.1SPA4_g019150.1	AT3G15353.2	59.259	27	9	1	1	25	38	64	0.005	30.4	AT3G01990.4	CYE_r3.1SPA3_g035780.1	22.5	200	124	4	8	192	211	394	0.001	42
CYE_r3.1SPE1_g026240.1	AT1G67920.1	CYE_r3.1SPA4_g026250.1	AT2G33170.2	34.177	79	50	1	4	80	383	461	0.005	34.7	AT3G01990.4	CYE_r3.1SPA3_g035780.1	32.308	65	43	1	45	109	334	397	0.001	41.6
CYE_r3.1SPA0_g027090.1	AT1G29240.1	CYE_r3.1SPA4_g026290.1	AT1G45616.1	24.016	254	142	9	45	253	675	922	0.005	38.9	AT3G01990.2	CYE_r3.1SPA3_g035780.1	32.308	65	43	1	45	109	334	397	0.001	41.6
CYE_r3.1SPA3_g029220.1	AT1G67265.1	CYE_r3.1SPA4_g026810.1	AT1G21310.1	37.5	432	106	20	13	295	12	428	0.005	40	AT3G01990.8	CYE_r3.1SPA3_g035780.1	32.308	65	43	1	31	95	334	397	0.001	41.6
CYE_r3.1SPE3_g036010.1	AT3G01960.1	CYE_r3.1SPA4_g027440.1	AT1G72300.1	40	55	33	0	6	60	305	359	0.005	37.4	AT3G01990.9	CYE_r3.1SPA3_g035780.1	32.308	65	43	1	31	95	334	397	0.001	42
CYE_r3.1SPE5_g012290.1	AT4G17140.3	CYE_r3.1SPA4_g028870.1	AT3G14840.2	51.724	29	13	1	14	41	403	431	0.005	33.9	AT3G01990.3	CYE_r3.1SPA3_g035780.1	32.308	65	43	1	45	109	334	397	0.001	41.6
CYE_r3.1SPE6_g005470.1	AT1G07175.2	CYE_r3.1SPA4_g029190.1	AT1G29420.2	48.387	31	16	0	3	33	39	69	0.005	33.1	AT1G62935.1	CYE_r3.1SPE5_g015510.1	29.07	172	98	7	11	174	16	171	0.001	38.9
CYE_r3.1SPA7_g016030.1	AT3G50450.1	CYE_r3.1SPA4_g034020.1	AT1G72300.1	35	60	39	0	9	68	483	542	0.005	33.9	AT5G38550.1	CYE_r3.1SPE1_g030000.1	28.873	142	90	6	455	588	18	156	0.001	43.1
CYE_r3.1SPE0_g140960.1	AT1G49740.1	CYE_r3.1SPA5_g000030.1	AT2G42780.2	26.168	107	69	3	41	137	147	253	0.005	37	AT3G50970.1	CYE_r3.1SPA0_g110710.1	43.103	58	28	2	65	119	117	172	0.001	39.3
CYE_r3.1SPA2_g026600.1	AT2G45860.1	CYE_r3.1SPA5_g010640.1	AT1G06740.1	32	50	32	1	140	187	159	208	0.005	37.7	AT1G09710.4	CYE_r3.1SPE8_g034320.1	40.741	54	28	2	194	244	65	117	0.001	40.4
CYE_r3.1SPE4_g005760.1	AT4G18335.1	CYE_r3.1SPA5_g020420.1	AT4G33145.1	53.125	32	13	1	21	50	28	59	0.005	31.6	AT1G09710.2	CYE_r3.1SPE8_g034320.1	40.741	54	28	2	194	244	65	117	0.001	40.4
CYE_r3.1SPA5_g001940.1	AT1G70350.1	CYE_r3.1SPA5_g025270.1	AT5G41810.1	61.538	26	10	0	49	74	126	151	0.005	36.6	AT1G09710.1	CYE_r3.1SPE8_g034320.1	40.741	54	28	2	194	244	65	117	0.001	40.4
CYE_r3.1SPA1_g019630.1	AT1G68500.1	CYE_r3.1SPA6_g005190.1	AT4G19870.2	25	156	81	5	151	303	141	263	0.005	39.7	AT3G57410.10	CYE_r3.1SPA7_g007030.1	28.261	92	58	3	283	370	602	689	0.001	43.5
CYE_r3.1SPE6_g002900.1	AT3G13275.1	CYE_r3.1SPA6_g006540.1	AT1G24090.1	40	50	30	0	9	58	241	290	0.005	34.7	AT1G45248.4	CYE_r3.1SPE2_g003310.1	37.143	70	39	3	15	84	22	86	0.001	37.4
CYE_r3.1SPE1_g003350.1	AT5G49525.1	CYE_r3.1SPA6_g008870.1	AT1G12700.1	23.288	73	56	0	1	73	374	446	0.005	34.7	AT5G61810.1	CYE_r3.1SPA5_g019930.1	32.787	61	41	0	413	473	662	722	0.001	42.4
CYE_r3.1SPA3_g021000.1	AT5G37550.1	CYE_r3.1SPA6_g010510.1	AT5G61090.2	30.645	62	43	0	1	62	594	655	0.005	33.9	AT1G55380.1	CYE_r3.1SPA7_g009000.1	22.376	362	178	15	156	465	104	414	0.001	42.7
CYE_r3.1SPE1_g034480.1	AT5G63905.1	CYE_r3.1SPA6_g010900.1	AT1G40087.1	23.016	252	168	11	90	329	66	303	0.005	40	AT5G42500.1	CYE_r3.1SPA0_g121750.1	73.913	23	6	0	83	105	3	25	0.001	39.3
CYE_r3.1SPA0_g019910.1	AT3G56720.2	CYE_r3.1SPA6_g015210.1	AT5G26860.1	36	50	32	0	12	61	40	89	0.005	33.9	AT4G26800.2	CYE_r3.1SPE6_g009080.1	22.959	196	118	5	50	213	403	597	0.001	42.4
CYE_r3.1SPA2_g018440.1	AT2G46460.1	CYE_r3.1SPA6_g017170.1	AT5G07380.6	50	26	13	0	19	44	2	27	0.005	34.7	AT5G35940.1	CYE_r3.1SPA1_g025430.1	29.412	136	90	3	9	140	257	390	0.001	42.4
CYE_r3.1SPE1_g040200.1	AT1G77300.1	CYE_r3.1SPA6_g021460.1	AT5G07280.1	38.776	49	29	1	8	55	479	527	0.005	37.4	AT5G40320.1	CYE_r3.1SPA7_g009220.1	28.571	147	89	7	129	265	313	453	0.001	43.5
CYE_r3.1SPA6_g019780.1	AT3G18715.1	CYE_r3.1SPA6_g027050.1	AT5G39310.1	31.818	44	30	0	253	296	29	72	0.005	40	AT5G15000.1	CYE_r3.1SPA3_g002340.1	29.412	68	45	1	34	98	69	136	0.001	37
CYE_r3.1SPE5_g020030.1	AT1G33055.1	CYE_r3.1SPA6_g027350.1	AT2G22470.1	41.333	150	66	3	3	149	1	131	0.005	35.4	AT1G32540.6	CYE_r3.1SPA5_g008060.1	67.857	28	9	0	37	64	105	132	0.001	37.4
CYE_r3.1SPA1_g014240.1	AT1G23965.1	CYE_r3.1SPA6_g027360.1	AT3G22125.5	52.83	53	14	1	22	63	689	741	0.005	33.9	AT1G32540.4	CYE_r3.1SPA5_g008060.1	67.857	28	9	0	37	64	105	132	0.001	37.4
CYE_r3.1SPA6_g047590.1	AT5G02220.1	CYE_r3.1SPA6_g030840.1	AT5G67250.1	32.558	86	57	1	265	350	118	202	0.005	39.7	AT4G16140.2	CYE_r3.1SPE1_g025210.1	37.288	59	32	2	144	197	763	821	0.001	40.8
CYE_r3.1SPE8_g002630.1	AT5G26690.1	CYE_r3.1SPA6_g039070.1	AT2G44450.1	29.897	97	46	3	658	732	357	453	0.005	40.4	AT4G16140.2	CYE_r3.1SPE1_g025210.1	31.915	94	41	3	103	173	791	884	0.001	40.8
CYE_r3.1SPA3_g015720.1	AT5G53670.1	CYE_r3.1SPA6_g047910.1	AT2G48090.1	32.584	89	38	4	61	130	96	181	0.005	35.8	AT5G26090.1	CYE_r3.1SPE0_g169550.1	24.49	98	70	1	220	317	42	135	0.001	40
CYE_r3.1SPE8_g009520.1	AT5G58210.1	CYE_r3.1SPA7_g000610.1	AT2G34930.1	36.905	84	50	1	118	198	781	864	0.005	38.5	AT5G26090.2	CYE_r3.1SPE0_g169550.1	24.49	98	70	1	273	370	42	135	0.001	40
CYE_r3.1SPA2_g015660.1	AT3G52230.1	CYE_r3.1SPA7_g010690.1	AT4G21980.2	37.5	56	30	1	2	52	9	64	0.005	37.7	AT2G13630.1	CYE_r3.1SPA0_g080030.1	30.928	97	54	6	98	188	150	239	0.001	41.2
CYE_r3.1SPA0_g006650.1	AT5G04020.2	CYE_r3.1SPA7_g024250.1	AT3G24480.1	81.818	22	4	0	739	760	473	494	0.005	40.8	AT3G05936.2	CYE_r3.1SPE6_g027780.1	32.967	91	47	2	11	98	58	137	0.001	37
CYE_r3.1SPA8_g011240.1	AT5G64390.1	CYE_r3.1SPA7_g024650.1	AT3G24495.1	31.25	96	46	2	7	94	92	175	0.005	35	AT3G60580.1	CYE_r3.1SPE2_g016420.1	53.571	28	13	0	3	30	312	339	0.001	41.2
CYE_r3.1SPA0_g176320.1	AT1G72060.1	CYE_r3.1SPA7_g025420.1	AT4G32430.1	26.316	76	50	1	6	81	340	409	0.005	34.3	AT1G69825.1	CYE_r3.1SPA6_g028550.1	27.273	77	37	2	10	71	9	81	0.001	35
CYE_r3.1SPA0_g104610.1	AT3G28420.1	CYE_r3.1SPA8_g003480.1	AT1G65120.2	28.75	80	53	2	32	109	634	711	0.005	37	AT4G11540.1	CYE_r3.1SPA7_g009220.1	28.767	146	90	7	118	254	313	453	0.001	42.7
CYE_r3.1SPA6_g008510.1	AT5G60030.3	CYE_r3.1SPA8_g005260.1	AT3G47570.1	31.959	97	59	3	6	102	161	250	0.005	35.4	AT1G24230.1	CYE_r3.1SPA1_g014780.1	32.308	65	43	1	13	77	130	193	0.001	40.8
CYE_r3.1SPE6_g008260.1	AT5G59800.1	CYE_r3.1SPA8_g006410.1	AT4G38550.2	23.022	139	105	1	304	440	464	602	0.005	40	AT5G25770.1	CYE_r3.1SPE1_g036110.1	25.514	243	143	11	96	330	1071	1283	0.001	42
CYE_r3.1SPE6_g013980.1	AT5G22390.1	CYE_r3.1SPA8_g010100.1	AT1G04600.1	31.25	80	52	1	14	93	1457	1533	0.005	36.2	AT5G02720.2	CYE_r3.1SPA0_g013130.1	44.681	47	25	1	176	221	56	102	0.001	38.1
CYE_r3.1SPE1_g032760.1	AT5G21910.1	CYE_r3.1SPA8_g016990.1	AT1G78635.1	30.702	114	59	7	4	102	123	231	0.005	35.4	AT4G28140.1	CYE_r3.1SPA3_g018720.1	37.333	75	19	1	246	292	360	434	0.000897	41.6
CYE_r3.1SPA0_g047480.1	AT5G52810.1	CYE_r3.1SPA8_g017780.1	AT1G51120.1	28.713	101	56	4	5	91	179	277	0.005	35.4	AT2G42725.1	CYE_r3.1SPA2_g036500.1	24.457	184	114	3	5	165	4	185	0.000894	41.2
CYE_r3.1SPA0_g030630.1	AT1G07985.1	CYE_r3.1SPA8_g026660.1	AT4G08850.1	32.812	64	43	0	14	77	458	521	0.005	40	AT3G16470.4	CYE_r3.1SPE3_g005600.1	28.472	144	92	8	9	146	659	797	0.000893	42
CYE_r3.1SPA4_g019280.1	AT1G53010.1	CYE_r3.1SPA8_g028590.1	AT3G46730.1	36.667	30	19	0	19	48	677	706	0.005	34.3	AT3G16470.2	CYE_r3.1SPE3_g005600.1	28.472	144	92	8	9	146	659	797	0.000893	42
CYE_r3.1SPE8_g025100.1	AT5G42146.1	CYE_r3.1SPE0_g001190.1	AT1G42700.1	28.378	74	41	1	212	285	34	95	0.005	37.4	AT5G60100.2	CYE_r3.1SPA6_g046180.1	38.235	102	52	4	370	462	438	537	0.000893	43.1
CYE_r3.1SPE0_g022190.1	AT3G16890.1	CYE_r3.1SPE0_g005850.1	AT2G34930.1	36.842	57	35	1	1	57	790	845	0.005	33.5	AT2G46870.1	CYE_r3.1SPA5_g019470.1	49.02	51	18	2	215	265	336	378	0.000873	41.6
CYE_r3.1SPE1_g032220.1	AT5G10745.1	CYE_r3.1SPE0_g010020.1	AT4G25270.1	52	25	12	0	1	25	454	478	0.005	33.5	AT3G01990.2	CYE_r3.1SPA3_g035780.1	22.5	200	124	4	8	192	211	394	0.000862	42
CYE_r3.1SPE3_g019040.1	AT1G67000.1	CYE_r3.1SPE0_g019380.1	AT4G30460.1	62.069	29	10	1	10	37	9	37	0.005	35	AT1G09710.3	CYE_r3.1SPE8_g034320.1	40.741	54	28	2	165	215	65	117	0.00086	40.4
CYE_r3.1SPA6_g047310.1	AT5G02370.1	CYE_r3.1SPE0_g033460.1	AT5G48910.1	26.543	162	115	3	725	886	196	353	0.005	41.2	AT1G09710.5	CYE_r3.1SPE8_g034320.1	40.741	54	28	2	165	215	65	117	0.00086	40.4
CYE_r3.1SPA0_g109900.1	AT5G48290.1	CYE_r3.1SPE0_g042530.1	AT4G20740.1	24.476	143	101	2	12	154	450	585	0.005	38.1	AT5G52310.1	CYE_r3.1SPE2_g032570.1	32.418	182	89	10	486	651	443	606	0.000858	43.9
CYE_r3.1SPE4_g008040.1	AT1G31335.1	CYE_r3.1SPE0_g049770.1	AT1G72300.1	34.722	72	47	0	765	836	599	670	0.005	41.2	AT5G62860.1	CYE_r3.1SPE8_g031270.1	24.691	162	89	6	70	207	214	366	0.000851	40.8
CYE_r3.1SPA4_g021080.1	AT5G54585.1	CYE_r3.1SPE0_g055060.1	AT5G45250.1	44.737	38	20	1	10	47	662	698	0.005	35	AT2G17180.1	CYE_r3.1SPA2_g023650.1	46.667	45	16	1	194	238	4	40	0.000848	41.6
CYE_r3.1SPE0_g021360.1	AT4G25845.1	CYE_r3.1SPE0_g055230.1	AT5G62230.1	34	50	33	0	45	94	351	400	0.005	35.8	AT1G19025.3	CYE_r3.1SPE3_g020130.1	26.57	207	119	9	10	201	185	373	0.000846	42.7
CYE_r3.1SPA4_g006020.1	AT4G21500.1	CYE_r3.1SPE0_g061210.1	AT2G25470.3	26.829	164	85	7	46	185	390	542	0.005	38.1	AT1G56233.1	CYE_r3.1SPE0_g158510.1	33.333	66	36	2	4	69	11	68	0.00084	35.4
CYE_r3.1SPA6_g033140.1	AT3G09032.1	CYE_r3.1SPE0_g077450.1	AT3G28223.1	27.891	147	87	7	129	272	143	273	0.005	39.7	AT5G46450.2	CYE_r3.1SPE2_g002920.1	28.481	158	108	3	582	736	1347	1502	0.000839	44.7
CYE_r3.1SPA5_g019340.1	AT5G42110.1	CYE_r3.1SPE0_g095670.1	AT3G63520.1	41.304	46	23	1	1	46	384	425	0.005	36.2	AT1G33070.1	CYE_r3.1SPE3_g036180.1	33.333	66	35	2	4	61	26	90	0.000839	39.7
CYE_r3.1SPE7_g015430.1	AT5G57000.1	CYE_r3.1SPE0_g096490.1	AT5G01860.1	40.476	42	25	0	6	47	54	95	0.005	37.4	AT4G37290.1	CYE_r3.1SPA0_g017600.1	54.286	35	15	1	45	79	222	255	0.000832	37
CYE_r3.1SPE2_g025220.1	AT3G55510.1	CYE_r3.1SPE0_g104070.1	AT5G15270.3	33.333	51	30	2	36	86	46	92	0.005	39.7	AT4G20160.2	CYE_r3.1SPA4_g012400.1	40.845	71	22	4	3	70	1	54	0.000831	45.1
CYE_r3.1SPA5_g021590.1	AT3G48440.1	CYE_r3.1SPE0_g104350.1	AT4G10640.1	40	40	24	0	62	101	73	112	0.005	35.8	AT2G02680.1	CYE_r3.1SPA7_g009220.1	22.761	268	171	10	210	458	1224	1474	0.000821	43.9
CYE_r3.1SPE3_g012940.1	AT5G18950.1	CYE_r3.1SPE0_g106540.1	AT3G48440.1	33.871	62	40	1	755	816	107	167	0.005	41.2	AT4G16140.1	CYE_r3.1SPE1_g025210.1	31.915	94	41	3	42	112	791	884	0.000819	40
CYE_r3.1SPA7_g027830.1	AT1G21500.1	CYE_r3.1SPE0_g107710.1	AT2G26040.1	31.944	72	41	3	12	80	43	109	0.005	34.3	AT4G20160.3	CYE_r3.1SPA4_g012400.1	40.845	71	22	4	1	68	1	54	0.000816	45.1
CYE_r3.1SPA0_g148080.1	AT1G34070.1	CYE_r3.1SPE0_g111320.1	AT3G13770.1	26.786	112	61	5	1	101	204	305	0.005	37	AT1G55700.1	CYE_r3.1SPE7_g002470.1	23.185	496	287	20	187	610	1087	1560	0.000806	43.9
CYE_r3.1SPA6_g041350.1	AT3G05725.1	CYE_r3.1SPE0_g117750.1	AT1G56145.2	43.636	55	29	1	3	55	268	322	0.005	38.9	AT5G55770.1	CYE_r3.1SPA7_g009220.1	24.5	200	129	8	426	621	953	1134	0.000805	43.9
CYE_r3.1SPE3_g020110.1	AT1G60640.3	CYE_r3.1SPE0_g120490.1	AT1G12700.3	31.429	70	46	1	15	84	519	586	0.005	36.2	AT1G17285.1	CYE_r3.1SPA7_g008940.1	47.917	48	25	0	26	73	39	86	0.000804	36.2
CYE_r3.1SPE0_g169530.1	AT3G55252.1	CYE_r3.1SPE0_g128980.1	AT1G42700.1	29.73	74	40	1	171	244	34	95	0.005	38.1	AT1G62680.2	CYE_r3.1SPA6_g009330.1	21.893	169	122	3	380	545	73	234	0.000788	43.5
CYE_r3.1SPA8_g011130.1	AT5G09530.1	CYE_r3.1SPE0_g132060.1	AT5G02700.1	26.056	142	81	5	8	133	77	210	0.005	37	AT1G62680.1	CYE_r3.1SPA6_g009330.1	21.893	169	122	3	380	545	73	234	0.000788	43.5
CYE_r3.1SPA7_g026770.1	AT5G35090.1	CYE_r3.1SPE0_g134520.1	AT3G48810.1	23.333	90	67	1	1	88	554	643	0.005	34.7	AT5G43185.1	CYE_r3.1SPE3_g032270.1	36.735	49	28	2	11	57	614	661	0.000788	37.4
CYE_r3.1SPA0_g001580.1	AT5G17790.1	CYE_r3.1SPE0_g149330.1	AT1G40087.1	19.355	248	177	6	9	237	60	303	0.005	38.1	AT1G80150.2	CYE_r3.1SPA3_g009090.1	25.49	153	108	3	132	282	237	385	0.000787	42
CYE_r3.1SPA6_g021980.1	AT5G64880.1	CYE_r3.1SPE0_g151660.1	AT3G18670.1	30.357	56	39	0	292	347	50	105	0.005	39.3	AT4G37290.1	CYE_r3.1SPA0_g017600.1	55.882	34	14	1	46	79	201	233	0.000785	37.4
CYE_r3.1SPA2_g033720.1	AT5G13825.1	CYE_r3.1SPE0_g157660.1	AT1G07390.4	29.73	111	68	3	1	105	649	755	0.005	38.1	AT1G58037.2	CYE_r3.1SPE7_g002470.1	22.059	272	174	10	41	285	1203	1463	0.000785	42
CYE_r3.1SPE0_g171620.1	AT5G14010.1	CYE_r3.1SPE0_g160540.1	AT3G25430.1	27.778	162	75	5	66	185	31	192	0.005	40	AT4G02540.2	CYE_r3.1SPA7_g009220.1	24.615	195	131	7	314	497	1229	1418	0.000783	43.9
CYE_r3.1SPA6_g031240.1	AT2G36985.1	CYE_r3.1SPE0_g164300.1	AT1G13130.1	28.758	153	91	6	270	413	138	281	0.005	40	AT1G68530.1	CYE_r3.1SPA1_g019530.1	78.261	23	5	0	6	28	5	27	0.000781	42.7
CYE_r3.1SPA0_g001580.1	AT5G17790.1	CYE_r3.1SPE0_g167620.1	AT5G41770.1	34.615	52	33	1	1	52	202	252	0.005	34.7	AT1G33060.1	CYE_r3.1SPA5_g019520.1	43.548	62	34	1	479	540	592	652	0.000774	43.9
CYE_r3.1SPE1_g018470.1	AT1G70180.3	CYE_r3.1SPE0_g167740.1	AT5G41770.1	34.615	52	33	1	1	52	202	252	0.005	34.7	AT4G14710.4	CYE_r3.1SPA8_g002560.1	61.538	26	10	0	18	43	5	30	0.000773	39.7
CYE_r3.1SPA1_g025880.1	AT1G19530.2	CYE_r3.1SPE0_g174160.1	AT4G35470.1	61.538	26	10	0	18	43	15	40	0.005	39.7	AT3G04410.1	CYE_r3.1SPA2_g030330.1	73.684	19	5	0	4	22	474	492	0.000762	37
CYE_r3.1SPA3_g021940.1	AT1G06475.1	CYE_r3.1SPE0_g177390.1	AT1G31800.1	21	200	152	5	72	268	111	307	0.005	38.5	AT1G54930.1	CYE_r3.1SPE3_g035420.1	34.722	72	32	3	40	105	187	249	0.000753	42.4
CYE_r3.1SPA3_g008200.1	AT1G12663.1	CYE_r3.1SPE0_g178610.1	AT4G25270.1	52	25	12	0	1	25	454	478	0.005	33.5	AT5G12235.1	CYE_r3.1SPA2_g003100.1	46.875	32	17	0	72	103	54	85	0.000753	36.6
CYE_r3.1SPE1_g017260.1	AT1G70540.1	CYE_r3.1SPE0_g178730.1	AT1G32415.1	31.373	51	35	0	6	56	77	127	0.005	36.6	AT3G44935.1	CYE_r3.1SPA7_g027710.1	30.612	98	67	1	4	100	447	544	0.000739	38.5
CYE_r3.1SPE8_g015210.1	AT3G01130.3	CYE_r3.1SPE0_g181230.1	AT3G47570.1	38.235	68	42	0	297	364	66	133	0.005	40.8	AT3G53790.1	CYE_r3.1SPA6_g047520.1	47.917	48	22	1	2	46	7	54	0.000737	42.7
CYE_r3.1SPE2_g010390.1	AT2G28600.1	CYE_r3.1SPE0_g181400.1	AT3G48060.1	28.155	103	56	3	33	117	987	1089	0.005	36.2	AT1G30814.4	CYE_r3.1SPA4_g010430.1	28.767	73	48	2	53	122	399	470	0.000735	42
CYE_r3.1SPA0_g133470.1	AT5G55050.1	CYE_r3.1SPE0_g184840.1	AT4G13820.1	30.769	91	59	2	9	99	351	437	0.005	35.4	AT5G38550.1	CYE_r3.1SPE1_g030000.1	28.472	144	85	7	303	438	258	391	0.000733	43.5
CYE_r3.1SPE1_g008940.1	AT3G47680.1	CYE_r3.1SPE0_g188360.1	AT1G40087.1	26.316	152	98	6	108	249	184	331	0.005	38.9	AT4G33585.1	CYE_r3.1SPA8_g010990.1	42.857	49	27	1	59	106	38	86	0.000731	39.7
CYE_r3.1SPE8_g020890.1	AT4G25000.1	CYE_r3.1SPE0_g192740.1	AT4G15240.1	27.619	105	62	3	32	136	297	387	0.005	36.6	AT4G16140.1	CYE_r3.1SPE1_g025210.1	37.288	59	32	2	83	136	763	821	0.000731	40
CYE_r3.1SPE6_g009140.1	AT1G12700.1	CYE_r3.1SPE1_g009480.1	AT5G38880.1	22.973	74	57	0	84	157	127	200	0.005	37.7	ATMG01170.1	CYE_r3.1SPA0_g183090.1	25.61	164	92	6	139	282	94	247	0.000729	42
CYE_r3.1SPA6_g031320.1	AT2G37025.2	CYE_r3.1SPE1_g018690.1	AT1G70000.1	47.761	67	29	2	269	330	196	261	0.005	38.5	AT2G21185.1	CYE_r3.1SPA8_g020970.1	32.051	78	42	2	17	84	21	97	0.000728	37
CYE_r3.1SPE3_g004180.1	AT1G54120.1	CYE_r3.1SPE1_g031120.1	AT3G50770.1	29.851	67	46	1	42	108	61	126	0.005	35.4	AT1G72860.2	CYE_r3.1SPE0_g039500.1	25.238	210	147	6	862	1066	747	951	0.000727	45.1
CYE_r3.1SPE8_g033850.1	AT3G63095.1	CYE_r3.1SPE2_g000330.1	AT4G29090.1	60	20	8	0	56	75	211	230	0.005	34.3	AT5G41860.1	CYE_r3.1SPE5_g018290.1	31.034	87	40	2	69	135	79	165	0.000727	40
CYE_r3.1SPA3_g030680.1	AT3G29370.1	CYE_r3.1SPE2_g000700.1	AT3G14470.1	30.396	227	120	11	997	1208	789	992	0.005	42	AT1G30814.1	CYE_r3.1SPA4_g010430.1	29.73	74	46	3	53	122	399	470	0.000725	42
CYE_r3.1SPE2_g026650.1	AT2G39500.1	CYE_r3.1SPE2_g004400.1	AT3G30200.1	25.116	215	126	10	101	298	195	391	0.005	38.9	AT1G30814.3	CYE_r3.1SPA4_g010430.1	29.73	74	46	3	53	122	399	470	0.000725	42
CYE_r3.1SPA6_g049040.1	AT4G13230.1	CYE_r3.1SPE2_g009920.1	AT1G40087.1	23.651	241	158	9	43	271	66	292	0.005	40	AT2G07120.1	CYE_r3.1SPA3_g001620.1	23.762	202	115	8	13	208	29	197	0.000725	41.6
CYE_r3.1SPA1_g023130.1	AT4G24370.1	CYE_r3.1SPE2_g013880.1	AT4G04950.1	48.387	31	16	0	40	70	278	308	0.005	33.9	AT1G63522.1	CYE_r3.1SPA1_g018260.1	32.836	67	41	1	2	68	4	66	0.000721	35.4
CYE_r3.1SPE1_g017580.1	AT1G23530.1	CYE_r3.1SPE2_g020560.1	AT2G34930.1	41.538	65	37	1	61	125	814	877	0.005	40.8	AT4G39060.1	CYE_r3.1SPE6_g020540.1	23.404	141	97	5	218	355	240	372	0.000716	42.4
CYE_r3.1SPA1_g040160.1	AT2G27410.1	CYE_r3.1SPE2_g032150.1	AT4G25500.1	48.98	49	24	1	334	381	197	245	0.005	39.3	AT3G62190.4	CYE_r3.1SPA4_g004450.1	53.846	39	17	1	23	61	20	57	0.000716	36.6
CYE_r3.1SPE6_g006800.1	AT3G53820.1	CYE_r3.1SPE3_g015500.1	AT3G42170.1	33.333	57	38	0	105	161	619	675	0.005	38.1	AT3G06090.1	CYE_r3.1SPA1_g008190.1	34.211	76	34	4	12	79	26	93	0.000712	35.8
CYE_r3.1SPE3_g007990.1	AT1G79950.6	CYE_r3.1SPE3_g018930.1	AT4G15880.2	42.424	33	19	0	18	50	290	322	0.005	33.5	AT5G46670.1	CYE_r3.1SPA7_g009220.1	27.811	169	104	8	16	178	967	1123	0.000711	42.7
CYE_r3.1SPA6_g003470.1	AT5G56200.1	CYE_r3.1SPE3_g019440.1	AT1G40087.1	35.802	81	42	4	29	102	254	331	0.005	39.7	AT5G16810.1	CYE_r3.1SPA1_g019110.1	22.615	283	141	10	175	415	228	474	0.00071	42.7
CYE_r3.1SPE4_g008410.1	AT1G31170.1	CYE_r3.1SPE3_g021630.1	AT2G34930.1	47.692	65	27	3	75	134	117	179	0.005	37	AT4G37670.1	CYE_r3.1SPA6_g029810.1	35.714	70	42	2	80	148	76	143	0.000706	43.5
CYE_r3.1SPE6_g020230.1	AT1G16850.1	CYE_r3.1SPE3_g026480.1	AT2G20495.5	37.705	61	33	3	34	92	54	111	0.005	35.4	AT1G03457.3	CYE_r3.1SPA8_g029750.1	35.714	56	36	0	30	85	15	70	0.000701	42
CYE_r3.1SPA1_g017010.1	AT1G26600.1	CYE_r3.1SPE3_g028490.1	AT4G35160.1	37.209	43	25	1	5	47	21	61	0.005	33.9	AT1G71290.1	CYE_r3.1SPA6_g009060.1	30	120	65	6	45	156	238	346	0.000686	40.8
CYE_r3.1SPA0_g102870.1	AT5G40840.4	CYE_r3.1SPE4_g004270.1	AT3G47570.1	36.842	76	47	1	227	302	71	145	0.005	39.3	AT3G45730.1	CYE_r3.1SPA6_g008620.1	44.737	38	21	0	1	38	1	38	0.000681	35.4
CYE_r3.1SPE4_g015510.1	AT3G15353.1	CYE_r3.1SPE4_g004560.1	AT4G15140.1	41.304	46	27	0	23	68	18	63	0.005	34.7	AT4G14710.5	CYE_r3.1SPA8_g002560.1	61.538	26	10	0	20	45	5	30	0.000668	40
CYE_r3.1SPE0_g097920.1	AT1G19485.1	CYE_r3.1SPE4_g006510.1	AT4G21610.1	36.957	46	29	0	30	75	52	97	0.005	34.3	AT1G56555.1	CYE_r3.1SPE6_g030220.1	29.661	118	65	5	59	172	27	130	0.000668	38.9
CYE_r3.1SPE8_g001190.1	AT5G50175.1	CYE_r3.1SPE4_g009960.1	AT3G48060.1	28.155	103	56	3	33	117	987	1089	0.005	36.2	AT2G35950.2	CYE_r3.1SPE7_g006400.1	29.907	107	67	4	149	251	131	233	0.000666	40.8
CYE_r3.1SPA0_g091280.1	AT1G77170.1	CYE_r3.1SPE4_g022360.1	AT5G02860.1	24.138	87	59	2	85	164	383	469	0.005	37.4	AT5G11080.2	CYE_r3.1SPA0_g102300.1	35.417	96	58	2	209	300	327	422	0.000663	42.7
CYE_r3.1SPA3_g008210.1	AT1G12660.1	CYE_r3.1SPE4_g026100.1	AT1G50820.2	37.681	69	40	1	15	83	173	238	0.005	40.8	AT4G20160.1	CYE_r3.1SPA4_g012400.1	41.333	75	23	5	1	72	1	57	0.000662	45.1
CYE_r3.1SPA1_g030160.1	AT5G43150.1	CYE_r3.1SPE4_g034090.1	AT3G14460.1	37.037	54	29	2	1	53	850	899	0.005	39.7	AT5G61450.1	CYE_r3.1SPE0_g121340.1	29.091	55	39	0	137	191	139	193	0.000656	43.1
CYE_r3.1SPA2_g036510.1	AT5G05220.1	CYE_r3.1SPE5_g008750.1	AT5G20480.1	27.778	72	52	0	41	112	393	464	0.005	36.2	AT5G62430.1	CYE_r3.1SPE5_g025100.1	78.261	23	5	0	1	23	1	23	0.000647	42
CYE_r3.1SPE0_g022190.1	AT3G16890.1	CYE_r3.1SPE5_g012180.1	AT1G58410.3	34.921	63	37	2	20	82	478	536	0.005	34.7	AT4G39917.1	CYE_r3.1SPE0_g169580.1	33.333	66	41	2	4	66	10	75	0.000642	35.8
CYE_r3.1SPA5_g003640.1	AT3G61370.3	CYE_r3.1SPE5_g012640.1	AT5G02700.1	26.056	142	81	5	8	133	77	210	0.005	37.4	AT2G03110.3	CYE_r3.1SPE3_g031740.1	43.902	41	22	1	76	116	48	87	0.00064	40
CYE_r3.1SPA6_g047630.1	AT2G37678.1	CYE_r3.1SPE5_g020040.1	AT1G33060.2	34.831	89	51	3	913	996	454	540	0.005	41.6	AT2G03110.1	CYE_r3.1SPE3_g031740.1	43.902	41	22	1	76	116	48	87	0.00064	40
CYE_r3.1SPA6_g013940.1	AT3G44716.2	CYE_r3.1SPE5_g020390.1	AT5G66520.1	24.39	123	67	3	141	258	261	362	0.005	38.5	AT2G03110.2	CYE_r3.1SPE3_g031740.1	43.902	41	22	1	76	116	48	87	0.00064	40
CYE_r3.1SPA4_g017400.1	AT3G14890.1	CYE_r3.1SPE5_g022800.1	AT5G02610.2	48.485	33	17	0	69	101	89	121	0.005	34.7	AT5G42325.1	CYE_r3.1SPA2_g036500.1	30.864	81	54	1	5	85	4	82	0.00064	41.2
CYE_r3.1SPE7_g015660.1	AT5G56850.7	CYE_r3.1SPE6_g002890.1	AT3G13275.1	38.636	44	25	1	3	46	5	46	0.005	32.3	AT2G43220.1	CYE_r3.1SPA7_g009220.1	32.743	113	69	5	241	349	38	147	0.000639	43.9
CYE_r3.1SPE3_g014210.1	AT1G73177.1	CYE_r3.1SPE6_g010990.1	AT2G28050.1	22.959	196	149	2	83	276	142	337	0.005	38.9	AT3G62350.1	CYE_r3.1SPE3_g025620.1	24.215	223	131	10	19	219	178	384	0.000638	41.2
CYE_r3.1SPE0_g136990.1	AT1G06143.1	CYE_r3.1SPE6_g013650.1	AT5G26860.1	36	50	32	0	12	61	40	89	0.005	33.9	AT4G14710.1	CYE_r3.1SPA8_g002560.1	61.538	26	10	0	18	43	5	30	0.000635	40.4
CYE_r3.1SPE4_g014540.1	AT3G15115.1	CYE_r3.1SPE6_g015550.1	AT2G34930.1	33.871	124	77	3	79	197	45	168	0.005	39.7	AT4G14710.2	CYE_r3.1SPA8_g002560.1	61.538	26	10	0	18	43	5	30	0.000635	40.4
CYE_r3.1SPE0_g081300.1	AT2G23110.1	CYE_r3.1SPE7_g003520.1	AT2G27260.1	23.636	110	79	3	35	142	104	210	0.005	37.4	AT5G07100.1	CYE_r3.1SPA6_g038030.1	40.299	67	35	1	10	71	45	111	0.000633	42.4
CYE_r3.1SPE8_g016190.1	AT2G16385.1	CYE_r3.1SPE7_g007920.1	AT3G47570.1	25.786	159	88	4	11	139	211	369	0.005	37.4	AT4G11540.1	CYE_r3.1SPA7_g009220.1	22.453	481	289	18	61	504	701	1134	0.000633	43.9
CYE_r3.1SPA5_g016560.1	AT1G63910.1	CYE_r3.1SPE7_g012980.1	AT2G17670.2	45.946	37	20	0	16	52	146	182	0.005	33.5	AT4G16162.2	CYE_r3.1SPA4_g016450.1	29.545	132	62	4	33	135	119	248	0.000631	40.4
CYE_r3.1SPE2_g010700.1	AT3G15740.1	CYE_r3.1SPE7_g013330.1	AT1G03670.1	26.667	105	74	1	195	296	74	178	0.005	40.4	AT4G16162.1	CYE_r3.1SPA4_g016450.1	29.545	132	62	4	33	135	119	248	0.000631	40.4
CYE_r3.1SPE0_g010340.1	AT2G06090.1	CYE_r3.1SPE7_g013720.1	AT5G65950.1	50	42	20	1	2	42	666	707	0.005	39.7	AT4G19520.1	CYE_r3.1SPE0_g030820.1	37.5	80	49	1	1299	1378	463	541	0.00063	45.8
CYE_r3.1SPA7_g006320.1	AT5G04190.1	CYE_r3.1SPE7_g015750.1	AT1G19890.1	42.5	40	23	0	27	66	35	74	0.005	33.5	AT5G60400.2	CYE_r3.1SPA6_g009490.1	36.62	71	35	3	1	63	31	99	0.000628	35.4
CYE_r3.1SPE2_g032430.1	AT5G52230.2	CYE_r3.1SPE7_g019540.1	AT1G44900.2	47.273	55	23	2	8	61	130	179	0.005	34.3	AT5G60400.1	CYE_r3.1SPA6_g009490.1	36.62	71	35	3	1	63	31	99	0.000628	35.4
CYE_r3.1SPA4_g019640.1	AT3G15410.1	CYE_r3.1SPE8_g006820.1	AT5G17680.1	33.333	69	43	2	512	580	986	1051	0.005	40.8	AT4G14710.6	CYE_r3.1SPA8_g002560.1	61.538	26	10	0	1	26	5	30	0.000622	40
CYE_r3.1SPA0_g135330.1	AT2G16880.1	CYE_r3.1SPE8_g009070.1	AT5G61910.5	32.955	88	56	1	25	112	419	503	0.005	40.4	AT1G59680.2	CYE_r3.1SPE4_g010700.1	44.444	45	25	0	4	48	1	45	0.000622	42.4
CYE_r3.1SPE7_g010960.1	AT4G36600.2	CYE_r3.1SPE8_g012140.1	AT1G04600.1	32.877	73	46	1	14	86	1457	1526	0.005	36.2	AT1G06135.1	CYE_r3.1SPE0_g137490.1	32.353	68	40	3	6	68	1	67	0.000617	35
CYE_r3.1SPA4_g017400.1	AT3G14890.1	CYE_r3.1SPE8_g017050.1	AT1G49310.1	35.417	48	29	1	2	47	6	53	0.005	34.7	AT4G19520.4	CYE_r3.1SPE0_g030820.1	37.5	80	49	1	1299	1378	463	541	0.000614	45.8
CYE_r3.1SPE8_g031140.1	AT1G04020.1	CYE_r3.1SPE8_g019980.1	AT5G61910.4	35	100	47	5	20	115	612	697	0.005	36.2	AT4G19520.2	CYE_r3.1SPE0_g030820.1	37.5	80	49	1	1299	1378	463	541	0.000614	45.8
CYE_r3.1SPE7_g010100.1	AT2G23690.1	CYE_r3.1SPE8_g020150.1	AT5G24080.2	48.485	33	17	0	609	641	769	801	0.005	40.8	AT3G06985.1	CYE_r3.1SPA8_g025780.1	38.889	54	31	2	18	69	22	75	0.000614	35.4
CYE_r3.1SPA4_g016480.1	AT3G14840.1	CYE_r3.1SPE8_g021310.1	AT4G33145.1	53.125	32	13	1	21	50	28	59	0.005	31.6	AT4G38000.1	CYE_r3.1SPA6_g028540.1	83.333	24	4	0	151	174	297	320	0.000613	41.6
CYE_r3.1SPA8_g019450.1	AT3G19615.1	CYE_r3.1SPE8_g025290.1	AT1G08590.1	28.333	120	55	2	28	124	415	526	0.005	35.8	AT2G35950.1	CYE_r3.1SPE7_g006400.1	29.907	107	67	4	117	219	131	233	0.000613	40.8
CYE_r3.1SPE4_g015080.1	AT3G15250.1	CYE_r3.1SPE8_g030340.1	AT3G14470.1	32.031	128	79	4	88	209	542	667	0.005	38.1	AT4G14710.3	CYE_r3.1SPA8_g002560.1	61.538	26	10	0	18	43	5	30	0.000612	40.4
CYE_r3.1SPA7_g025930.1	AT3G04900.1	CYE_r3.1SPA0_g001960.1	AT2G25470.1	48.718	39	20	0	2	40	637	675	0.004	37.4	AT2G25250.1	CYE_r3.1SPE1_g001060.1	24	175	96	5	1	143	1	170	0.000602	39.3
CYE_r3.1SPA1_g008830.1	AT2G17920.1	CYE_r3.1SPA0_g004670.1	AT5G18510.1	30	90	63	0	325	414	63	152	0.004	42	AT3G01990.3	CYE_r3.1SPA3_g035780.1	22	200	125	4	8	192	211	394	0.000602	42.4
CYE_r3.1SPA5_g022140.1	AT3G48250.1	CYE_r3.1SPA0_g005460.1	AT5G61090.2	31.373	51	34	1	1	50	602	652	0.004	33.9	AT1G22140.2	CYE_r3.1SPE1_g042130.1	60	45	14	1	6	50	13	53	0.000598	35
CYE_r3.1SPE3_g018950.1	AT5G16160.1	CYE_r3.1SPA0_g009910.1	AT5G07280.1	34.483	58	38	0	5	62	196	253	0.004	38.5	AT1G52120.2	CYE_r3.1SPE1_g030000.1	28.571	140	85	6	18	149	25	157	0.000597	43.5
CYE_r3.1SPA6_g033370.1	AT3G54110.1	CYE_r3.1SPA0_g009910.1	AT5G07280.1	32.432	74	47	2	5	76	315	387	0.004	38.5	AT1G52120.1	CYE_r3.1SPE1_g030000.1	28.571	140	85	6	18	149	25	157	0.000597	43.5
CYE_r3.1SPA7_g025790.1	AT3G15760.1	CYE_r3.1SPA0_g010440.1	AT1G64100.1	31.579	57	39	0	1	57	217	273	0.004	34.3	AT2G31345.1	CYE_r3.1SPE0_g137490.1	35.294	68	37	4	8	69	1	67	0.000585	35.4
CYE_r3.1SPA5_g028190.1	AT5G08780.1	CYE_r3.1SPA0_g011640.1	AT1G32120.1	29.897	97	51	3	6	98	332	415	0.004	40	AT4G17000.1	CYE_r3.1SPE0_g102160.1	72.727	22	6	0	646	667	683	704	0.000582	44.3
CYE_r3.1SPA6_g046980.1	AT3G12587.1	CYE_r3.1SPA0_g016500.1	AT1G15750.3	41.935	31	18	0	3	33	972	1002	0.004	36.2	AT2G22905.1	CYE_r3.1SPA6_g029810.1	29.688	64	39	1	76	133	72	135	0.000581	39.7
CYE_r3.1SPA5_g027480.1	AT3G18360.1	CYE_r3.1SPA0_g017290.1	AT1G19850.1	29.412	85	56	3	15	96	633	716	0.004	35.4	AT2G14755.1	CYE_r3.1SPE3_g033000.1	27.273	99	68	1	1	99	26	120	0.000577	40.8
CYE_r3.1SPA0_g176790.1	AT2G23240.2	CYE_r3.1SPA0_g017930.1	AT4G27220.2	22.814	469	270	20	997	1421	487	907	0.004	42.4	AT1G24996.1	CYE_r3.1SPE1_g003830.1	27.5	80	54	1	18	93	8	87	0.000565	38.5
CYE_r3.1SPE5_g017850.1	AT4G23760.1	CYE_r3.1SPA0_g018020.1	AT3G14470.1	25.275	455	218	21	1039	1435	626	1016	0.004	42.4	AT2G44010.1	CYE_r3.1SPA8_g019450.1	30.435	92	50	2	1	78	1	92	0.000564	37.4
CYE_r3.1SPE0_g011830.1	AT3G23020.1	CYE_r3.1SPA0_g020730.1	AT3G47570.1	35.897	78	48	1	69	146	68	143	0.004	41.6	AT1G51870.2	CYE_r3.1SPA3_g005830.1	38.462	78	42	3	5	80	883	956	0.000562	45.1
CYE_r3.1SPA6_g045800.1	AT5G03120.1	CYE_r3.1SPA0_g023020.1	AT1G40087.1	24.06	266	155	14	90	322	66	317	0.004	39.3	AT5G51845.1	CYE_r3.1SPE8_g013780.1	25.397	63	46	1	11	73	1	62	0.000559	35.4
CYE_r3.1SPE2_g031300.1	AT3G24850.1	CYE_r3.1SPA0_g027190.1	AT2G34150.2	51.064	47	21	1	681	725	460	506	0.004	42	AT1G32720.1	CYE_r3.1SPE6_g005390.1	41.791	67	31	4	33	98	80	139	0.000553	40.8
CYE_r3.1SPE0_g000960.1	AT5G57340.1	CYE_r3.1SPA0_g028010.1	AT2G43410.6	30.263	76	46	2	7	75	232	307	0.004	36.6	AT5G45260.1	CYE_r3.1SPE0_g030820.1	26.923	234	141	11	575	782	802	1031	0.000552	45.4
CYE_r3.1SPE2_g010100.1	AT2G38790.1	CYE_r3.1SPA0_g043480.1	AT4G26680.2	29.31	58	41	0	8	65	345	402	0.004	34.3	AT4G37290.1	CYE_r3.1SPA0_g017600.1	57.143	35	14	1	45	79	134	167	0.000546	37.7
CYE_r3.1SPA3_g003100.1	AT1G53708.1	CYE_r3.1SPA0_g060630.1	AT5G55150.1	25	136	86	4	71	205	92	212	0.004	38.1	AT5G14930.1	CYE_r3.1SPE0_g007390.1	48.571	35	18	0	95	129	23	57	0.000536	37.4
CYE_r3.1SPE3_g030620.1	AT3G02125.1	CYE_r3.1SPA0_g061370.1	ATCG00890.1	77.273	44	10	0	1	44	184	227	0.004	34.3	AT3G29152.1	CYE_r3.1SPA3_g019270.1	31.646	79	47	4	23	101	24	95	0.000529	38.1
CYE_r3.1SPA8_g031510.1	AT1G47820.1	CYE_r3.1SPA0_g065240.1	AT1G72300.1	35.135	74	41	2	27	96	575	645	0.004	35.4	AT5G04080.3	CYE_r3.1SPA0_g006520.1	48.78	41	17	2	6	46	8	44	0.000528	33.9
CYE_r3.1SPE0_g030530.1	AT5G18790.1	CYE_r3.1SPA0_g066390.1	AT3G23130.1	34.921	63	33	3	1	63	148	202	0.004	33.9	AT5G57650.1	CYE_r3.1SPE3_g025870.1	50	38	19	0	5	42	67	104	0.000527	36.2
CYE_r3.1SPE8_g029180.1	AT4G13090.1	CYE_r3.1SPA0_g083250.1	AT3G47090.1	31.507	73	49	1	29	101	105	176	0.004	37	AT4G38080.1	CYE_r3.1SPA6_g027530.1	42.991	107	45	8	1	103	1	95	0.000526	38.5
CYE_r3.1SPE1_g039820.1	AT5G25240.1	CYE_r3.1SPA0_g087770.1	AT4G03500.1	72	25	7	0	64	88	482	506	0.004	41.2	AT1G25460.1	CYE_r3.1SPA1_g019520.1	52.778	36	17	0	1	36	308	343	0.000526	42.4
CYE_r3.1SPE4_g014300.1	AT1G73165.1	CYE_r3.1SPA0_g093420.1	AT3G53540.2	37.647	85	42	2	436	509	713	797	0.004	40.4	AT4G17000.3	CYE_r3.1SPE0_g102160.1	72.727	22	6	0	633	654	683	704	0.000525	44.3
CYE_r3.1SPE2_g035060.1	AT3G49490.1	CYE_r3.1SPA0_g097870.1	AT2G42920.2	27.451	102	71	2	100	198	48	149	0.004	37.7	AT1G08985.1	CYE_r3.1SPA1_g019140.1	24.706	85	61	1	9	90	217	301	0.000525	38.5
CYE_r3.1SPE1_g013040.1	AT5G64680.2	CYE_r3.1SPA0_g099350.1	AT4G03480.2	35.417	48	31	0	42	89	153	200	0.004	35.8	AT3G62190.1	CYE_r3.1SPA5_g028580.1	37.179	78	39	3	22	99	323	390	0.000524	39.7
CYE_r3.1SPA8_g011620.1	AT1G18265.1	CYE_r3.1SPA0_g105730.1	AT4G34770.1	42.857	56	29	2	1	53	11	66	0.004	32.7	AT2G11205.1	CYE_r3.1SPA0_g157980.1	41.026	39	23	0	13	51	74	112	0.000524	37
CYE_r3.1SPA6_g008110.1	AT1G18770.1	CYE_r3.1SPA0_g108250.1	AT2G20720.1	51.282	39	17	1	49	87	244	280	0.004	36.6	AT5G53740.1	CYE_r3.1SPE2_g015580.1	37.5	56	33	1	127	180	39	94	0.000523	39.7
CYE_r3.1SPA6_g023680.1	AT3G57062.2	CYE_r3.1SPA0_g108990.1	AT3G42860.1	51.852	27	13	0	94	120	329	355	0.004	37.4	AT5G45260.3	CYE_r3.1SPE0_g030820.1	26.923	234	141	11	575	782	802	1031	0.00052	45.4
CYE_r3.1SPE0_g024410.1	AT1G52970.1	CYE_r3.1SPA0_g119570.1	AT3G01770.1	37.736	53	26	1	9	61	518	563	0.004	33.9	AT5G45260.2	CYE_r3.1SPE0_g030820.1	26.923	234	141	11	575	782	802	1031	0.00052	45.4
CYE_r3.1SPE3_g031720.1	AT3G29034.1	CYE_r3.1SPA0_g123110.1	AT5G12060.1	32.609	92	56	2	1	86	1	92	0.004	36.2	AT3G60110.1	CYE_r3.1SPE2_g006400.1	30.811	185	74	7	466	629	572	723	0.000517	44.3
CYE_r3.1SPA6_g028550.1	AT5G52605.1	CYE_r3.1SPA0_g126460.1	AT1G16480.2	30	80	50	2	6	79	445	524	0.004	35	AT5G28770.2	CYE_r3.1SPA6_g044040.1	46.939	49	16	3	1	40	1	48	0.000516	42.4
CYE_r3.1SPE5_g022180.1	AT1G67785.1	CYE_r3.1SPA0_g130950.1	AT2G14080.2	29.348	184	92	10	27	178	709	886	0.004	38.9	AT1G72860.3	CYE_r3.1SPE0_g039500.1	25.238	210	147	6	862	1066	747	951	0.000515	45.4
CYE_r3.1SPA6_g030080.1	AT4G37608.1	CYE_r3.1SPA0_g133760.1	AT4G39530.1	30.303	66	46	0	3	68	333	398	0.004	34.7	AT1G51870.1	CYE_r3.1SPA3_g005830.1	38.462	78	42	3	5	80	883	956	0.000513	45.1
CYE_r3.1SPA5_g024470.1	AT1G18810.1	CYE_r3.1SPA0_g133920.1	AT4G39530.1	30.303	66	46	0	3	68	333	398	0.004	34.7	AT3G23633.2	CYE_r3.1SPA3_g001620.1	43.396	53	26	2	4	52	160	212	0.000511	38.5
CYE_r3.1SPA4_g008910.1	AT1G30260.1	CYE_r3.1SPA0_g137200.1	AT3G21420.1	30.645	62	42	1	17	77	301	362	0.004	38.9	AT3G49460.1	CYE_r3.1SPE2_g023080.1	65.385	26	6	1	1	23	1	26	0.000503	34.7
CYE_r3.1SPA1_g024700.1	AT1G75730.2	CYE_r3.1SPA0_g142580.1	AT3G47570.1	32.222	90	60	1	79	167	211	300	0.004	37.7	AT1G50910.1	CYE_r3.1SPE4_g019250.1	28.75	160	94	3	357	500	226	381	0.0005	43.5
CYE_r3.1SPE6_g021150.1	AT4G39680.2	CYE_r3.1SPA0_g165250.1	AT3G56690.1	52.273	44	20	1	32	75	71	113	0.004	34.7	AT2G32660.1	CYE_r3.1SPA0_g005730.1	25.49	255	124	8	306	497	111	362	0.000499	44.3
CYE_r3.1SPE0_g184280.1	AT5G43490.1	CYE_r3.1SPA0_g165700.1	AT2G39260.1	64	25	9	0	17	41	263	287	0.004	32.7	AT5G04080.1	CYE_r3.1SPA0_g006520.1	53.488	43	13	3	6	48	8	43	0.000496	34.7
CYE_r3.1SPA6_g043760.1	AT4G26680.2	CYE_r3.1SPA0_g166570.1	AT5G09530.1	32.692	104	67	1	79	182	211	311	0.004	37.7	AT3G53770.1	CYE_r3.1SPA1_g000140.1	42.5	40	20	1	27	66	54	90	0.000495	37.7
CYE_r3.1SPE0_g007150.1	AT3G52070.1	CYE_r3.1SPA0_g168250.1	AT5G61090.2	31.373	51	34	1	1	50	602	652	0.004	33.9	AT5G42280.2	CYE_r3.1SPA7_g009220.1	23.457	324	181	12	126	431	818	1092	0.000494	44.3
CYE_r3.1SPE6_g024600.1	AT5G65495.1	CYE_r3.1SPA0_g169350.1	AT3G20930.2	24.731	93	37	2	25	84	174	266	0.004	37.4	AT1G49800.1	CYE_r3.1SPA0_g179170.1	50	38	18	1	71	108	20	56	0.000491	38.5
CYE_r3.1SPA1_g012070.1	AT1G30060.1	CYE_r3.1SPA0_g171680.1	AT4G00695.4	37.5	48	25	1	59	101	63	110	0.004	36.6	AT4G00890.1	CYE_r3.1SPA2_g029360.1	48.649	37	19	0	393	429	442	478	0.000491	43.5
CYE_r3.1SPE3_g019510.1	AT1G66880.2	CYE_r3.1SPA0_g173580.1	AT1G40087.1	22.977	309	205	15	38	329	60	352	0.004	40	AT1G60095.1	CYE_r3.1SPE1_g030000.1	25	132	91	4	174	300	474	602	0.000489	44.3
CYE_r3.1SPA0_g135330.1	AT2G16880.1	CYE_r3.1SPA0_g173880.1	AT1G27180.1	30.702	114	75	2	7	116	975	1088	0.004	40	AT1G55350.5	CYE_r3.1SPE6_g001380.1	47.561	82	33	5	903	982	2160	2233	0.000488	46.6
CYE_r3.1SPA0_g167170.1	AT1G16390.1	CYE_r3.1SPA0_g174370.1	AT4G29090.1	39.583	48	26	2	24	69	428	474	0.004	35	AT2G10550.1	CYE_r3.1SPE1_g027450.1	32.479	117	52	5	7	112	63	163	0.000488	40.4
CYE_r3.1SPE4_g028620.1	AT5G12300.1	CYE_r3.1SPA0_g177750.1	AT3G14470.1	25.137	183	77	4	3	125	4	186	0.004	40.4	AT5G02680.1	CYE_r3.1SPA2_g023080.1	60	25	10	0	91	115	649	673	0.000487	39.7
CYE_r3.1SPA0_g010740.1	AT5G04560.2	CYE_r3.1SPA0_g178060.1	AT5G37570.1	26.846	149	94	5	192	335	65	203	0.004	40	AT1G55350.4	CYE_r3.1SPE6_g001380.1	47.561	82	33	5	903	982	2160	2233	0.000485	46.6
CYE_r3.1SPA1_g028120.1	AT4G33170.1	CYE_r3.1SPA0_g179680.1	AT3G23130.1	34.921	63	33	3	1	63	148	202	0.004	33.9	AT1G55350.1	CYE_r3.1SPE6_g001380.1	47.561	82	33	5	903	982	2160	2233	0.000485	46.6
CYE_r3.1SPE3_g024740.1	AT5G35870.1	CYE_r3.1SPA0_g180540.1	AT3G47110.1	35.849	53	34	0	21	73	496	548	0.004	34.7	AT1G55350.2	CYE_r3.1SPE6_g001380.1	47.561	82	33	5	903	982	2160	2233	0.000485	46.6
CYE_r3.1SPE1_g007900.1	AT4G14200.1	CYE_r3.1SPA0_g182250.1	AT5G48410.1	41.463	41	24	0	291	331	696	736	0.004	39.7	AT1G55350.3	CYE_r3.1SPE6_g001380.1	47.561	82	33	5	903	982	2160	2233	0.000485	46.6
CYE_r3.1SPA0_g006650.1	AT5G04020.2	CYE_r3.1SPA1_g000250.1	AT4G36020.2	36.207	58	28	1	53	101	159	216	0.004	37.4	AT1G55350.6	CYE_r3.1SPE6_g001380.1	47.561	82	33	5	903	982	2160	2233	0.000485	46.6
CYE_r3.1SPE5_g010370.1	AT5G46795.1	CYE_r3.1SPA1_g002510.1	AT2G17920.1	27.273	99	70	1	37	135	35	131	0.004	36.6	AT3G53770.2	CYE_r3.1SPA1_g000140.1	42.5	40	20	1	27	66	54	90	0.000485	37.7
CYE_r3.1SPA2_g036020.1	AT3G56250.1	CYE_r3.1SPA1_g004690.1	AT5G51080.3	47.368	38	20	0	7	44	159	196	0.004	33.9	AT4G19520.5	CYE_r3.1SPE0_g030820.1	37.5	80	49	1	1299	1378	463	541	0.000484	46.2
CYE_r3.1SPE1_g003360.1	AT1G47970.1	CYE_r3.1SPA1_g006260.1	AT3G48480.1	29.63	108	58	5	476	568	164	268	0.004	40	AT1G10100.1	CYE_r3.1SPA5_g027500.1	62.5	32	11	1	55	86	209	239	0.000483	40
CYE_r3.1SPE7_g001010.1	AT3G57440.1	CYE_r3.1SPA1_g014830.1	AT1G70000.1	47.761	67	29	2	270	331	196	261	0.004	38.9	AT3G25090.2	CYE_r3.1SPA6_g041930.1	24.479	192	110	9	26	198	92	267	0.000482	41.6
CYE_r3.1SPE1_g020320.1	AT1G14140.1	CYE_r3.1SPA1_g020900.1	AT1G75960.1	48.485	33	17	0	6	38	506	538	0.004	33.5	AT3G16470.3	CYE_r3.1SPE3_g005600.1	28.472	144	92	8	9	146	659	797	0.000481	42.7
CYE_r3.1SPA0_g173340.1	AT4G24265.2	CYE_r3.1SPA1_g025200.1	AT5G04030.1	41.667	36	21	0	60	95	30	65	0.004	33.9	AT5G28770.1	CYE_r3.1SPA6_g044040.1	46.939	49	16	3	1	40	1	48	0.000481	42.7
CYE_r3.1SPA1_g024360.1	AT1G75860.1	CYE_r3.1SPA1_g031470.1	AT1G47485.1	29.67	91	52	3	19	105	1	83	0.004	35	AT1G54470.1	CYE_r3.1SPA0_g154600.1	33.333	156	91	6	257	406	396	544	0.000481	43.9
CYE_r3.1SPE4_g020630.1	AT4G09190.1	CYE_r3.1SPA1_g037110.1	AT1G22020.2	38.636	44	26	1	40	82	10	53	0.004	35	AT4G38560.2	CYE_r3.1SPA8_g021680.1	47.368	38	20	0	1	38	112	149	0.000481	43.9
CYE_r3.1SPA7_g006550.1	AT3G56810.1	CYE_r3.1SPA1_g042430.1	AT1G74190.1	35.065	77	49	1	17	93	625	700	0.004	37.7	AT4G19520.3	CYE_r3.1SPE0_g030820.1	37.5	80	49	1	1299	1378	463	541	0.000475	46.2
CYE_r3.1SPE7_g001950.1	AT3G20860.1	CYE_r3.1SPA1_g042440.1	AT1G07390.2	33.333	78	52	0	2	79	444	521	0.004	36.6	AT2G19000.1	CYE_r3.1SPA0_g022520.1	43.137	51	29	0	73	123	115	165	0.000474	38.9
CYE_r3.1SPA0_g022520.1	AT1G61255.1	CYE_r3.1SPA2_g003680.1	AT4G08850.1	33.333	72	48	0	1	72	155	226	0.004	35.8	AT1G72860.1	CYE_r3.1SPE0_g039500.1	25.238	210	147	6	893	1097	747	951	0.000472	45.8
CYE_r3.1SPE6_g004190.1	AT1G06910.1	CYE_r3.1SPA2_g005050.1	AT5G61480.1	25.62	121	82	1	51	163	165	285	0.004	37.7	AT2G41550.1	CYE_r3.1SPA7_g004100.1	42	50	29	0	413	462	849	898	0.000466	43.9
CYE_r3.1SPA1_g019010.1	AT1G68795.1	CYE_r3.1SPA2_g011610.1	AT1G76720.1	51.163	43	16	2	29	70	513	551	0.004	34.7	AT3G10525.1	CYE_r3.1SPE6_g011880.1	34.177	79	39	2	41	119	45	110	0.000466	38.1
CYE_r3.1SPE0_g020350.1	AT1G04330.1	CYE_r3.1SPA2_g012080.1	AT3G10650.1	69.565	23	6	1	153	175	537	558	0.004	40.4	AT1G44030.2	CYE_r3.1SPE7_g002470.1	27.742	155	92	8	365	509	1382	1526	0.000465	44.7
CYE_r3.1SPA7_g020230.1	AT2G17550.2	CYE_r3.1SPA2_g016720.1	AT1G40087.1	22.868	258	173	9	74	319	60	303	0.004	40	AT4G38560.1	CYE_r3.1SPA8_g021680.1	47.368	38	20	0	1	38	112	149	0.000462	43.9
CYE_r3.1SPA3_g003270.1	AT3G14280.1	CYE_r3.1SPA2_g026810.1	AT2G34930.1	41.667	60	34	1	550	608	97	156	0.004	41.2	AT1G79460.1	CYE_r3.1SPE0_g173980.1	47.619	42	22	0	740	781	1084	1125	0.000461	45.1
CYE_r3.1SPA4_g011580.1	AT4G19980.1	CYE_r3.1SPA2_g037710.1	AT4G23040.1	42.105	38	21	1	21	57	481	518	0.004	35	AT1G66450.2	CYE_r3.1SPE7_g002470.1	22	300	163	11	306	540	594	887	0.000461	45.1
CYE_r3.1SPA8_g005250.1	AT5G50030.1	CYE_r3.1SPA3_g002870.1	AT5G56070.1	33.333	45	30	0	36	80	61	105	0.004	35	AT1G29600.2	CYE_r3.1SPA3_g025780.1	26.606	109	67	3	129	225	113	220	0.000458	42.7
CYE_r3.1SPA3_g009740.1	AT3G15900.1	CYE_r3.1SPA3_g006520.1	AT1G15680.1	30.882	68	45	2	20	87	190	255	0.004	35.4	AT5G64910.1	CYE_r3.1SPE1_g035700.1	39.759	83	42	3	327	405	330	408	0.000454	43.5
CYE_r3.1SPE6_g012410.1	AT3G44735.1	CYE_r3.1SPA3_g009780.1	AT1G67500.4	59.259	27	11	0	121	147	318	344	0.004	38.9	AT4G38810.2	CYE_r3.1SPE8_g024900.1	25.41	122	91	0	226	347	1	122	0.000453	43.1
CYE_r3.1SPE0_g016330.1	AT2G32235.1	CYE_r3.1SPA3_g013900.1	AT4G09775.1	26.389	72	48	3	1	70	62	130	0.004	33.9	AT5G28400.1	CYE_r3.1SPA2_g028810.1	56.25	48	20	1	872	919	95	141	0.000453	45.4
CYE_r3.1SPE2_g020990.1	AT4G01270.1	CYE_r3.1SPA3_g016000.1	AT1G32120.1	38.596	57	33	2	27	83	209	263	0.004	35.8	AT1G35610.1	CYE_r3.1SPA7_g009220.1	23.438	448	249	23	175	569	299	705	0.000451	44.7
CYE_r3.1SPE0_g027670.1	AT4G25880.1	CYE_r3.1SPA3_g016050.1	AT4G17150.1	26.144	153	92	5	141	285	10	149	0.004	39.7	AT1G58460.1	CYE_r3.1SPA8_g019800.1	33.333	135	60	4	9	114	9	142	0.000449	40.4
CYE_r3.1SPE1_g007900.1	AT4G14200.1	CYE_r3.1SPA3_g017360.1	AT5G18730.1	29.091	55	36	1	1	55	251	302	0.004	34.3	AT5G64800.1	CYE_r3.1SPA2_g003100.1	38	50	27	1	61	106	36	85	0.000449	37
CYE_r3.1SPA7_g011480.1	AT3G52460.1	CYE_r3.1SPA3_g021460.1	AT2G47020.2	43.243	37	21	0	30	66	74	110	0.004	34.7	ATMG00410.1	CYE_r3.1SPA0_g183090.1	25.61	164	92	6	175	318	94	247	0.000447	42.7
CYE_r3.1SPE2_g006680.1	AT1G05577.1	CYE_r3.1SPA3_g021520.1	AT4G08850.1	35.294	85	52	2	37	119	90	173	0.004	42	AT5G65510.3	CYE_r3.1SPE6_g024700.1	43.421	76	35	1	171	246	333	400	0.000447	42.7
CYE_r3.1SPE5_g027540.1	AT3G03776.2	CYE_r3.1SPA3_g031160.1	AT1G69360.1	52.941	34	14	1	172	203	803	836	0.004	38.5	AT2G07741.1	CYE_r3.1SPA0_g183090.1	25.61	164	92	6	175	318	94	247	0.000447	42.7
CYE_r3.1SPE8_g015800.1	AT4G34630.1	CYE_r3.1SPA4_g003980.1	AT3G47570.1	36.765	68	43	0	660	727	66	133	0.004	42	AT5G60560.1	CYE_r3.1SPA4_g025680.1	20.385	260	177	7	7	251	29	273	0.000444	43.1
CYE_r3.1SPE8_g016170.1	AT2G21490.1	CYE_r3.1SPA4_g010490.1	AT5G09530.1	28.972	107	65	2	77	172	211	317	0.004	37.7	AT2G14270.1	CYE_r3.1SPA6_g005390.1	37.113	97	22	5	36	96	38	131	0.000443	39.3
CYE_r3.1SPE8_g033780.1	AT3G52420.1	CYE_r3.1SPA4_g012360.1	AT4G13195.1	88.235	17	2	0	105	121	96	112	0.004	35	AT5G64910.2	CYE_r3.1SPE1_g035700.1	39.759	83	42	3	324	402	330	408	0.000436	43.9
CYE_r3.1SPE0_g088340.1	AT1G67910.2	CYE_r3.1SPA4_g017280.1	AT1G17250.1	35.294	51	33	0	18	68	366	416	0.004	34.7	AT1G20800.1	CYE_r3.1SPE0_g083730.1	29.565	115	69	5	122	229	232	341	0.000425	43.5
CYE_r3.1SPE0_g145040.1	AT3G20340.1	CYE_r3.1SPA4_g022250.1	AT5G54930.1	40.909	88	33	5	315	399	208	279	0.004	39.3	AT1G29600.1	CYE_r3.1SPA3_g025780.1	26.606	109	67	3	123	219	113	220	0.000422	42.7
CYE_r3.1SPE4_g016870.1	AT3G15518.1	CYE_r3.1SPA4_g027700.1	AT2G48060.3	22.791	215	131	7	110	307	1276	1472	0.004	40.8	AT2G37678.2	CYE_r3.1SPA6_g047630.1	25.333	225	82	10	11	176	6	203	0.000419	40.8
CYE_r3.1SPA6_g010420.1	AT3G45230.1	CYE_r3.1SPA4_g030520.1	AT1G40087.1	20	240	180	7	38	271	60	293	0.004	40.4	AT5G28320.1	CYE_r3.1SPA2_g028810.1	57.778	45	18	1	826	870	95	138	0.000419	45.4
CYE_r3.1SPE2_g034410.1	AT4G10810.1	CYE_r3.1SPA5_g001200.1	AT2G20720.1	51.282	39	17	1	49	87	244	280	0.004	36.6	AT2G45900.2	CYE_r3.1SPE2_g020360.1	39.13	46	28	0	10	55	128	173	0.000416	45.1
CYE_r3.1SPA2_g021460.1	AT2G44925.1	CYE_r3.1SPA5_g001550.1	AT2G11205.1	36	50	32	0	31	80	30	79	0.004	33.5	AT2G45900.1	CYE_r3.1SPE2_g020360.1	39.13	46	28	0	10	55	128	173	0.000416	45.1
CYE_r3.1SPE7_g019320.1	AT5G02920.1	CYE_r3.1SPA5_g007830.1	AT3G23130.1	34.921	63	33	3	1	63	148	202	0.004	33.9	AT2G45900.3	CYE_r3.1SPE2_g020360.1	39.13	46	28	0	10	55	128	173	0.000416	45.1
CYE_r3.1SPE8_g018630.1	AT2G26520.1	CYE_r3.1SPA5_g021650.1	AT3G24780.1	45.946	37	12	1	32	68	123	151	0.004	34.3	AT3G32130.1	CYE_r3.1SPA1_g013320.1	24.324	148	96	3	44	178	15	159	0.000414	41.2
CYE_r3.1SPE8_g027970.1	AT3G25500.1	CYE_r3.1SPA5_g029180.1	AT4G02750.1	22.143	140	78	4	4	117	248	382	0.004	39.3	AT2G37070.2	CYE_r3.1SPA6_g045890.1	53.191	47	18	3	402	445	491	536	0.000413	44.3
CYE_r3.1SPA0_g088550.1	AT3G29300.2	CYE_r3.1SPA5_g029180.1	AT4G02750.1	38.462	52	32	0	1	52	369	420	0.004	39.3	AT2G38420.1	CYE_r3.1SPE6_g027530.1	19.592	245	186	5	141	382	250	486	0.000413	43.9
CYE_r3.1SPA5_g010780.1	AT4G17060.1	CYE_r3.1SPA6_g001410.1	AT4G38550.2	23.77	122	91	1	352	471	481	602	0.004	40.4	AT4G33145.1	CYE_r3.1SPE5_g020950.1	56.25	32	12	1	28	59	21	50	0.000412	35
CYE_r3.1SPA6_g000480.1	AT5G56540.1	CYE_r3.1SPA6_g012160.1	AT3G47680.1	38.462	39	24	0	1	39	56	94	0.004	33.9	AT5G38550.2	CYE_r3.1SPE1_g030000.1	28.472	144	85	7	303	438	258	391	0.000403	44.3
CYE_r3.1SPA0_g147510.1	AT1G09360.1	CYE_r3.1SPA6_g025090.1	AT3G42170.1	25.316	158	77	5	18	146	29	174	0.004	37	AT3G31402.2	CYE_r3.1SPE6_g012680.1	33.871	62	41	0	91	152	250	311	0.0004	43.1
CYE_r3.1SPE6_g019520.1	AT4G39370.1	CYE_r3.1SPA6_g032170.1	AT4G37670.2	43.75	48	26	1	76	123	80	126	0.004	41.2	AT2G03020.1	CYE_r3.1SPE5_g014750.1	27.174	92	62	2	41	131	119	206	0.000398	41.6
CYE_r3.1SPE5_g027000.1	AT3G18510.1	CYE_r3.1SPA6_g037330.1	AT3G05660.1	32.99	97	61	3	59	151	169	265	0.004	38.5	AT4G13380.1	CYE_r3.1SPE4_g000850.1	30.973	113	60	2	100	194	149	261	0.000397	41.2
CYE_r3.1SPA3_g031520.1	AT3G29075.1	CYE_r3.1SPA6_g037340.1	AT3G23110.1	42.857	42	23	1	7	48	127	167	0.004	35.8	AT4G32990.2	CYE_r3.1SPE7_g004920.1	27.835	194	98	10	13	166	154	345	0.000397	42.4
CYE_r3.1SPA0_g112270.1	AT5G08040.1	CYE_r3.1SPA6_g046290.1	AT4G37180.1	40.476	42	25	0	8	49	12	53	0.004	33.5	AT1G36030.1	CYE_r3.1SPE1_g002040.1	26	50	37	0	11	60	20	69	0.000395	37.7
CYE_r3.1SPE5_g015190.1	AT1G62790.2	CYE_r3.1SPA6_g047900.1	AT3G04610.3	28.75	80	56	1	46	125	121	199	0.004	40	AT4G11540.1	CYE_r3.1SPA7_g009220.1	25.312	320	172	14	154	443	284	566	0.000395	44.7
CYE_r3.1SPA0_g006650.1	AT5G04020.2	CYE_r3.1SPA6_g049800.1	AT1G06740.1	36	50	30	2	217	266	187	234	0.004	38.9	AT3G50480.2	CYE_r3.1SPE7_g009550.1	27.434	113	73	4	27	133	192	301	0.000394	40
CYE_r3.1SPE2_g035260.1	AT5G24660.1	CYE_r3.1SPA7_g002410.1	AT2G15980.1	27.184	103	71	2	3	102	99	200	0.004	40	AT5G41550.1	CYE_r3.1SPE0_g100260.1	27.568	185	112	7	622	791	746	923	0.000394	45.8
CYE_r3.1SPE8_g029870.1	AT5G48890.2	CYE_r3.1SPA7_g008640.1	AT2G33720.1	35.593	59	38	0	50	108	207	265	0.004	35.4	AT5G49015.1	CYE_r3.1SPA2_g031460.1	38.043	92	36	4	1	71	1	92	0.000386	38.1
CYE_r3.1SPE5_g026350.1	AT5G60880.2	CYE_r3.1SPA7_g010060.1	AT3G47570.1	29.508	61	38	1	46	106	539	594	0.004	36.6	AT5G49015.3	CYE_r3.1SPA2_g031460.1	38.043	92	36	4	1	71	1	92	0.000386	38.1
CYE_r3.1SPE2_g022700.1	AT4G00895.1	CYE_r3.1SPA7_g025910.1	AT3G15430.6	25.18	139	97	4	38	173	116	250	0.004	38.1	AT5G49015.2	CYE_r3.1SPA2_g031460.1	38.043	92	36	4	1	71	1	92	0.000386	38.1
CYE_r3.1SPA3_g008900.1	AT1G80170.1	CYE_r3.1SPA8_g003460.1	AT2G39260.1	64	25	9	0	17	41	263	287	0.004	32.7	AT1G03820.1	CYE_r3.1SPA4_g004480.1	64.103	39	10	3	141	178	210	245	0.000386	41.6
CYE_r3.1SPA0_g109680.1	AT3G42860.1	CYE_r3.1SPA8_g006680.1	AT3G26610.1	24.675	77	52	3	12	86	328	400	0.004	35.8	AT3G13590.1	CYE_r3.1SPA7_g009220.1	21.683	309	183	12	75	376	285	541	0.000385	44.3
CYE_r3.1SPA1_g036010.1	AT1G77270.2	CYE_r3.1SPA8_g006860.1	AT3G42170.1	30.612	49	34	0	44	92	429	477	0.004	35.8	AT2G21440.1	CYE_r3.1SPA0_g105460.1	29.63	108	73	1	333	437	23	130	0.000385	45.4
CYE_r3.1SPE7_g001000.1	AT3G57450.1	CYE_r3.1SPA8_g009430.1	AT1G32120.1	40.385	52	31	0	26	77	208	259	0.004	40.8	AT1G59680.1	CYE_r3.1SPE4_g010700.1	40	50	30	0	1	50	1	50	0.000385	42.4
CYE_r3.1SPE0_g031470.1	AT2G33390.1	CYE_r3.1SPA8_g010120.1	AT5G63130.1	66.667	24	8	0	6	29	30	53	0.004	35	AT1G13620.2	CYE_r3.1SPA1_g018010.1	57.692	26	11	0	75	100	139	164	0.000383	38.1
CYE_r3.1SPA6_g030330.1	AT5G67350.1	CYE_r3.1SPA8_g016860.1	AT4G14370.1	43.75	32	18	0	1	32	732	763	0.004	33.9	AT3G51520.1	CYE_r3.1SPE3_g035700.1	32.394	71	48	0	153	223	526	596	0.000383	43.1
CYE_r3.1SPA0_g052180.1	AT2G18465.1	CYE_r3.1SPA8_g027610.1	AT1G52603.1	31.818	66	38	2	26	90	20	79	0.004	35.4	AT1G56130.1	CYE_r3.1SPA4_g014340.1	26.277	137	75	2	97	231	101	213	0.000382	45.4
CYE_r3.1SPE1_g012420.1	AT1G48330.1	CYE_r3.1SPE0_g003710.1	AT1G18830.2	34.091	44	26	1	45	85	733	776	0.004	37	AT2G47950.2	CYE_r3.1SPE8_g036080.1	28.387	155	76	5	42	168	12	159	0.000381	40
CYE_r3.1SPE3_g000850.1	AT2G47270.1	CYE_r3.1SPE0_g009810.1	AT3G29230.1	31.818	66	38	2	5	70	349	407	0.004	35.4	AT1G66045.1	CYE_r3.1SPE1_g011550.1	28.571	161	84	6	10	140	32	191	0.000381	40
CYE_r3.1SPE0_g091300.1	AT5G15320.1	CYE_r3.1SPE0_g013130.1	AT5G66910.1	28.814	59	42	0	18	76	703	761	0.004	36.6	AT4G19550.2	CYE_r3.1SPE1_g038330.1	29.677	155	95	5	50	196	20	168	0.00038	41.2
CYE_r3.1SPA0_g125110.1	AT3G09280.1	CYE_r3.1SPE0_g018610.1	AT1G40087.1	21.687	249	175	8	88	327	66	303	0.004	39.3	AT2G18510.1	CYE_r3.1SPE8_g020510.1	27.66	94	65	2	16	107	305	397	0.000379	43.5
CYE_r3.1SPE2_g001890.1	AT3G15140.1	CYE_r3.1SPE0_g030400.1	AT2G47930.1	42	100	47	6	9	100	14	110	0.004	35.8	AT5G03204.1	CYE_r3.1SPA6_g036440.1	45.455	33	18	0	1	33	5	37	0.000378	33.9
CYE_r3.1SPA1_g026890.1	AT2G24645.2	CYE_r3.1SPE0_g031860.1	AT3G29230.1	31.818	66	38	2	5	70	349	407	0.004	35.4	AT4G32230.1	CYE_r3.1SPA0_g074990.1	31.183	93	41	2	120	209	161	233	0.000375	42
CYE_r3.1SPA2_g002870.1	AT5G09225.1	CYE_r3.1SPE0_g042440.1	AT1G40087.1	24.514	257	158	14	90	329	66	303	0.004	39.7	AT2G11200.1	CYE_r3.1SPA1_g010630.1	40	40	24	0	10	49	177	216	0.000374	40.4
CYE_r3.1SPA8_g020450.1	AT3G31430.1	CYE_r3.1SPE0_g047170.1	AT1G40087.1	24.06	266	155	14	90	322	66	317	0.004	39.3	AT2G40020.1	CYE_r3.1SPA0_g048060.1	40.351	57	33	1	4	60	3	58	0.000368	38.5
CYE_r3.1SPE2_g013230.1	AT2G20480.1	CYE_r3.1SPE0_g048890.1	AT5G49290.7	32.203	118	52	4	54	144	215	331	0.004	38.9	AT3G06750.1	CYE_r3.1SPE1_g025210.1	28.972	107	52	4	41	123	773	879	0.000365	40.4
CYE_r3.1SPA1_g019920.1	AT1G68430.1	CYE_r3.1SPE0_g051430.1	AT2G31085.1	56.522	23	10	0	59	81	59	81	0.004	33.5	AT1G44030.1	CYE_r3.1SPE7_g002470.1	27.742	155	92	8	336	480	1382	1526	0.000364	45.1
CYE_r3.1SPE7_g002470.1	AT4G02180.1	CYE_r3.1SPE0_g055230.1	AT5G62230.1	32.468	77	47	1	22	93	419	495	0.004	36.2	AT1G28815.1	CYE_r3.1SPA8_g028960.1	28.182	110	55	2	9	100	8	111	0.000363	39.7
CYE_r3.1SPA8_g011130.1	AT5G09530.1	CYE_r3.1SPE0_g059900.1	AT3G14840.2	33.333	51	34	0	41	91	87	137	0.004	35	AT1G05087.2	CYE_r3.1SPA3_g026230.1	37.736	53	29	1	24	72	130	182	0.000363	40.8
CYE_r3.1SPA6_g003470.1	AT5G56200.1	CYE_r3.1SPE0_g069610.1	AT1G07390.2	35.556	90	54	3	79	165	164	252	0.004	38.9	AT4G16162.5	CYE_r3.1SPA4_g016450.1	29.545	132	62	4	33	135	119	248	0.000361	40.8
CYE_r3.1SPA4_g017330.1	AT1G16916.1	CYE_r3.1SPE0_g073990.1	AT3G51570.1	32.787	61	38	2	83	142	958	1016	0.004	38.9	AT5G02720.1	CYE_r3.1SPA0_g013130.1	44.681	47	25	1	93	138	56	102	0.000361	38.5
CYE_r3.1SPA4_g002200.1	AT1G11655.1	CYE_r3.1SPE0_g081020.1	AT5G67320.1	32.584	89	53	2	91	179	230	311	0.004	38.5	AT1G63240.1	CYE_r3.1SPA5_g015060.1	38.333	60	34	2	446	503	710	768	0.000359	44.7
CYE_r3.1SPE2_g002370.1	AT5G01860.1	CYE_r3.1SPE0_g089700.1	AT1G22660.3	40	45	21	2	17	56	82	125	0.004	34.7	AT3G47295.1	CYE_r3.1SPE2_g034360.1	42.857	42	23	1	26	66	42	83	0.000358	36.2
CYE_r3.1SPE1_g043070.1	AT4G39720.1	CYE_r3.1SPE0_g090950.1	AT5G32590.1	32.184	87	53	2	23	107	48	130	0.004	39.3	AT5G11080.1	CYE_r3.1SPA0_g102300.1	35.417	96	58	2	188	279	327	422	0.000357	43.5
CYE_r3.1SPA6_g030800.1	AT5G67265.1	CYE_r3.1SPE0_g097370.1	AT4G02210.1	21.667	180	114	5	1	158	80	254	0.004	38.1	AT2G45000.1	CYE_r3.1SPE2_g016100.1	37.551	245	75	9	14	221	31	234	0.000356	45.1
CYE_r3.1SPE6_g002610.1	AT1G56200.2	CYE_r3.1SPE0_g100910.1	AT3G11010.1	33.051	118	64	4	54	156	515	632	0.004	37.4	AT5G67240.4	CYE_r3.1SPE6_g025560.1	55.882	34	15	0	603	636	289	322	0.000356	44.7
CYE_r3.1SPA7_g025890.1	AT2G26600.1	CYE_r3.1SPE0_g106860.1	AT4G34140.5	47.5	40	21	0	295	334	254	293	0.004	39.7	AT4G13992.1	CYE_r3.1SPA7_g009220.1	23.684	266	155	10	42	268	1226	1482	0.000355	45.1
CYE_r3.1SPA1_g026390.1	AT1G75100.1	CYE_r3.1SPE0_g107430.1	AT3G30200.1	22.335	197	131	7	67	251	225	411	0.004	40.8	AT1G55440.1	CYE_r3.1SPA7_g009220.1	23.585	212	130	9	376	585	953	1134	0.000354	45.1
CYE_r3.1SPE1_g025510.1	AT1G70950.1	CYE_r3.1SPE0_g113710.1	AT1G63070.1	25.556	90	62	1	4	93	490	574	0.004	36.2	AT5G60560.2	CYE_r3.1SPA4_g025680.1	20.385	260	177	7	7	251	29	273	0.000354	43.5
CYE_r3.1SPA4_g027350.1	AT3G20898.1	CYE_r3.1SPE0_g118840.1	AT1G47890.1	32.847	137	81	4	3	131	264	397	0.004	37.4	AT3G27480.2	CYE_r3.1SPA7_g009220.1	23.929	280	156	11	23	284	425	665	0.000352	44.3
CYE_r3.1SPE6_g024820.1	AT5G65570.1	CYE_r3.1SPE0_g120800.1	AT2G27990.1	41.791	67	27	2	5	66	525	584	0.004	34.3	AT1G13620.1	CYE_r3.1SPA1_g018010.1	57.692	26	11	0	84	109	139	164	0.000352	38.5
CYE_r3.1SPA7_g009310.1	AT2G42040.1	CYE_r3.1SPE0_g123540.1	AT3G07500.1	27.473	91	56	2	1	81	35	125	0.004	34.7	AT1G58170.1	CYE_r3.1SPA0_g121750.1	58.621	29	12	0	78	106	1	29	0.000352	40.8
CYE_r3.1SPA3_g032000.1	AT3G28880.1	CYE_r3.1SPE0_g125990.1	AT5G42450.1	28.571	84	53	3	8	85	224	306	0.004	35	AT5G55880.1	CYE_r3.1SPA1_g016040.1	25.338	296	165	19	86	347	145	418	0.000351	43.5
CYE_r3.1SPA7_g010780.1	AT3G52360.1	CYE_r3.1SPE0_g140580.1	AT5G61910.4	34.653	101	48	5	51	147	612	698	0.004	38.1	AT5G55890.1	CYE_r3.1SPA1_g016040.1	25.338	296	165	19	86	347	145	418	0.000351	43.5
CYE_r3.1SPA8_g024170.1	AT5G48485.1	CYE_r3.1SPE0_g144990.1	AT5G54930.1	40.741	81	32	4	7	87	208	272	0.004	37	AT3G10990.1	CYE_r3.1SPE4_g020610.1	24.832	149	87	6	26	165	203	335	0.000349	41.2
CYE_r3.1SPA7_g002970.1	AT5G46770.1	CYE_r3.1SPE0_g145340.1	AT3G15280.1	26.619	139	76	4	22	136	2	138	0.004	35.8	AT5G03210.2	CYE_r3.1SPA6_g045500.1	50	38	19	0	44	81	7	44	0.000348	36.2
CYE_r3.1SPA7_g019360.1	AT3G51325.1	CYE_r3.1SPE0_g147550.1	AT1G67623.1	29.63	81	54	2	11	90	80	158	0.004	37.7	AT2G47950.1	CYE_r3.1SPE8_g036080.1	28.387	155	76	5	2	128	12	159	0.000343	39.3
CYE_r3.1SPA0_g047480.1	AT5G52810.1	CYE_r3.1SPE0_g149840.1	AT1G79730.1	54.286	35	15	1	18	51	113	147	0.004	33.9	AT2G40020.3	CYE_r3.1SPA0_g048060.1	40.351	57	33	1	16	72	3	58	0.000342	38.9
CYE_r3.1SPE8_g009660.1	AT1G22680.1	CYE_r3.1SPE0_g161790.1	AT2G20495.5	37.705	61	33	3	34	92	54	111	0.004	35.4	AT1G56500.2	CYE_r3.1SPA6_g041000.1	25	212	144	7	566	768	709	914	0.00034	45.4
CYE_r3.1SPA6_g043760.1	AT4G26680.2	CYE_r3.1SPE0_g169210.1	AT3G29590.1	57.143	21	9	0	43	63	377	397	0.004	33.9	AT3G21340.1	CYE_r3.1SPA3_g005830.1	40.741	54	31	1	15	68	888	940	0.00034	45.8
CYE_r3.1SPA7_g020240.1	AT4G35520.8	CYE_r3.1SPE0_g169980.1	AT5G40940.1	50	34	17	0	1	34	84	117	0.004	32.3	AT1G60095.2	CYE_r3.1SPE1_g030000.1	25	132	91	4	30	156	474	602	0.000338	44.3
CYE_r3.1SPE3_g004860.1	AT3G13898.1	CYE_r3.1SPE0_g171070.1	AT5G57740.1	31.818	88	34	3	53	139	180	242	0.004	37	AT5G42280.1	CYE_r3.1SPA7_g009220.1	21.795	468	290	19	75	495	1037	1475	0.000338	45.4
CYE_r3.1SPA0_g178980.1	AT4G28010.1	CYE_r3.1SPE0_g173920.1	AT5G41200.1	57.692	26	11	0	36	61	20	45	0.004	38.1	AT4G30630.2	CYE_r3.1SPE7_g020810.1	31.694	183	106	7	8	173	14	194	0.000334	41.2
CYE_r3.1SPA4_g008590.1	AT2G34585.1	CYE_r3.1SPE0_g174760.1	AT5G01150.1	37.778	45	28	0	40	84	63	107	0.004	35.8	AT5G03750.1	CYE_r3.1SPE2_g024150.1	42.593	54	30	1	114	167	511	563	0.000329	41.2
CYE_r3.1SPE2_g006560.1	AT1G05575.1	CYE_r3.1SPE0_g181010.1	AT5G07900.1	29.885	87	49	3	154	228	5	91	0.004	38.5	AT4G14226.1	CYE_r3.1SPE1_g025770.1	42.222	45	18	2	2	40	93	135	0.000326	36.6
CYE_r3.1SPA0_g013130.1	AT1G57765.1	CYE_r3.1SPE0_g183030.1	AT1G40087.1	23.2	250	162	12	87	322	66	299	0.004	40.4	AT3G47790.1	CYE_r3.1SPA5_g024210.1	49.057	53	25	2	13	65	941	991	0.000326	45.8
CYE_r3.1SPA8_g011130.1	AT5G09530.1	CYE_r3.1SPE0_g186050.1	AT2G03830.1	57.143	21	9	0	118	138	100	120	0.004	35.8	AT3G55900.1	CYE_r3.1SPA5_g013910.1	28.44	109	45	4	12	105	4	94	0.000325	37.7
CYE_r3.1SPE6_g023870.1	AT1G26290.1	CYE_r3.1SPE0_g186440.1	AT1G61690.1	67.857	28	9	0	436	463	633	660	0.004	40.4	AT5G25300.1	CYE_r3.1SPE0_g037490.1	25.17	147	88	5	3	127	55	201	0.000322	44.3
CYE_r3.1SPA3_g033580.1	AT5G40340.1	CYE_r3.1SPE0_g188190.1	AT3G23330.1	25.556	90	66	1	54	143	45	133	0.004	37	AT3G55670.1	CYE_r3.1SPE4_g013180.1	37.931	58	35	1	65	122	399	455	0.000322	42
CYE_r3.1SPA3_g006160.1	AT3G16380.1	CYE_r3.1SPE1_g005790.1	AT4G00440.2	48.276	29	15	0	378	406	764	792	0.004	40.4	AT5G38550.1	CYE_r3.1SPE1_g030000.1	30.709	127	65	7	310	424	474	589	0.000321	44.7
CYE_r3.1SPE2_g011080.1	AT5G17590.1	CYE_r3.1SPE1_g006230.1	AT3G16840.2	28.358	67	44	2	10	72	11	77	0.004	36.2	AT1G56130.3	CYE_r3.1SPA4_g014340.1	26.277	137	75	2	46	180	101	213	0.00032	45.4
CYE_r3.1SPA2_g040260.1	AT3G61640.1	CYE_r3.1SPE1_g007590.1	AT3G12440.1	38.312	154	73	5	1067	1214	79	216	0.004	41.2	AT3G17310.2	CYE_r3.1SPA8_g005350.1	26.712	146	79	3	44	161	92	237	0.000317	45.1
CYE_r3.1SPE0_g033360.1	AT5G66520.1	CYE_r3.1SPE1_g007830.1	AT3G14470.1	25.461	271	138	11	948	1190	778	1012	0.004	42.4	AT3G17310.1	CYE_r3.1SPA8_g005350.1	26.712	146	79	3	44	161	92	237	0.000317	45.1
CYE_r3.1SPE0_g118890.1	AT3G20180.2	CYE_r3.1SPE1_g019930.1	AT1G60410.1	53.488	43	19	1	1	43	12	53	0.004	37	AT2G11623.2	CYE_r3.1SPA7_g001680.1	30.189	53	37	0	1	53	29	81	0.000315	37
CYE_r3.1SPE5_g014850.1	AT4G22463.1	CYE_r3.1SPE1_g020890.1	AT5G01120.1	29.114	79	55	1	116	193	417	495	0.004	40.8	ATMG00850.1	CYE_r3.1SPA6_g028640.1	51.515	33	16	0	45	77	254	286	0.000313	39.3
CYE_r3.1SPA0_g008600.1	AT1G78635.1	CYE_r3.1SPE1_g022560.1	AT2G03830.1	57.143	21	9	0	118	138	100	120	0.004	35.8	AT1G65425.1	CYE_r3.1SPE4_g011630.1	43.137	51	27	2	9	59	11	59	0.000309	39.3
CYE_r3.1SPA8_g028980.1	AT4G09820.1	CYE_r3.1SPE1_g026220.1	AT1G22660.3	40	45	21	2	17	56	82	125	0.004	34.7	AT5G53060.2	CYE_r3.1SPA2_g040890.1	27.168	173	93	6	18	190	332	471	0.000307	42
CYE_r3.1SPA6_g043270.1	AT5G27220.1	CYE_r3.1SPE1_g035780.1	AT1G32250.1	25.989	177	96	6	23	193	17	164	0.004	37.7	AT3G59000.2	CYE_r3.1SPA4_g016670.1	27.632	152	90	5	142	281	327	470	0.000307	43.5
CYE_r3.1SPE0_g020010.1	AT4G14380.1	CYE_r3.1SPE1_g036580.1	AT4G32870.1	35.714	70	28	4	1	67	93	148	0.004	37	AT2G03020.2	CYE_r3.1SPE5_g014750.1	27.586	87	58	2	41	126	119	201	0.000306	41.6
CYE_r3.1SPA1_g021150.1	AT2G01590.1	CYE_r3.1SPE1_g038360.1	AT3G54950.1	26.786	56	41	0	3	58	421	476	0.004	34.3	AT1G57650.4	CYE_r3.1SPA8_g000740.1	32.394	142	70	5	349	465	758	898	0.000303	45.4
CYE_r3.1SPA4_g007290.1	AT1G29290.1	CYE_r3.1SPE1_g038550.1	AT4G36020.1	32.857	70	27	2	135	184	229	298	0.004	37.7	AT5G18360.1	CYE_r3.1SPE0_g012390.1	23.78	164	96	5	671	832	560	696	0.000301	45.8
CYE_r3.1SPE2_g031670.1	AT5G51680.1	CYE_r3.1SPE1_g043220.1	AT1G34420.1	34.043	47	31	0	1	47	918	964	0.004	34.3	AT4G17000.2	CYE_r3.1SPE8_g024760.1	72.727	22	6	0	562	583	682	703	0.000301	45.1
CYE_r3.1SPA8_g019000.1	AT3G19550.1	CYE_r3.1SPE2_g002240.1	AT3G48430.1	38.636	44	27	0	52	95	1312	1355	0.004	35.4	AT5G42510.1	CYE_r3.1SPA0_g121750.1	64.286	28	10	0	80	107	3	30	0.000299	41.2
CYE_r3.1SPA4_g018830.1	AT5G53930.1	CYE_r3.1SPE2_g003800.1	AT5G61910.5	32.955	88	56	1	25	112	419	503	0.004	40.8	AT1G58225.2	CYE_r3.1SPA1_g040080.1	38.298	47	27	1	64	108	32	78	0.000298	38.5
CYE_r3.1SPE0_g088810.1	AT1G70530.1	CYE_r3.1SPE2_g007710.1	AT2G15180.1	25.641	78	54	1	178	255	114	187	0.004	40	AT3G59435.1	CYE_r3.1SPA4_g012090.1	32.323	99	54	4	8	98	197	290	0.000298	40
CYE_r3.1SPE0_g055740.1	ATCG00550.1	CYE_r3.1SPE2_g010150.1	AT5G03680.1	36.232	69	41	1	119	184	422	490	0.004	40.4	AT3G15280.1	CYE_r3.1SPA4_g004800.1	43.86	57	29	1	53	109	197	250	0.000296	40.4
CYE_r3.1SPE3_g009450.1	AT1G52565.1	CYE_r3.1SPE2_g011120.1	AT1G72300.1	31.148	122	50	3	372	459	95	216	0.004	40.8	AT5G42280.1	CYE_r3.1SPA7_g009220.1	23.457	324	181	12	224	529	818	1092	0.000292	45.4
CYE_r3.1SPE1_g005010.1	AT4G14010.1	CYE_r3.1SPE2_g015240.1	AT2G32680.1	34.483	58	38	0	36	93	108	165	0.004	35.4	AT5G45780.1	CYE_r3.1SPE4_g004380.1	24.551	167	109	5	409	562	110	272	0.000291	45.1
CYE_r3.1SPE1_g024190.1	AT1G68585.1	CYE_r3.1SPE2_g015280.1	AT1G67020.1	25.225	111	67	5	82	188	85	183	0.004	38.9	AT5G25460.1	CYE_r3.1SPE1_g038850.1	28.177	181	104	8	30	191	193	366	0.00029	43.5
CYE_r3.1SPA1_g032000.1	AT4G32860.1	CYE_r3.1SPE2_g015680.1	AT1G47890.1	29.167	72	51	0	113	184	849	920	0.004	38.1	AT1G35610.1	CYE_r3.1SPA7_g009220.1	23.932	351	170	16	34	354	1200	1483	0.00029	45.1
CYE_r3.1SPA6_g032670.1	AT4G37560.1	CYE_r3.1SPE3_g004430.1	AT1G72600.1	57.143	42	17	1	156	196	94	135	0.004	37	AT1G58460.2	CYE_r3.1SPA8_g019800.1	34.815	135	58	6	9	114	9	142	0.000289	41.2
CYE_r3.1SPA4_g001440.1	AT4G22160.1	CYE_r3.1SPE3_g013600.1	AT5G42450.1	28.571	84	53	3	8	85	224	306	0.004	35	AT2G44080.1	CYE_r3.1SPE7_g021380.1	71.233	73	20	1	51	122	84	156	0.000288	39.7
CYE_r3.1SPA1_g025270.1	AT3G54350.3	CYE_r3.1SPE3_g015410.1	AT4G38550.2	23.77	122	91	1	363	482	481	602	0.004	40.4	AT1G29530.1	CYE_r3.1SPE4_g005260.1	42.029	69	39	1	169	236	270	338	0.000287	42.4
CYE_r3.1SPE3_g003790.1	AT1G54070.1	CYE_r3.1SPE3_g020350.1	AT1G47890.1	25.306	245	144	11	101	315	686	921	0.004	40	AT5G37040.1	CYE_r3.1SPA6_g031790.1	30.435	115	68	4	6	110	176	288	0.000286	42.7
CYE_r3.1SPA7_g028320.1	AT5G08310.2	CYE_r3.1SPE3_g021250.1	AT1G03670.1	20.707	198	109	7	12	208	214	364	0.004	38.5	AT2G41445.4	CYE_r3.1SPA7_g004400.1	40.816	49	29	0	1	49	119	167	0.000282	41.2
CYE_r3.1SPE1_g020740.1	AT2G03440.1	CYE_r3.1SPE4_g002340.1	AT3G22060.1	30.667	75	49	1	135	206	64	138	0.004	38.5	AT4G37290.1	CYE_r3.1SPA0_g017600.1	57.143	35	14	1	45	79	156	189	0.00028	38.5
CYE_r3.1SPE3_g000790.1	AT5G48350.1	CYE_r3.1SPE4_g005580.1	AT5G57520.1	33.735	83	49	3	41	122	51	128	0.004	35.8	AT5G51360.1	CYE_r3.1SPA2_g036500.1	30.588	85	52	2	32	114	4	83	0.000279	39.7
CYE_r3.1SPA3_g021630.1	AT3G58850.1	CYE_r3.1SPE4_g008730.1	AT4G13195.1	88.235	17	2	0	105	121	96	112	0.004	35	AT2G34930.1	CYE_r3.1SPA4_g034200.1	27.273	187	116	6	128	305	198	373	0.000279	45.8
CYE_r3.1SPA8_g011130.1	AT5G09530.1	CYE_r3.1SPE4_g009400.1	AT5G02820.1	37.681	69	37	5	5	71	210	274	0.004	34.3	AT4G01930.1	CYE_r3.1SPA7_g009220.1	24.857	350	210	14	27	332	428	768	0.000278	45.4
CYE_r3.1SPE7_g011730.1	AT5G66330.1	CYE_r3.1SPE4_g010270.1	AT2G34930.1	35.526	76	47	1	34	107	215	290	0.004	38.5	AT4G20780.1	CYE_r3.1SPA1_g004700.1	34.247	73	42	2	117	187	71	139	0.000274	41.6
CYE_r3.1SPA6_g009110.1	AT1G19160.1	CYE_r3.1SPE4_g010530.1	AT1G26540.1	24.242	132	99	1	48	178	545	676	0.004	38.5	AT3G15200.1	CYE_r3.1SPE4_g015010.1	24.725	182	131	3	332	510	220	398	0.000274	44.7
CYE_r3.1SPE1_g000960.1	AT5G18920.1	CYE_r3.1SPE4_g013400.1	AT1G17250.1	35.294	51	33	0	18	68	366	416	0.004	34.7	AT3G25850.1	CYE_r3.1SPA7_g009220.1	27.027	185	103	9	2	158	1237	1417	0.000271	43.1
CYE_r3.1SPA0_g071910.1	AT1G32710.1	CYE_r3.1SPE4_g014080.1	AT1G17240.1	34.513	113	59	4	94	191	117	229	0.004	39.3	AT1G57570.1	CYE_r3.1SPE3_g005600.1	28.571	154	99	7	323	473	658	803	0.00027	45.1
CYE_r3.1SPE3_g013500.1	AT1G06320.1	CYE_r3.1SPE4_g016340.1	AT2G34930.1	25.668	187	105	7	25	208	463	618	0.004	38.1	AT2G28460.1	CYE_r3.1SPA7_g009220.1	22.606	376	199	14	317	610	951	1316	0.00027	45.8
CYE_r3.1SPE0_g133110.1	AT3G06780.1	CYE_r3.1SPE4_g016570.1	AT3G15430.6	33.333	57	35	1	2	55	238	294	0.004	34.3	AT5G19810.1	CYE_r3.1SPA1_g025850.1	38.028	142	75	5	22	154	371	508	0.000269	42.7
CYE_r3.1SPE0_g182240.1	AT4G21740.1	CYE_r3.1SPE4_g023470.1	AT1G21310.1	36.182	351	96	14	325	561	92	428	0.004	40.8	AT4G14716.1	CYE_r3.1SPA8_g002560.1	65.385	26	9	0	18	43	5	30	0.000269	41.2
CYE_r3.1SPA1_g017230.1	AT1G53550.1	CYE_r3.1SPE4_g023470.1	AT1G21310.1	38.873	355	101	13	341	595	92	430	0.004	40.8	AT4G14716.2	CYE_r3.1SPA8_g002560.1	65.385	26	9	0	1	26	5	30	0.000268	40.8
CYE_r3.1SPE1_g028500.1	AT1G20460.1	CYE_r3.1SPE4_g023470.1	AT1G21310.1	38.889	342	92	13	444	673	92	428	0.004	40.8	AT5G38550.1	CYE_r3.1SPE1_g030000.1	27.481	131	89	2	461	586	473	602	0.000268	45.1
CYE_r3.1SPE7_g008560.1	AT2G36930.1	CYE_r3.1SPE4_g025160.1	AT4G02210.1	27.193	114	70	3	4	116	99	200	0.004	37.7	AT5G11080.3	CYE_r3.1SPA0_g102300.1	35.417	96	58	2	188	279	327	422	0.000268	43.9
CYE_r3.1SPA8_g020360.1	AT4G33740.4	CYE_r3.1SPE4_g033290.1	AT3G48480.1	24.37	119	75	4	32	136	143	260	0.004	37.4	AT2G40020.4	CYE_r3.1SPA0_g048060.1	40.351	57	33	1	21	77	3	58	0.000266	39.3
CYE_r3.1SPE1_g002450.1	AT4G15910.1	CYE_r3.1SPE4_g033880.1	AT4G15080.2	31.667	60	40	1	6	65	638	696	0.004	34.3	AT1G27220.1	CYE_r3.1SPA1_g014780.1	28.713	101	61	3	9	109	345	434	0.000264	42
CYE_r3.1SPE4_g001650.1	AT4G05230.1	CYE_r3.1SPE5_g000070.1	AT1G42700.1	26.168	107	61	2	82	182	1	95	0.004	38.5	AT3G16460.1	CYE_r3.1SPE1_g030000.1	30	130	84	6	1	124	263	391	0.000263	45.4
CYE_r3.1SPE8_g002680.1	AT1G43790.1	CYE_r3.1SPE5_g000980.1	AT1G40087.1	22.857	245	169	8	87	322	66	299	0.004	40.4	AT3G16460.2	CYE_r3.1SPE1_g030000.1	30	130	84	6	1	124	263	391	0.000263	45.4
CYE_r3.1SPA2_g034300.1	AT2G39855.2	CYE_r3.1SPE5_g002150.1	AT1G40087.1	21.285	249	176	8	90	329	66	303	0.004	40.8	AT5G45780.2	CYE_r3.1SPE4_g004380.1	24.551	167	109	5	366	519	110	272	0.000263	45.1
CYE_r3.1SPA2_g028240.1	AT2G46330.1	CYE_r3.1SPE5_g003530.1	AT1G40087.1	23.81	252	161	10	87	321	66	303	0.004	40	AT3G27480.2	CYE_r3.1SPA7_g009220.1	23.737	396	220	20	4	327	1025	1410	0.00026	44.7
CYE_r3.1SPA4_g026930.1	AT5G41010.1	CYE_r3.1SPE5_g013260.1	AT3G02820.1	68.75	16	5	0	94	109	7	22	0.004	35.8	AT3G07195.1	CYE_r3.1SPA8_g024860.1	37.931	58	22	2	167	221	163	209	0.000259	41.6
CYE_r3.1SPE2_g031440.1	AT4G25270.1	CYE_r3.1SPE6_g007330.1	AT5G61190.1	28.986	138	65	5	106	213	360	494	0.004	38.9	AT5G59800.1	CYE_r3.1SPE6_g008260.1	47.5	40	20	1	35	74	121	159	0.000257	42.7
CYE_r3.1SPE8_g021010.1	AT4G34419.1	CYE_r3.1SPE6_g011550.1	AT2G01740.1	22.222	81	60	1	12	89	58	138	0.004	37	AT1G60095.1	CYE_r3.1SPE1_g030000.1	26.812	138	96	3	167	301	258	393	0.000256	45.1
CYE_r3.1SPE3_g027990.1	AT4G28240.1	CYE_r3.1SPE6_g013120.1	AT1G19520.1	21.757	239	143	4	4	202	402	636	0.004	38.1	AT3G46800.1	CYE_r3.1SPA7_g009220.1	21.089	716	400	32	9	611	55	718	0.000256	45.4
CYE_r3.1SPE0_g186640.1	AT3G10650.1	CYE_r3.1SPE6_g015570.1	AT4G36860.3	35.294	51	33	0	27	77	527	577	0.004	34.7	AT1G74240.2	CYE_r3.1SPE5_g025950.1	34.211	76	47	1	210	282	7	82	0.000255	43.1
CYE_r3.1SPA6_g029200.1	AT2G22795.3	CYE_r3.1SPE6_g019000.1	AT1G40087.1	26.316	152	98	6	88	229	184	331	0.004	40	AT5G14150.1	CYE_r3.1SPE1_g038850.1	28.249	177	97	10	194	360	27	183	0.000254	43.9
CYE_r3.1SPE1_g028750.1	AT1G76070.1	CYE_r3.1SPE6_g020310.1	AT1G40087.1	25	260	153	14	90	329	66	303	0.004	40.4	AT5G14150.2	CYE_r3.1SPE1_g038850.1	28.249	177	97	10	194	360	27	183	0.000254	43.9
CYE_r3.1SPE3_g035110.1	AT3G01860.2	CYE_r3.1SPE6_g027170.1	AT3G05660.1	26.744	86	61	1	106	191	555	638	0.004	39.3	AT3G47790.3	CYE_r3.1SPA5_g024210.1	49.057	53	25	2	13	65	941	991	0.000251	45.8
CYE_r3.1SPE8_g021150.1	AT1G49620.1	CYE_r3.1SPE6_g032010.1	AT2G40070.1	28.472	144	94	4	329	471	378	513	0.004	40	AT5G09520.1	CYE_r3.1SPA8_g010990.1	50	68	19	3	45	112	163	215	0.000249	40
CYE_r3.1SPA0_g023240.1	AT1G06010.1	CYE_r3.1SPE7_g001580.1	AT5G17680.2	38.462	65	39	1	6	70	871	934	0.004	42.7	AT5G02340.1	CYE_r3.1SPA7_g009220.1	22.938	497	285	23	109	564	1042	1481	0.000248	45.4
CYE_r3.1SPA8_g030720.1	AT4G02380.1	CYE_r3.1SPE8_g012190.1	AT1G35710.1	33.898	59	39	0	1	59	587	645	0.004	37	AT5G16453.1	CYE_r3.1SPA6_g028550.1	31.461	89	48	5	4	87	2	82	0.000246	37.4
CYE_r3.1SPE3_g023190.1	AT4G15140.1	CYE_r3.1SPE8_g015570.1	AT3G48430.1	40.541	37	22	0	77	113	1319	1355	0.004	36.2	AT4G38680.1	CYE_r3.1SPE7_g012170.1	43.023	86	35	2	130	201	182	267	0.000245	42
CYE_r3.1SPA3_g036100.1	AT1G12830.1	CYE_r3.1SPE8_g020000.1	AT4G15080.2	31.667	60	40	1	6	65	638	696	0.004	34.3	AT5G60142.4	CYE_r3.1SPA7_g016340.1	25.743	202	113	8	4	198	65	236	0.000244	42.7
CYE_r3.1SPA3_g030580.1	AT3G02120.1	CYE_r3.1SPE8_g021680.1	AT1G77850.1	31.429	70	44	2	3	70	143	210	0.004	35	AT5G67240.2	CYE_r3.1SPE6_g025560.1	55.882	34	15	0	464	497	289	322	0.000243	44.7
CYE_r3.1SPE2_g032250.1	AT5G52160.1	CYE_r3.1SPA0_g004950.1	AT1G15470.1	50	34	17	0	241	274	263	296	0.003	40	AT5G48540.1	CYE_r3.1SPE3_g012240.1	27.068	133	70	4	113	245	27	132	0.00024	42.7
CYE_r3.1SPE2_g033090.1	AT5G52740.1	CYE_r3.1SPA0_g011480.1	AT1G28340.1	30.189	53	37	0	2	54	437	489	0.003	33.5	AT1G34480.1	CYE_r3.1SPE7_g002470.1	29.6	125	77	5	305	420	11	133	0.00024	45.4
CYE_r3.1SPA0_g044680.1	ATCG00870.1	CYE_r3.1SPA0_g014460.1	AT2G31085.1	56.522	23	10	0	46	68	59	81	0.003	33.5	AT1G03120.1	CYE_r3.1SPA8_g028680.1	30.216	139	64	4	71	179	29	164	0.000239	41.2
CYE_r3.1SPA3_g015890.1	AT3G54680.1	CYE_r3.1SPA0_g014510.1	AT2G31085.1	56.522	23	10	0	46	68	59	81	0.003	33.5	AT1G33010.1	CYE_r3.1SPA2_g031000.1	25.294	170	93	7	7	142	2	171	0.000239	44.3
CYE_r3.1SPA3_g004920.1	AT1G72690.1	CYE_r3.1SPA0_g014780.1	AT4G13920.1	32.222	90	59	2	58	146	522	610	0.003	38.1	AT3G12130.2	CYE_r3.1SPE6_g000170.1	55.172	29	12	1	143	170	105	133	0.000233	41.6
CYE_r3.1SPA5_g023870.1	AT5G02700.1	CYE_r3.1SPA0_g014980.1	AT5G37570.1	26.846	149	94	5	130	273	65	203	0.003	40.4	AT3G19515.2	CYE_r3.1SPA4_g004100.1	47.059	51	27	0	726	776	186	236	0.000229	45.8
CYE_r3.1SPA4_g001100.1	AT5G55290.2	CYE_r3.1SPA0_g016060.1	AT1G28340.1	30.189	53	37	0	2	54	437	489	0.003	33.9	AT1G33050.1	CYE_r3.1SPE5_g020010.1	40	60	35	1	131	190	367	425	0.000222	45.8
CYE_r3.1SPE0_g099690.1	AT1G03980.1	CYE_r3.1SPA0_g016080.1	AT1G27870.1	29.412	85	41	3	4	70	55	138	0.003	35	AT1G33050.5	CYE_r3.1SPE5_g020010.1	40	60	35	1	131	190	367	425	0.000222	45.8
CYE_r3.1SPE7_g004700.1	AT3G52770.1	CYE_r3.1SPA0_g016130.1	AT3G54260.1	60	30	11	1	221	249	326	355	0.003	38.9	AT1G33050.4	CYE_r3.1SPE5_g020010.1	40	60	35	1	131	190	367	425	0.000222	45.8
CYE_r3.1SPA8_g011240.1	AT5G64390.1	CYE_r3.1SPA0_g016320.1	AT2G34930.1	40	75	42	3	1097	1168	97	171	0.003	42.4	AT3G50570.2	CYE_r3.1SPA4_g010490.1	45.333	75	33	3	54	125	58	127	0.00022	41.6
CYE_r3.1SPE0_g167410.1	AT3G15395.5	CYE_r3.1SPA0_g016770.1	AT5G50290.1	37.778	45	26	1	1	45	49	91	0.003	36.2	AT1G70985.1	CYE_r3.1SPA1_g020670.1	39.024	82	49	1	49	129	67	148	0.000219	40
CYE_r3.1SPA4_g012400.1	AT2G34920.2	CYE_r3.1SPA0_g018350.1	AT4G38550.2	23.77	122	91	1	345	464	481	602	0.003	40.8	AT1G22730.1	CYE_r3.1SPE8_g006470.1	24.658	146	104	2	74	219	599	738	0.000216	45.8
CYE_r3.1SPE1_g000150.1	AT3G06070.1	CYE_r3.1SPA0_g026000.1	AT2G24300.2	40.625	32	19	0	30	61	561	592	0.003	34.7	AT1G58190.4	CYE_r3.1SPA4_g012660.1	36.111	108	54	5	585	679	199	304	0.000214	45.8
CYE_r3.1SPE2_g013790.1	AT1G12870.1	CYE_r3.1SPA0_g048250.1	AT2G15042.1	38.095	63	36	2	76	137	59	119	0.003	39.3	AT1G33050.6	CYE_r3.1SPE5_g020010.1	40	60	35	1	131	190	367	425	0.000213	45.8
CYE_r3.1SPA6_g026380.1	AT2G32210.1	CYE_r3.1SPA0_g048470.1	AT1G35710.1	30.864	81	56	0	6	86	227	307	0.003	36.6	AT2G38860.3	CYE_r3.1SPA3_g002310.1	55.263	38	17	0	205	242	1	38	0.000213	43.1
CYE_r3.1SPA0_g176720.1	AT2G31955.3	CYE_r3.1SPA0_g060390.1	AT5G47260.1	25.862	174	108	8	21	190	702	858	0.003	38.5	AT1G33050.2	CYE_r3.1SPE5_g020010.1	40	60	35	1	131	190	367	425	0.000211	45.8
CYE_r3.1SPA4_g001110.1	AT1G12064.1	CYE_r3.1SPA0_g061150.1	AT5G62230.1	38	50	31	0	7	56	399	448	0.003	35	AT2G14510.1	CYE_r3.1SPA3_g005830.1	31.034	87	57	1	5	91	882	965	0.000209	46.2
CYE_r3.1SPA3_g016580.1	AT2G20585.2	CYE_r3.1SPA0_g065240.1	AT1G72300.1	30.435	69	47	1	11	79	478	545	0.003	35.4	AT1G26680.3	CYE_r3.1SPA1_g026890.1	24.519	208	134	8	165	355	17	218	0.000208	44.7
CYE_r3.1SPA0_g006650.1	AT5G04020.2	CYE_r3.1SPA0_g069370.1	AT2G27110.2	39.706	68	26	1	107	159	720	787	0.003	38.9	AT2G21930.2	CYE_r3.1SPA1_g017230.1	24.603	252	139	12	24	260	439	654	0.000207	44.7
CYE_r3.1SPA1_g040350.1	AT2G38465.1	CYE_r3.1SPA0_g076240.1	AT1G77250.1	29.167	48	34	0	90	137	242	289	0.003	37.4	AT1G53340.3	CYE_r3.1SPE7_g002470.1	20.643	373	232	16	285	619	1001	1347	0.000206	45.8
CYE_r3.1SPA6_g004020.1	AT2G30505.1	CYE_r3.1SPA0_g078340.1	AT3G14470.1	31.724	145	87	7	1030	1168	878	1016	0.003	42.4	AT1G33050.3	CYE_r3.1SPE5_g020010.1	40	60	35	1	131	190	367	425	0.000205	45.8
CYE_r3.1SPA3_g015050.1	AT2G31130.6	CYE_r3.1SPA0_g079970.1	AT3G25590.1	58.974	39	12	2	2	36	327	365	0.003	35.4	AT2G41010.1	CYE_r3.1SPE1_g043070.1	52.941	34	16	0	101	134	136	169	0.000205	42.7
CYE_r3.1SPE5_g022690.1	AT4G24700.1	CYE_r3.1SPA0_g083770.1	AT5G47690.2	31.707	164	99	6	1131	1284	1408	1568	0.003	42.7	AT3G01030.1	CYE_r3.1SPA0_g103450.1	42.029	69	30	4	276	342	391	451	0.000203	44.3
CYE_r3.1SPE3_g010710.1	AT1G80650.1	CYE_r3.1SPA0_g083980.1	AT5G59900.1	35.556	45	29	0	26	70	613	657	0.003	34.7	AT1G06920.1	CYE_r3.1SPA6_g004360.1	32.5	120	53	4	1	98	1	114	0.000203	43.9
CYE_r3.1SPE1_g036420.1	AT5G25940.1	CYE_r3.1SPA0_g088010.1	AT2G19910.1	30.4	125	73	5	29	142	12	133	0.003	40	AT4G13992.1	CYE_r3.1SPA7_g009220.1	26.061	165	106	7	194	349	313	470	0.000202	45.8
CYE_r3.1SPA7_g004080.1	AT3G57320.1	CYE_r3.1SPA0_g091030.1	AT5G20480.1	24.204	157	86	2	14	137	442	598	0.003	37	AT3G27473.1	CYE_r3.1SPA7_g009220.1	20.833	696	414	31	8	590	464	1135	0.0002	45.8
CYE_r3.1SPA8_g023510.1	AT4G38140.1	CYE_r3.1SPA0_g093880.1	AT5G52530.1	39.13	69	36	2	77	141	21	87	0.003	40.4	AT2G14510.2	CYE_r3.1SPA3_g005830.1	31.034	87	57	1	13	99	882	965	0.000199	46.2
CYE_r3.1SPE8_g003750.1	AT3G18690.1	CYE_r3.1SPA0_g096970.1	AT5G48940.1	33	100	48	2	27	126	409	489	0.003	40.8	AT3G24225.1	CYE_r3.1SPE0_g040010.1	81.25	16	3	0	59	74	97	112	0.000199	37.4
CYE_r3.1SPA4_g005650.1	AT1G11125.1	CYE_r3.1SPA0_g098590.1	AT1G72300.1	30.556	72	48	1	60	131	591	660	0.003	37.4	AT4G18501.1	CYE_r3.1SPA3_g014450.1	40.58	69	34	3	12	78	11	74	0.000197	38.9
CYE_r3.1SPA3_g036330.1	AT5G13920.1	CYE_r3.1SPA0_g099040.1	AT3G42170.1	33.333	99	43	4	1	88	23	109	0.003	35	AT5G38550.2	CYE_r3.1SPE1_g030000.1	30.709	127	65	7	310	424	474	589	0.000197	45.1
CYE_r3.1SPE7_g014280.1	AT1G19240.1	CYE_r3.1SPA0_g107440.1	AT1G32120.1	30.928	97	50	3	20	112	332	415	0.003	40	AT3G17225.1	CYE_r3.1SPE0_g005550.1	33.333	114	60	6	53	159	49	153	0.000196	41.2
CYE_r3.1SPE0_g016550.1	AT4G13560.1	CYE_r3.1SPA0_g111110.1	AT4G37290.1	32.468	77	42	3	9	82	10	79	0.003	36.2	AT4G27850.1	CYE_r3.1SPE8_g028210.1	31.847	157	73	4	167	289	863	1019	0.000196	45.4
CYE_r3.1SPE8_g034670.1	AT2G47485.1	CYE_r3.1SPA0_g112930.1	AT3G25882.1	34.211	76	29	2	33	96	2	68	0.003	36.6	AT5G05970.2	CYE_r3.1SPE8_g033500.1	35.294	68	43	1	94	161	244	310	0.000195	45.4
CYE_r3.1SPE4_g001610.1	AT4G21780.1	CYE_r3.1SPA0_g122030.1	AT1G06820.2	48.649	37	19	0	13	49	72	108	0.003	40.8	AT1G23201.2	CYE_r3.1SPE0_g026810.1	35.484	62	32	1	35	88	56	117	0.000195	41.2
CYE_r3.1SPA3_g021780.1	AT2G42920.2	CYE_r3.1SPA0_g122410.1	AT3G05850.1	31.034	58	40	0	2	59	307	364	0.003	38.5	AT5G41790.2	CYE_r3.1SPE6_g004020.1	31.579	114	72	3	1	108	11	124	0.000194	47
CYE_r3.1SPA4_g000720.1	AT3G09950.1	CYE_r3.1SPA0_g122770.1	AT1G04030.2	50	40	17	2	49	88	201	237	0.003	35.8	AT5G41790.1	CYE_r3.1SPE6_g004020.1	31.579	114	72	3	1	108	11	124	0.000194	47
CYE_r3.1SPA8_g019800.1	AT4G33800.2	CYE_r3.1SPA0_g122920.1	AT1G71400.1	39.344	61	36	1	13	73	356	415	0.003	35	AT1G62160.1	CYE_r3.1SPA1_g026990.1	41.509	53	26	1	1	53	45	92	0.000194	42.7
CYE_r3.1SPA0_g006650.1	AT5G04020.2	CYE_r3.1SPA0_g127790.1	AT4G30700.1	24.731	93	68	2	78	169	160	251	0.003	38.5	AT1G53340.2	CYE_r3.1SPE7_g002470.1	20.643	373	232	16	287	621	1001	1347	0.000193	46.2
CYE_r3.1SPE7_g019840.1	AT2G46490.1	CYE_r3.1SPA0_g131060.1	AT1G40087.1	21.311	244	170	7	68	295	66	303	0.003	40.4	AT5G12990.1	CYE_r3.1SPE6_g001630.1	34.211	76	41	3	14	80	14	89	0.000192	37.4
CYE_r3.1SPE1_g043540.1	AT2G22795.1	CYE_r3.1SPA0_g139530.1	AT4G21700.1	25	100	68	2	127	219	334	433	0.003	39.3	AT5G06280.3	CYE_r3.1SPA8_g021900.1	30.769	104	56	5	43	145	37	125	0.000189	40.8
CYE_r3.1SPA1_g035070.1	AT2G18660.1	CYE_r3.1SPA0_g140570.1	AT5G26860.1	36	50	32	0	12	61	40	89	0.003	34.3	AT5G06280.1	CYE_r3.1SPA8_g021900.1	30.769	104	56	5	43	145	37	125	0.000189	40.8
CYE_r3.1SPE7_g006060.1	AT3G11591.1	CYE_r3.1SPA0_g144810.1	AT5G42905.1	33.721	86	49	4	18	97	117	200	0.003	35.4	AT4G22475.1	CYE_r3.1SPE5_g020120.1	36.066	122	69	6	234	352	144	259	0.000188	45.1
CYE_r3.1SPE0_g158060.1	AT1G56345.2	CYE_r3.1SPA0_g146560.1	AT5G43240.1	48.276	29	15	0	13	41	275	303	0.003	35	AT1G16980.1	CYE_r3.1SPA4_g007710.1	41.509	53	31	0	720	772	872	924	0.000187	46.2
CYE_r3.1SPE6_g001360.1	AT1G55365.1	CYE_r3.1SPA0_g148300.1	AT1G15220.1	28.125	96	41	3	3	70	57	152	0.003	35.4	AT5G05970.1	CYE_r3.1SPE8_g033500.1	35.294	68	43	1	94	161	244	310	0.000185	45.4
CYE_r3.1SPA8_g011130.1	AT5G09530.1	CYE_r3.1SPA0_g149170.1	AT1G74190.1	32.667	150	81	7	39	185	591	723	0.003	38.9	AT1G20450.1	CYE_r3.1SPA0_g110710.1	28.155	206	106	5	1	200	1	170	0.000184	42.4
CYE_r3.1SPA6_g040130.1	AT1G09380.1	CYE_r3.1SPA0_g156210.1	AT2G34930.1	28.856	201	127	5	381	569	94	290	0.003	41.2	AT4G20220.1	CYE_r3.1SPA7_g002080.1	29.293	99	59	3	1	88	294	392	0.000183	41.6
CYE_r3.1SPE6_g005780.1	AT2G29730.1	CYE_r3.1SPA0_g156220.1	AT5G48540.1	24.561	57	43	0	2	58	70	126	0.003	33.9	AT2G19660.1	CYE_r3.1SPA7_g009220.1	20.451	621	385	22	9	586	463	1017	0.000181	46.2
CYE_r3.1SPA3_g015090.1	AT2G42560.1	CYE_r3.1SPA0_g162170.1	AT4G01570.1	21.329	286	178	7	5	250	87	365	0.003	39.7	AT2G20070.1	CYE_r3.1SPE0_g158510.1	35.821	67	36	4	14	76	6	69	0.00018	37.4
CYE_r3.1SPE0_g123010.1	AT1G36380.1	CYE_r3.1SPA0_g166270.1	AT1G30610.1	32.609	92	54	2	68	155	68	155	0.003	38.1	AT1G53340.1	CYE_r3.1SPE7_g002470.1	20.588	374	233	16	262	597	1000	1347	0.000179	46.2
CYE_r3.1SPA6_g004910.1	AT1G07020.1	CYE_r3.1SPA0_g169330.1	AT3G47110.1	35.211	71	45	1	203	272	483	553	0.003	40	AT5G12260.1	CYE_r3.1SPE0_g188220.1	38.75	80	43	2	435	509	140	218	0.000179	44.7
CYE_r3.1SPE1_g023510.1	AT1G26140.1	CYE_r3.1SPA0_g169930.1	AT1G79620.4	29.825	114	71	4	70	179	273	381	0.003	38.5	AT2G40050.1	CYE_r3.1SPA7_g009220.1	24.084	382	209	19	48	399	758	1088	0.000179	45.8
CYE_r3.1SPA5_g016220.1	AT1G78640.1	CYE_r3.1SPA0_g171090.1	AT5G19420.3	30.556	108	63	4	180	286	500	596	0.003	39.7	AT1G24256.1	CYE_r3.1SPE3_g000430.1	30.38	79	52	1	44	122	9	84	0.000177	41.2
CYE_r3.1SPE4_g017130.1	AT3G13677.2	CYE_r3.1SPA0_g174300.1	AT1G12775.1	22.785	79	61	0	9	87	507	585	0.003	35.8	AT3G62190.3	CYE_r3.1SPE5_g028600.1	41.429	70	36	3	22	90	330	395	0.000176	39.3
CYE_r3.1SPA0_g073400.1	AT1G63310.1	CYE_r3.1SPA0_g174600.1	AT1G28340.1	30.189	53	37	0	2	54	437	489	0.003	33.5	AT1G60095.2	CYE_r3.1SPE1_g030000.1	26.812	138	96	3	23	157	258	393	0.000175	45.1
CYE_r3.1SPE0_g008290.1	AT5G14105.1	CYE_r3.1SPA0_g178180.1	AT5G37570.1	26.846	149	94	5	130	273	65	203	0.003	40.4	AT5G55100.12	CYE_r3.1SPE4_g020480.1	28.09	89	64	0	117	205	127	215	0.000174	45.8
CYE_r3.1SPA6_g018080.1	AT2G27180.1	CYE_r3.1SPA0_g180690.1	AT2G23980.9	35.897	39	25	0	49	87	500	538	0.003	37.4	AT5G55100.9	CYE_r3.1SPE4_g020480.1	28.09	89	64	0	117	205	127	215	0.000174	45.8
CYE_r3.1SPE8_g006190.1	AT1G71740.1	CYE_r3.1SPA0_g183550.1	AT1G12620.1	33.962	53	35	0	5	57	172	224	0.003	34.7	AT5G55100.8	CYE_r3.1SPE4_g020480.1	28.09	89	64	0	117	205	127	215	0.000174	45.8
CYE_r3.1SPE1_g006310.1	AT1G27380.4	CYE_r3.1SPA1_g000450.1	AT5G57250.1	33.898	59	39	0	69	127	481	539	0.003	37.7	AT5G55100.4	CYE_r3.1SPE4_g020480.1	28.09	89	64	0	117	205	127	215	0.000174	45.8
CYE_r3.1SPE0_g083290.1	AT2G29540.3	CYE_r3.1SPA1_g003080.1	AT4G16050.1	30.337	89	60	2	22	109	123	210	0.003	37	AT5G55100.7	CYE_r3.1SPE4_g020480.1	28.09	89	64	0	117	205	127	215	0.000174	45.8
CYE_r3.1SPE1_g001060.1	AT3G21570.1	CYE_r3.1SPA1_g005580.1	AT1G52603.1	48.148	27	14	0	16	42	19	45	0.003	33.5	AT4G38980.1	CYE_r3.1SPE8_g015430.1	40	60	35	1	14	73	13	71	0.000173	42.7
CYE_r3.1SPA1_g036370.1	AT1G77400.1	CYE_r3.1SPA1_g011380.1	AT5G13270.1	37.838	37	23	0	34	70	170	206	0.003	34.7	AT5G32590.1	CYE_r3.1SPE2_g020070.1	33.333	96	55	4	38	130	154	243	0.000172	45.1
CYE_r3.1SPA4_g017370.1	AT1G78810.1	CYE_r3.1SPA1_g015740.1	AT4G23160.3	54.839	31	12	1	5	35	843	871	0.003	37.4	AT3G47020.1	CYE_r3.1SPA3_g001630.1	34.426	61	40	0	21	81	13	73	0.000172	43.9
CYE_r3.1SPE0_g036300.1	AT3G07568.1	CYE_r3.1SPA1_g016940.1	AT1G64253.3	25.385	130	92	4	46	171	48	176	0.003	37.4	AT2G04025.1	CYE_r3.1SPA5_g026390.1	35.385	65	37	1	51	110	64	128	0.000172	39.3
CYE_r3.1SPE2_g022770.1	AT2G46630.1	CYE_r3.1SPA1_g031110.1	AT1G18530.1	34.426	61	38	1	17	75	75	135	0.003	35	AT2G24696.1	CYE_r3.1SPA0_g022150.1	23.602	161	101	5	11	157	86	238	0.000171	44.3
CYE_r3.1SPA0_g098440.1	AT1G66890.1	CYE_r3.1SPA1_g033620.1	AT5G25580.1	51.429	35	17	0	132	166	264	298	0.003	37.7	AT1G05040.2	CYE_r3.1SPA0_g109210.1	41.026	39	23	0	3	41	11	49	0.000171	41.6
CYE_r3.1SPE5_g016850.1	AT2G33720.1	CYE_r3.1SPA1_g042200.1	AT1G77850.1	31.731	104	51	5	3	95	117	211	0.003	36.6	AT3G23635.1	CYE_r3.1SPE8_g033870.1	40.816	49	24	2	1	44	193	241	0.00017	37.4
CYE_r3.1SPE0_g158280.1	AT5G41685.1	CYE_r3.1SPA2_g000300.1	AT5G59050.4	48.571	35	18	0	174	208	95	129	0.003	38.5	AT5G55100.11	CYE_r3.1SPE4_g020480.1	28.09	89	64	0	117	205	127	215	0.000168	46.2
CYE_r3.1SPA1_g029740.1	AT1G58420.1	CYE_r3.1SPA2_g000830.1	AT3G47570.1	27.338	139	85	5	129	253	164	300	0.003	39.7	AT5G55100.6	CYE_r3.1SPE4_g020480.1	28.09	89	64	0	117	205	127	215	0.000168	46.2
CYE_r3.1SPE1_g001270.1	AT2G28290.6	CYE_r3.1SPA2_g005330.1	AT3G14470.1	25	280	166	9	896	1136	737	1011	0.003	42.7	AT5G55100.5	CYE_r3.1SPE4_g020480.1	28.09	89	64	0	117	205	127	215	0.000168	46.2
CYE_r3.1SPA4_g004400.1	AT1G28440.1	CYE_r3.1SPA2_g007810.1	AT2G13770.1	46.667	30	15	1	1	30	294	322	0.003	33.5	AT5G55100.3	CYE_r3.1SPE4_g020480.1	28.09	89	64	0	117	205	127	215	0.000168	46.2
CYE_r3.1SPA1_g011100.1	AT1G67540.2	CYE_r3.1SPA2_g014170.1	AT3G12610.1	35.211	71	46	0	1	71	247	317	0.003	35	AT5G55100.10	CYE_r3.1SPE4_g020480.1	28.09	89	64	0	117	205	127	215	0.000168	46.2
CYE_r3.1SPE5_g026030.1	AT1G74220.1	CYE_r3.1SPA2_g016200.1	AT1G40087.1	23.98	196	125	9	10	193	133	316	0.003	38.5	AT3G04330.1	CYE_r3.1SPE4_g012640.1	32.283	127	75	5	1	123	4	123	0.000168	42
CYE_r3.1SPE7_g003260.1	AT5G03460.1	CYE_r3.1SPA2_g019300.1	AT5G17310.3	41.86	43	17	2	56	90	38	80	0.003	35.4	AT2G28870.1	CYE_r3.1SPA6_g007540.1	45.763	59	27	3	86	144	108	161	0.000167	40.8
CYE_r3.1SPA1_g002750.1	AT2G43060.1	CYE_r3.1SPA2_g022630.1	AT2G33060.1	36.471	85	45	4	7	87	151	230	0.003	35.8	AT2G19660.2	CYE_r3.1SPA7_g009220.1	20.451	621	385	22	37	614	463	1017	0.000166	46.2
CYE_r3.1SPA7_g019310.1	AT4G35940.5	CYE_r3.1SPA2_g025050.1	AT5G65710.1	27.559	127	72	4	29	155	257	363	0.003	38.1	AT2G13950.1	CYE_r3.1SPA7_g009220.1	23.125	320	197	13	119	430	851	1129	0.000166	45.8
CYE_r3.1SPE8_g034570.1	AT3G62620.8	CYE_r3.1SPA2_g026540.1	AT5G20480.1	32.143	84	56	1	98	180	214	297	0.003	38.5	AT1G63960.1	CYE_r3.1SPE2_g020970.1	45.946	37	19	1	1	37	32	67	0.000166	39.3
CYE_r3.1SPA6_g025540.1	AT5G65170.1	CYE_r3.1SPA2_g032440.1	AT1G27170.1	27.5	240	112	8	95	307	835	1039	0.003	41.6	AT3G28310.1	CYE_r3.1SPA7_g016760.1	36.232	69	42	1	15	81	44	112	0.000166	40
CYE_r3.1SPE3_g016670.1	AT2G20585.6	CYE_r3.1SPA2_g034360.1	AT4G23470.1	57.143	35	13	1	51	83	184	218	0.003	38.1	AT3G09110.1	CYE_r3.1SPE6_g006270.1	37.143	70	39	2	256	321	7	75	0.000166	44.3
CYE_r3.1SPA1_g034590.1	AT5G11350.3	CYE_r3.1SPA2_g038940.1	AT5G07280.1	23.153	203	111	6	447	643	1027	1190	0.003	41.2	AT3G16460.1	CYE_r3.1SPE1_g030000.1	27.815	151	92	6	264	404	22	165	0.000163	46.2
CYE_r3.1SPA4_g027400.1	AT2G01870.1	CYE_r3.1SPA3_g001940.1	AT2G34930.1	47.826	46	24	0	116	161	697	742	0.003	37.7	AT3G16460.2	CYE_r3.1SPE1_g030000.1	27.815	151	92	6	264	404	22	165	0.000163	46.2
CYE_r3.1SPA4_g017370.1	AT1G78810.1	CYE_r3.1SPA3_g001950.1	AT2G34930.1	35.106	94	52	3	92	182	100	187	0.003	38.5	AT5G02340.1	CYE_r3.1SPA7_g009220.1	23.739	337	200	15	180	508	842	1129	0.000162	46.2
CYE_r3.1SPE6_g006990.1	AT5G59510.1	CYE_r3.1SPA3_g002000.1	AT2G34930.1	35.106	94	52	3	92	182	100	187	0.003	38.5	AT4G02540.1	CYE_r3.1SPA7_g009220.1	23.196	194	132	9	575	763	953	1134	0.00016	46.6
CYE_r3.1SPA6_g044930.1	AT2G23360.1	CYE_r3.1SPA3_g009770.1	AT5G06820.1	37.097	62	37	1	22	83	76	135	0.003	35.4	AT1G12665.1	CYE_r3.1SPA6_g025070.1	30.667	75	42	3	1	73	1	67	0.00016	38.5
CYE_r3.1SPA2_g029870.1	AT4G40045.1	CYE_r3.1SPA3_g009920.1	AT1G12700.3	36.957	46	29	0	8	53	172	217	0.003	35.4	AT2G42040.1	CYE_r3.1SPA7_g009310.1	73.077	26	7	0	1	26	1	26	0.000159	43.5
CYE_r3.1SPA8_g024160.1	AT5G48480.1	CYE_r3.1SPA3_g014670.1	AT2G25010.1	34.043	47	25	1	68	114	5	45	0.003	37	AT2G46330.2	CYE_r3.1SPE2_g033710.1	65.385	26	9	0	17	42	19	44	0.000158	36.2
CYE_r3.1SPE3_g001870.1	AT2G24350.1	CYE_r3.1SPA3_g017770.1	AT1G72300.1	30.556	72	48	1	60	131	591	660	0.003	37.4	AT5G04890.1	CYE_r3.1SPE2_g004090.1	37.5	64	24	2	284	347	389	436	0.000158	44.7
CYE_r3.1SPA3_g021910.1	AT1G06500.3	CYE_r3.1SPA3_g019020.1	AT1G24090.1	31.818	88	51	4	1	83	253	336	0.003	35	AT3G20890.2	CYE_r3.1SPE4_g024330.1	29.07	86	56	2	142	226	42	123	0.000158	42.7
CYE_r3.1SPA6_g006970.1	AT2G29180.1	CYE_r3.1SPA3_g021280.1	AT1G71050.1	47.619	42	16	3	122	162	116	152	0.003	37	AT5G03495.1	CYE_r3.1SPA0_g102090.1	28.75	80	57	0	29	108	533	612	0.000157	43.1
CYE_r3.1SPA8_g031400.1	AT4G02110.2	CYE_r3.1SPA3_g021340.1	AT3G02650.1	27.778	108	73	3	36	140	402	507	0.003	38.5	AT2G24680.2	CYE_r3.1SPE1_g031350.1	27.879	165	96	7	119	274	89	239	0.000154	45.1
CYE_r3.1SPE3_g023450.1	AT3G22210.1	CYE_r3.1SPA3_g023640.1	AT4G34139.1	32.584	89	53	2	3	84	114	202	0.003	36.2	AT3G20865.1	CYE_r3.1SPA6_g002440.1	42.667	75	30	3	1	62	32	106	0.000153	37.4
CYE_r3.1SPA1_g023420.1	AT4G19160.1	CYE_r3.1SPA3_g027810.1	AT4G03230.4	51.515	33	16	0	1076	1108	186	218	0.003	42.4	AT3G53760.3	CYE_r3.1SPA7_g009410.1	26.19	126	70	2	176	301	340	442	0.00015	46.2
CYE_r3.1SPE1_g041290.1	AT4G08230.1	CYE_r3.1SPA3_g028700.1	AT2G14830.1	44.643	56	24	2	808	863	333	381	0.003	41.6	AT1G23201.1	CYE_r3.1SPE0_g026810.1	35.484	62	32	1	23	76	56	117	0.000149	41.6
CYE_r3.1SPA6_g039500.1	AT3G54220.1	CYE_r3.1SPA3_g032910.1	AT3G01370.1	32.979	94	52	4	1190	1277	579	667	0.003	42.7	AT3G50570.2	CYE_r3.1SPA4_g010490.1	58.824	51	18	2	78	125	91	141	0.000149	42
CYE_r3.1SPA4_g015100.1	AT1G72250.2	CYE_r3.1SPA3_g034440.1	AT5G14430.1	28.155	103	69	3	400	499	455	555	0.003	40.8	AT3G28958.1	CYE_r3.1SPA4_g001150.1	31.081	74	46	1	73	141	41	114	0.000149	41.6
CYE_r3.1SPA8_g003050.1	AT5G27860.2	CYE_r3.1SPA4_g012810.1	AT2G34930.1	34.444	90	44	2	2	91	94	168	0.003	38.9	AT1G09900.1	CYE_r3.1SPA1_g040570.1	32	75	51	0	103	177	357	431	0.000148	45.4
CYE_r3.1SPE0_g064170.1	ATCG00440.1	CYE_r3.1SPA4_g016310.1	AT3G62700.1	23.158	190	108	7	172	333	1319	1498	0.003	40.4	AT4G15720.1	CYE_r3.1SPE1_g001810.1	22.798	193	142	3	227	416	11	199	0.000148	45.8
CYE_r3.1SPE4_g007840.1	AT5G11720.1	CYE_r3.1SPA4_g016760.1	AT1G05750.1	29.032	62	40	1	1	58	273	334	0.003	36.6	AT3G50610.1	CYE_r3.1SPA7_g015690.1	41.176	68	20	3	134	201	77	124	0.000148	41.6
CYE_r3.1SPA0_g148180.1	AT2G38450.2	CYE_r3.1SPA4_g019160.1	AT3G15355.1	31.138	167	88	7	31	190	4	150	0.003	41.2	AT4G01380.1	CYE_r3.1SPE7_g008170.1	36.232	69	32	3	21	79	45	111	0.000148	42
CYE_r3.1SPA6_g048750.1	AT5G18310.2	CYE_r3.1SPA4_g020250.1	AT2G34320.1	22.222	135	87	1	24	140	136	270	0.003	37.7	AT2G38995.1	CYE_r3.1SPE2_g022090.1	35.714	56	36	0	21	76	49	104	0.000147	44.3
CYE_r3.1SPE0_g012480.1	AT3G22640.1	CYE_r3.1SPA4_g024700.1	AT1G25300.1	23.56	191	133	5	22	209	10	190	0.003	39.3	AT1G24575.1	CYE_r3.1SPA1_g012900.1	35.526	76	36	2	11	80	28	96	0.000146	38.1
CYE_r3.1SPA7_g023430.1	AT5G56550.1	CYE_r3.1SPA4_g025000.1	AT1G45616.1	32.168	143	75	6	113	243	552	684	0.003	39.3	AT5G37474.1	CYE_r3.1SPA8_g017740.1	35.897	78	41	4	1	71	1	76	0.000146	37.4
CYE_r3.1SPA6_g032020.1	AT3G49780.1	CYE_r3.1SPA4_g027440.1	AT1G72300.1	37.705	61	37	1	2	61	204	264	0.003	38.1	AT5G57860.1	CYE_r3.1SPA3_g011980.1	32.258	93	56	4	3	90	1	91	0.000146	39.7
CYE_r3.1SPA1_g022310.1	AT2G02100.1	CYE_r3.1SPA4_g035180.1	AT1G08590.1	29.688	64	37	2	4	67	942	997	0.003	35	AT5G57860.3	CYE_r3.1SPA3_g011980.1	32.258	93	56	4	3	90	1	91	0.000146	39.7
CYE_r3.1SPE4_g014570.1	AT3G15120.2	CYE_r3.1SPA5_g001920.1	AT1G23760.1	27.869	122	88	0	87	208	266	387	0.003	40	AT5G57860.2	CYE_r3.1SPA3_g011980.1	32.258	93	56	4	3	90	1	91	0.000146	39.7
CYE_r3.1SPA5_g017770.1	AT4G23885.1	CYE_r3.1SPA5_g003670.1	AT3G49660.1	26.804	97	64	4	10	101	87	181	0.003	36.6	AT2G04440.1	CYE_r3.1SPE0_g150340.1	53.659	41	16	2	146	184	302	341	0.000146	43.1
CYE_r3.1SPA7_g025370.1	AT5G20110.2	CYE_r3.1SPA5_g006680.1	AT1G67623.1	29.63	81	54	2	11	90	80	158	0.003	37.7	AT1G01410.1	CYE_r3.1SPA4_g003540.1	27.273	132	87	3	215	345	651	774	0.000145	45.1
CYE_r3.1SPA6_g010040.1	AT1G08060.3	CYE_r3.1SPA5_g008100.1	AT3G42860.1	36.538	52	32	1	8	59	87	137	0.003	35.8	AT5G44460.1	CYE_r3.1SPE1_g009140.1	35.211	71	40	2	110	178	73	139	0.000144	42
CYE_r3.1SPE3_g007830.1	AT3G24506.1	CYE_r3.1SPA5_g008570.1	AT1G40390.1	40.541	37	19	1	4	37	101	137	0.003	35.8	AT4G02180.1	CYE_r3.1SPE7_g002470.1	34.343	99	57	4	708	799	17	114	0.00014	47
CYE_r3.1SPE8_g026970.1	AT4G38280.1	CYE_r3.1SPA5_g010120.1	AT2G34930.1	27.907	129	82	5	17	143	294	413	0.003	39.3	AT2G03020.1	CYE_r3.1SPE5_g014750.1	34.667	75	46	2	180	253	121	193	0.00014	42.7
CYE_r3.1SPA0_g151510.1	AT1G09794.1	CYE_r3.1SPA5_g011760.1	AT5G36228.1	27.273	99	60	4	1	89	135	231	0.003	37.4	AT2G04680.1	CYE_r3.1SPA7_g009220.1	36.364	88	44	4	352	435	34	113	0.00014	46.2
CYE_r3.1SPA8_g015180.1	AT3G18830.1	CYE_r3.1SPA6_g000640.1	AT3G13540.1	55.882	34	13	1	293	324	186	219	0.003	39.7	AT3G50570.1	CYE_r3.1SPA4_g010490.1	45.333	75	33	3	32	103	58	127	0.000139	42
CYE_r3.1SPA1_g007970.1	AT1G65810.1	CYE_r3.1SPA6_g007260.1	AT5G61190.1	32.432	74	47	2	159	229	212	285	0.003	39.3	AT4G00163.1	CYE_r3.1SPE5_g014850.1	40.678	59	34	1	60	117	15	73	0.000139	39.7
CYE_r3.1SPA2_g013650.1	AT3G52105.1	CYE_r3.1SPA6_g009150.1	AT5G27570.1	35.593	59	36	1	151	209	239	295	0.003	39.3	AT2G03830.1	CYE_r3.1SPE1_g022560.1	24.812	133	81	3	6	120	7	138	0.000138	40
CYE_r3.1SPA0_g006310.1	AT1G49475.1	CYE_r3.1SPA6_g009920.1	AT1G40087.1	21.923	260	184	9	87	336	66	316	0.003	41.2	AT3G27480.1	CYE_r3.1SPA7_g009220.1	23.929	280	156	11	23	284	425	665	0.000138	46.2
CYE_r3.1SPA4_g008670.1	AT1G30135.1	CYE_r3.1SPA6_g015230.1	AT5G26860.1	36	50	32	0	12	61	40	89	0.003	34.3	AT2G02700.1	CYE_r3.1SPE7_g002470.1	35.135	74	42	3	381	448	43	116	0.000138	45.8
CYE_r3.1SPA3_g010490.1	AT1G80580.1	CYE_r3.1SPA6_g021140.1	AT2G36980.1	23.611	72	55	0	5	76	267	338	0.003	35	AT3G45750.1	CYE_r3.1SPA4_g035460.1	32.381	105	54	2	306	396	180	281	0.000138	45.4
CYE_r3.1SPE3_g002610.1	AT3G20220.1	CYE_r3.1SPA6_g027360.1	AT3G22125.5	62.791	43	15	1	22	63	589	631	0.003	34.7	AT5G54880.1	CYE_r3.1SPE7_g001120.1	26.718	131	76	6	271	384	98	225	0.000138	44.3
CYE_r3.1SPA5_g027050.1	AT3G18550.2	CYE_r3.1SPA6_g028250.1	AT2G22570.1	63.333	30	10	1	223	251	189	218	0.003	38.5	AT5G38550.1	CYE_r3.1SPE1_g030000.1	27.848	158	96	5	445	586	237	392	0.000137	45.8
CYE_r3.1SPE0_g187790.1	AT1G66550.2	CYE_r3.1SPA6_g029420.1	AT3G06240.1	40.984	61	33	2	492	550	46	105	0.003	40.8	AT5G47590.1	CYE_r3.1SPE5_g014750.1	27.119	118	75	5	9	123	87	196	0.000136	43.1
CYE_r3.1SPA3_g019270.1	AT3G18280.1	CYE_r3.1SPA6_g042360.1	AT5G43240.1	48.276	29	15	0	13	41	275	303	0.003	35	AT4G22630.1	CYE_r3.1SPE0_g153380.1	34.328	67	42	2	57	121	56	122	0.000135	41.6
CYE_r3.1SPA5_g009980.1	AT4G17085.1	CYE_r3.1SPA6_g042610.1	AT5G42450.1	33.898	59	37	2	8	65	224	281	0.003	35.4	AT4G22630.2	CYE_r3.1SPE0_g153380.1	34.328	67	42	2	57	121	56	122	0.000135	41.6
CYE_r3.1SPA2_g000480.1	AT4G30880.1	CYE_r3.1SPA6_g044520.1	AT2G26560.1	31.25	112	64	4	253	359	291	394	0.003	40	AT5G39010.1	CYE_r3.1SPE2_g028040.1	28.169	142	92	4	27	164	44	179	0.000135	41.6
CYE_r3.1SPE8_g033250.1	AT4G35320.1	CYE_r3.1SPA6_g049660.1	AT2G40070.2	28.472	144	94	4	232	374	338	473	0.003	40	AT4G38810.1	CYE_r3.1SPE8_g024900.1	25.41	122	91	0	116	237	1	122	0.000134	43.9
CYE_r3.1SPE1_g042130.1	AT1G22140.1	CYE_r3.1SPA7_g003040.1	AT5G07180.2	51.429	35	15	1	50	84	1	33	0.003	35.4	AT3G48400.1	CYE_r3.1SPE7_g002470.1	22.842	556	352	23	55	560	563	1091	0.000133	46.2
CYE_r3.1SPA0_g178980.1	AT4G28010.1	CYE_r3.1SPA7_g018580.1	AT3G54350.3	60.714	28	11	0	455	482	312	339	0.003	42	AT5G66985.1	CYE_r3.1SPA7_g016390.1	29.63	81	50	3	8	83	25	103	0.000133	38.1
CYE_r3.1SPA0_g169520.1	AT5G44265.1	CYE_r3.1SPA7_g021860.1	AT3G04240.1	20.33	364	263	9	141	501	134	473	0.003	42.4	AT2G37800.1	CYE_r3.1SPA5_g000440.1	29.31	116	70	3	66	175	52	161	0.00013	43.5
CYE_r3.1SPA5_g000510.1	AT1G42990.1	CYE_r3.1SPA7_g025590.1	AT5G20060.1	53.846	26	12	0	40	65	202	227	0.003	34.7	AT5G22355.1	CYE_r3.1SPA7_g009220.1	23.346	514	298	25	25	502	632	1085	0.00013	46.6
CYE_r3.1SPA8_g014280.1	AT4G04950.1	CYE_r3.1SPA8_g004110.1	AT4G03460.2	32.5	80	50	3	42	120	292	368	0.003	37.4	AT3G51750.2	CYE_r3.1SPA6_g037520.1	28.182	110	59	3	19	108	110	219	0.00013	40
CYE_r3.1SPA6_g032720.1	AT5G67390.3	CYE_r3.1SPA8_g004390.1	AT5G38880.1	25.203	123	87	2	36	157	82	200	0.003	39.3	AT4G03115.5	CYE_r3.1SPA8_g029760.1	26.23	122	72	3	6	114	1034	1150	0.000129	43.9
CYE_r3.1SPE2_g028450.1	AT2G40120.1	CYE_r3.1SPA8_g005970.1	AT5G53670.1	29.032	62	43	1	25	85	80	141	0.003	35.4	AT5G40320.1	CYE_r3.1SPA7_g009220.1	25.68	331	173	15	161	462	280	566	0.000129	46.2
CYE_r3.1SPE6_g028520.1	AT3G05880.1	CYE_r3.1SPA8_g019630.1	AT2G25540.1	33.898	59	36	1	4	62	646	701	0.003	37	AT2G16015.1	CYE_r3.1SPE7_g020720.1	51.064	47	20	1	68	111	279	325	0.000129	40.4
CYE_r3.1SPA2_g020050.1	AT5G55690.1	CYE_r3.1SPA8_g029430.1	AT4G32430.2	26.761	71	49	2	1	70	403	471	0.003	36.6	AT5G55270.1	CYE_r3.1SPA1_g016040.1	23.649	296	167	18	85	343	145	418	0.000128	44.7
CYE_r3.1SPE3_g009070.1	AT1G80180.1	CYE_r3.1SPE0_g007240.1	AT1G40087.1	21.495	214	148	7	13	214	98	303	0.003	38.5	AT1G51820.1	CYE_r3.1SPA3_g005830.1	40.323	62	35	2	4	64	883	943	0.000128	47
CYE_r3.1SPE0_g011470.1	AT2G38870.1	CYE_r3.1SPE0_g008140.1	AT3G14470.1	26.531	245	140	9	973	1191	795	1025	0.003	42.4	AT1G63610.2	CYE_r3.1SPE1_g028380.1	27.174	92	66	1	80	170	232	323	0.000128	43.5
CYE_r3.1SPE6_g027470.1	AT4G17565.1	CYE_r3.1SPE0_g009230.1	AT1G40087.1	21.661	277	151	11	72	287	60	331	0.003	40.8	AT1G52050.1	CYE_r3.1SPA0_g100480.1	24.627	134	93	4	35	162	19	150	0.000127	43.1
CYE_r3.1SPA1_g037500.1	AT4G01590.2	CYE_r3.1SPE0_g012460.1	AT4G32430.2	34.426	61	38	1	179	237	60	120	0.003	40.8	AT2G18340.2	CYE_r3.1SPE7_g010960.1	30.124	322	189	8	6	319	304	597	0.000126	45.4
CYE_r3.1SPA8_g031120.1	AT1G55865.1	CYE_r3.1SPE0_g017690.1	AT4G03360.1	35.593	59	30	1	4	54	173	231	0.003	34.7	AT2G20805.1	CYE_r3.1SPA7_g000700.1	42.308	52	29	1	5	56	38	88	0.000125	40
CYE_r3.1SPA1_g029640.1	AT1G59530.1	CYE_r3.1SPE0_g017890.1	AT1G40087.1	22.925	253	167	12	17	256	66	303	0.003	41.2	AT4G16140.2	CYE_r3.1SPE1_g025210.1	36.62	71	40	2	103	173	760	825	0.000124	43.5
CYE_r3.1SPA2_g041420.1	AT5G24500.1	CYE_r3.1SPE0_g019150.1	AT5G43240.1	40	40	22	1	5	44	266	303	0.003	35.4	AT5G08695.1	CYE_r3.1SPE4_g008150.1	36.25	80	47	1	416	491	700	779	0.000123	46.6
CYE_r3.1SPA6_g010390.1	AT2G28410.1	CYE_r3.1SPE0_g026690.1	AT1G55475.1	42.222	45	24	2	87	131	60	102	0.003	36.2	AT1G11490.1	CYE_r3.1SPA4_g021290.1	39.326	89	45	5	1	84	1	85	0.000123	44.7
CYE_r3.1SPE3_g026770.1	AT2G32415.2	CYE_r3.1SPE0_g027190.1	AT4G27290.2	29.63	81	35	1	3	61	247	327	0.003	34.3	AT1G11490.2	CYE_r3.1SPA4_g021290.1	39.326	89	45	5	1	84	1	85	0.000123	44.7
CYE_r3.1SPE4_g004400.1	AT4G18740.1	CYE_r3.1SPE0_g035460.1	AT1G04030.2	33.846	130	59	8	83	209	126	231	0.003	38.5	AT1G31010.1	CYE_r3.1SPA0_g007170.1	42.857	56	28	1	220	275	375	426	0.000123	44.7
CYE_r3.1SPE0_g045900.1	AT3G18620.1	CYE_r3.1SPE0_g035610.1	AT1G51172.1	23.204	181	113	7	16	183	27	194	0.003	38.9	AT1G44050.1	CYE_r3.1SPA7_g009220.1	21.192	302	174	13	208	474	1209	1481	0.000123	47
CYE_r3.1SPA4_g014040.1	AT1G30670.1	CYE_r3.1SPE0_g037220.1	AT4G11690.2	27.273	77	51	1	13	89	203	274	0.003	35.4	AT3G12190.1	CYE_r3.1SPA6_g043270.1	39.683	63	34	1	17	75	15	77	0.00012	44.3
CYE_r3.1SPA0_g102460.1	AT5G42290.1	CYE_r3.1SPE0_g039140.1	AT1G66235.1	28	75	48	2	4	76	19	89	0.003	35	AT1G45248.5	CYE_r3.1SPA2_g034770.1	29.808	104	59	5	18	115	14	109	0.00012	40.8
CYE_r3.1SPE0_g160450.1	AT3G07060.1	CYE_r3.1SPE0_g039730.1	AT3G25230.1	33.708	89	36	3	10	75	164	252	0.003	35.4	AT4G01760.1	CYE_r3.1SPA7_g009220.1	32.323	99	59	4	381	472	50	147	0.00012	46.6
CYE_r3.1SPE1_g016000.1	AT1G24430.1	CYE_r3.1SPE0_g049210.1	AT3G47570.1	36	75	41	2	288	356	268	341	0.003	40.4	AT4G01740.1	CYE_r3.1SPA7_g009220.1	23.762	303	168	13	12	254	1184	1483	0.000119	46.6
CYE_r3.1SPA1_g028030.1	AT5G21280.1	CYE_r3.1SPE0_g049210.1	AT3G47570.1	37.681	69	36	1	1	69	97	158	0.003	40.4	AT5G28823.1	CYE_r3.1SPE0_g108440.1	23.967	121	87	2	226	345	11	127	0.000119	45.8
CYE_r3.1SPE4_g022740.1	AT1G48720.1	CYE_r3.1SPE0_g051410.1	AT5G20480.1	33.333	93	53	2	193	284	79	163	0.003	40.8	AT2G09388.1	CYE_r3.1SPA1_g013020.1	30.357	56	39	0	89	144	63	118	0.000118	40.4
CYE_r3.1SPA7_g021160.1	AT5G20790.1	CYE_r3.1SPE0_g051670.1	AT4G00980.1	26.437	87	58	2	24	107	283	366	0.003	37.4	AT5G43066.1	CYE_r3.1SPE1_g035030.1	28.866	97	46	4	1	74	5	101	0.000117	37.7
CYE_r3.1SPA0_g006650.1	AT5G04020.2	CYE_r3.1SPE0_g052760.1	AT1G51172.1	32.051	78	50	2	5	82	33	107	0.003	36.6	AT2G48121.2	CYE_r3.1SPA6_g030230.1	31.507	73	43	2	7	75	237	306	0.000117	39.3
CYE_r3.1SPA5_g020580.1	AT5G50760.1	CYE_r3.1SPE0_g058650.1	AT4G18760.1	34.545	55	34	1	15	67	272	326	0.003	36.6	AT1G14170.2	CYE_r3.1SPE3_g031740.1	46.809	47	23	1	9	53	141	187	0.000117	45.4
CYE_r3.1SPA2_g036540.1	AT5G05190.1	CYE_r3.1SPE0_g059900.1	AT3G14840.2	31.707	82	49	3	5	83	193	270	0.003	35.8	AT3G50610.2	CYE_r3.1SPA7_g015690.1	41.176	68	20	3	148	215	77	124	0.000117	42
CYE_r3.1SPE0_g001000.1	AT2G18969.1	CYE_r3.1SPE0_g061240.1	AT3G05850.1	27.451	102	72	2	1	101	528	628	0.003	37	AT2G24680.7	CYE_r3.1SPE1_g031350.1	27.879	165	96	7	119	274	89	239	0.000116	45.1
CYE_r3.1SPE1_g038680.1	AT2G25625.2	CYE_r3.1SPE0_g075960.1	AT1G62630.1	34.375	64	42	0	112	175	752	815	0.003	40	AT3G50570.1	CYE_r3.1SPA4_g010490.1	58.824	51	18	2	56	103	91	141	0.000116	42
CYE_r3.1SPE6_g006410.1	AT1G07400.1	CYE_r3.1SPE0_g099010.1	AT1G42190.1	34.884	43	28	0	25	67	2	44	0.003	35.8	AT5G28410.1	CYE_r3.1SPA2_g028710.1	48.333	60	9	4	25	62	173	232	0.000116	40.4
CYE_r3.1SPA1_g010400.1	AT1G27300.1	CYE_r3.1SPE0_g100380.1	AT3G14460.1	37.736	53	28	2	1	52	850	898	0.003	40.4	AT2G04025.2	CYE_r3.1SPA5_g026390.1	35.385	65	37	1	29	88	64	128	0.000116	38.9
CYE_r3.1SPA6_g009060.1	AT4G38870.1	CYE_r3.1SPE0_g102730.1	AT5G14430.1	29.126	103	68	3	14	113	455	555	0.003	42	AT4G14272.1	CYE_r3.1SPE6_g025220.1	36.17	47	29	1	29	75	22	67	0.000115	37.7
CYE_r3.1SPA6_g016510.1	AT5G22210.2	CYE_r3.1SPE0_g103510.1	AT1G10800.1	33.871	62	29	2	25	77	52	110	0.003	38.5	AT4G19200.1	CYE_r3.1SPA4_g019000.1	50.943	53	21	2	33	81	582	633	0.000114	42.7
CYE_r3.1SPA3_g027180.1	AT3G22100.1	CYE_r3.1SPE0_g104030.1	AT3G30580.1	50	46	16	2	11	52	29	71	0.003	35.8	AT1G20940.1	CYE_r3.1SPE3_g001390.1	22.753	356	216	15	14	343	17	339	0.000113	45.1
CYE_r3.1SPE4_g011050.1	AT1G31340.1	CYE_r3.1SPE0_g105030.1	AT5G37380.8	33.333	72	44	2	189	256	243	314	0.003	39.3	AT2G22740.1	CYE_r3.1SPE5_g013120.1	34.091	132	67	7	3	117	1	129	0.000111	47
CYE_r3.1SPE7_g001740.1	AT1G68030.1	CYE_r3.1SPE0_g110840.1	AT4G28990.1	37.5	96	36	5	10	104	173	245	0.003	37.7	AT2G22740.2	CYE_r3.1SPE5_g013120.1	34.091	132	67	7	3	117	1	129	0.000111	47
CYE_r3.1SPA6_g008930.1	AT5G60150.1	CYE_r3.1SPE0_g112660.1	AT3G21790.1	41.026	39	23	0	1	39	126	164	0.003	37.7	AT5G38320.1	CYE_r3.1SPA3_g018870.1	34.177	79	43	2	8	78	15	92	0.00011	43.1
CYE_r3.1SPE3_g029500.1	AT5G38760.1	CYE_r3.1SPE0_g112760.1	AT2G11205.1	28.333	60	43	0	12	71	20	79	0.003	33.5	AT1G49310.1	CYE_r3.1SPE8_g017120.1	30.909	55	28	1	35	79	31	85	0.00011	38.5
CYE_r3.1SPE1_g004230.1	AT3G17450.2	CYE_r3.1SPE0_g112810.1	AT1G62910.1	22.772	101	75	1	9	106	81	181	0.003	36.2	AT2G37780.1	CYE_r3.1SPA5_g000440.1	30.357	112	64	4	9	108	108	217	0.00011	43.9
CYE_r3.1SPA0_g146430.1	AT1G54740.1	CYE_r3.1SPE0_g117410.1	AT2G03810.5	34.375	96	47	4	113	197	99	189	0.003	40	AT2G15420.1	CYE_r3.1SPE0_g091950.1	23.81	147	109	3	389	534	6	150	0.00011	45.1
CYE_r3.1SPE3_g000780.1	AT1G02380.1	CYE_r3.1SPE0_g118830.1	AT3G28040.1	25.688	109	54	2	2	83	348	456	0.003	35	AT4G29940.1	CYE_r3.1SPE0_g027260.1	37.079	89	43	2	716	795	613	697	0.000109	47
CYE_r3.1SPE3_g007750.1	AT3G16070.1	CYE_r3.1SPE0_g118920.1	AT1G40087.1	23.32	253	166	12	53	292	66	303	0.003	40.4	AT5G55135.1	CYE_r3.1SPA4_g023460.1	41.892	74	30	3	37	100	99	169	0.000109	40
CYE_r3.1SPA2_g037730.1	AT4G25225.1	CYE_r3.1SPE0_g128430.1	AT5G64230.1	50	34	17	0	56	89	195	228	0.003	35.8	AT3G62190.2	CYE_r3.1SPE3_g008790.1	45.455	44	21	1	21	64	98	138	0.000109	39.3
CYE_r3.1SPA2_g040000.1	AT5G52870.1	CYE_r3.1SPE0_g134520.1	AT3G48810.1	34.783	46	30	0	7	52	597	642	0.003	35.4	AT1G49100.1	CYE_r3.1SPA3_g005830.1	44	50	27	1	16	65	892	940	0.000109	47.4
CYE_r3.1SPE0_g147320.1	AT3G23130.1	CYE_r3.1SPE0_g140250.1	AT1G24260.2	48.718	39	19	1	42	79	107	145	0.003	35.8	AT1G29570.1	CYE_r3.1SPA3_g025780.1	51.724	29	14	0	53	81	113	141	0.000109	44.7
CYE_r3.1SPE0_g031280.1	AT3G23440.1	CYE_r3.1SPE0_g144000.1	AT1G53430.2	42.424	33	19	0	64	96	122	154	0.003	35.8	AT5G38320.2	CYE_r3.1SPA3_g018870.1	34.177	79	43	2	8	78	15	92	0.000108	42.4
CYE_r3.1SPE0_g036550.1	AT3G16970.1	CYE_r3.1SPE0_g148930.1	AT2G15080.1	31.325	83	56	1	72	153	338	420	0.003	39.3	AT3G27185.1	CYE_r3.1SPA6_g038400.1	34.722	72	38	2	5	67	742	813	0.000108	40.4
CYE_r3.1SPA4_g022250.1	AT5G54930.1	CYE_r3.1SPE0_g152530.1	AT3G16520.3	39.13	46	27	1	42	86	123	168	0.003	37	AT5G17970.1	CYE_r3.1SPE0_g012390.1	35	80	49	3	625	703	711	788	0.000107	47
CYE_r3.1SPE6_g005530.1	AT5G58630.1	CYE_r3.1SPE0_g153150.1	AT1G69550.1	32.653	98	57	3	11	108	669	757	0.003	40.4	AT2G24680.6	CYE_r3.1SPE1_g031350.1	27.879	165	96	7	119	274	89	239	0.000106	45.4
CYE_r3.1SPA5_g012820.1	AT2G35736.2	CYE_r3.1SPE0_g158310.1	AT5G07610.1	33.333	78	38	4	4	75	178	247	0.003	37.4	AT5G45350.4	CYE_r3.1SPE0_g143190.1	58.065	62	19	4	12	68	173	232	0.000106	42.4
CYE_r3.1SPE1_g005620.1	AT2G31980.1	CYE_r3.1SPE0_g159580.1	AT2G46870.1	28.283	99	56	3	2	90	27	120	0.003	36.2	AT5G45350.2	CYE_r3.1SPE0_g143190.1	58.065	62	19	4	12	68	173	232	0.000106	42.4
CYE_r3.1SPE2_g022350.1	AT2G46540.1	CYE_r3.1SPE0_g160310.1	AT2G24960.1	30.357	56	38	1	16	70	327	382	0.003	34.7	AT5G45350.6	CYE_r3.1SPE0_g143190.1	58.065	62	19	4	12	68	173	232	0.000106	42.4
CYE_r3.1SPE8_g005660.1	AT4G09890.1	CYE_r3.1SPE0_g161300.1	AT2G47420.1	54.054	37	17	0	236	272	317	353	0.003	38.9	AT5G45350.1	CYE_r3.1SPE0_g143190.1	58.065	62	19	4	12	68	173	232	0.000106	42.4
CYE_r3.1SPE3_g012590.1	AT1G73120.1	CYE_r3.1SPE0_g163320.1	AT2G13770.1	33.929	56	35	1	14	67	22	77	0.003	34.7	AT4G01245.1	CYE_r3.1SPE2_g020990.1	46.667	60	30	1	34	91	785	844	0.000106	41.2
CYE_r3.1SPA3_g002340.1	AT3G48675.1	CYE_r3.1SPE0_g164650.1	AT4G28450.1	50	28	14	0	21	48	400	427	0.003	34.7	AT1G12845.1	CYE_r3.1SPE3_g035580.1	49.18	61	14	3	29	83	29	78	0.000105	41.2
CYE_r3.1SPA3_g035680.1	AT5G40960.1	CYE_r3.1SPE0_g167230.1	AT1G55475.1	42.222	45	24	2	87	131	60	102	0.003	36.2	AT1G68960.2	CYE_r3.1SPA6_g022900.1	34.021	97	45	4	86	166	77	170	0.000105	43.5
CYE_r3.1SPA6_g033710.1	AT3G09270.1	CYE_r3.1SPE0_g172220.1	AT1G72300.1	41.071	56	33	0	114	169	615	670	0.003	40.8	AT3G03726.1	CYE_r3.1SPA6_g038000.1	29.213	89	56	2	13	97	23	108	0.000105	44.3
CYE_r3.1SPE8_g026050.1	AT4G35130.1	CYE_r3.1SPE0_g172280.1	AT4G27290.2	29.63	81	35	1	3	61	247	327	0.003	34.3	AT5G03210.1	CYE_r3.1SPA6_g045500.1	50	38	19	0	17	54	7	44	0.000103	36.6
CYE_r3.1SPA6_g000380.1	AT3G13480.1	CYE_r3.1SPE0_g172370.1	AT2G18196.1	52.381	21	10	0	1	21	91	111	0.003	33.9	AT3G04410.1	CYE_r3.1SPA2_g030330.1	50	36	16	1	4	37	18	53	0.000103	39.3
CYE_r3.1SPA7_g022650.1	AT5G56850.3	CYE_r3.1SPE0_g172440.1	AT4G02210.1	39.13	46	26	2	1	46	268	311	0.003	34.7	AT1G05040.1	CYE_r3.1SPE3_g026290.1	41.026	39	23	0	3	41	11	49	0.000102	42.4
CYE_r3.1SPE0_g122820.1	AT1G36940.1	CYE_r3.1SPE0_g172690.1	AT1G34070.1	25.397	126	79	2	4	120	127	246	0.003	36.2	AT5G25470.3	CYE_r3.1SPE1_g042910.1	29.524	105	67	3	61	165	109	206	0.000102	43.9
CYE_r3.1SPA4_g002900.1	AT4G21215.2	CYE_r3.1SPE0_g179370.1	AT1G05260.1	33.333	81	50	3	6	85	4	81	0.003	40.4	AT5G25470.1	CYE_r3.1SPE1_g042910.1	29.524	105	67	3	61	165	109	206	0.000102	43.9
CYE_r3.1SPE8_g033830.1	AT5G64980.1	CYE_r3.1SPE0_g179510.1	AT3G14470.1	29.299	157	87	8	1086	1236	878	1016	0.003	42.7	AT5G25470.2	CYE_r3.1SPE1_g042910.1	29.524	105	67	3	61	165	109	206	0.000102	43.9
CYE_r3.1SPA7_g010620.1	AT3G11890.3	CYE_r3.1SPE0_g180870.1	AT4G13650.1	23.358	137	75	2	2	108	667	803	0.003	37.4	AT4G33585.1	CYE_r3.1SPA8_g010990.1	35.87	92	48	4	9	97	10	93	0.000101	42
CYE_r3.1SPE0_g184140.1	AT3G23805.1	CYE_r3.1SPE0_g181230.1	AT3G47570.1	25.466	161	118	2	1	159	434	594	0.003	42	AT3G03726.2	CYE_r3.1SPA6_g038000.1	29.213	89	56	2	13	97	23	108	0.000101	44.3
CYE_r3.1SPA8_g014280.1	AT4G04950.1	CYE_r3.1SPE0_g184210.1	AT1G66235.1	28	75	48	2	4	76	19	89	0.003	34.7	AT5G67170.3	CYE_r3.1SPE6_g014280.1	35.897	78	47	2	2	78	291	366	0.0001	44.7
CYE_r3.1SPE3_g007970.1	AT1G52343.1	CYE_r3.1SPE0_g184860.1	AT4G34860.2	62.069	29	11	0	51	79	300	328	0.003	38.9	AT5G37793.1	CYE_r3.1SPA8_g021060.1	39.623	53	22	1	52	94	198	250	0.0001	40.4
CYE_r3.1SPA4_g014980.1	AT1G79080.1	CYE_r3.1SPE0_g187140.1	AT2G16910.1	30.508	59	28	2	14	71	129	175	0.003	35.4	AT5G22690.2	CYE_r3.1SPE0_g100260.1	22.222	396	220	14	541	853	753	1143	9.97e-05	47.8
CYE_r3.1SPE5_g025760.1	AT5G07920.3	CYE_r3.1SPE0_g187160.1	AT2G25280.1	73.684	19	5	0	2	20	216	234	0.003	34.7	AT3G16220.1	CYE_r3.1SPA3_g006990.1	54.839	31	14	0	36	66	221	251	9.96e-05	44.3
CYE_r3.1SPE7_g012970.1	AT4G35660.1	CYE_r3.1SPE0_g188240.1	AT1G40087.1	27.517	149	94	6	68	206	187	331	0.003	40.4	AT3G17230.1	CYE_r3.1SPE0_g005640.1	22.137	131	98	3	38	166	54	182	9.94e-05	42.4
CYE_r3.1SPE4_g015280.1	AT4G16807.1	CYE_r3.1SPE1_g007830.1	AT3G14470.1	26.957	230	121	9	1044	1239	796	1012	0.003	42.7	AT5G03480.1	CYE_r3.1SPA0_g102090.1	22.513	191	129	4	108	283	425	611	9.92e-05	45.1
CYE_r3.1SPA3_g025340.1	AT5G35732.1	CYE_r3.1SPE1_g011480.1	AT4G38550.2	23.77	122	91	1	345	464	481	602	0.003	40.8	AT4G29940.2	CYE_r3.1SPE0_g000440.1	37.079	89	43	2	689	768	613	697	9.65e-05	47
CYE_r3.1SPA6_g018580.1	AT3G43720.2	CYE_r3.1SPE1_g014760.1	AT4G16050.1	34.921	63	40	1	18	79	192	254	0.003	38.9	AT2G40020.2	CYE_r3.1SPA0_g048060.1	40.351	57	33	1	16	72	3	58	9.65e-05	39.7
CYE_r3.1SPE1_g024180.1	AT3G25855.1	CYE_r3.1SPE1_g034420.1	AT5G56440.1	26.02	196	120	8	25	207	61	244	0.003	40	AT2G07505.1	CYE_r3.1SPE1_g016750.1	39.286	56	32	2	11	66	45	98	9.64e-05	41.2
CYE_r3.1SPA3_g031520.1	AT3G29075.1	CYE_r3.1SPE1_g038330.1	AT4G19550.2	34.524	84	49	2	20	97	50	133	0.003	37.7	AT5G54930.2	CYE_r3.1SPA4_g022250.1	42.353	85	33	4	208	276	315	399	9.64e-05	44.3
CYE_r3.1SPE6_g004380.1	AT5G58375.1	CYE_r3.1SPE1_g039990.1	AT1G21528.1	29.63	54	38	0	22	75	15	68	0.003	33.5	AT1G60913.1	CYE_r3.1SPE3_g025920.1	32.353	68	38	3	6	72	10	70	9.62e-05	37.7
CYE_r3.1SPA5_g007500.1	AT1G32690.1	CYE_r3.1SPE2_g002780.1	AT1G40087.1	21.285	249	176	8	90	329	66	303	0.003	40.8	AT4G18310.1	CYE_r3.1SPE0_g048350.1	29.032	124	57	5	65	178	105	207	9.58e-05	44.7
CYE_r3.1SPA5_g018350.1	AT4G10890.3	CYE_r3.1SPE2_g002860.1	AT5G17680.2	26.923	208	111	7	518	695	844	1040	0.003	42.4	AT2G41445.1	CYE_r3.1SPA7_g004400.1	34.375	64	42	0	31	94	104	167	9.55e-05	43.5
CYE_r3.1SPE2_g011820.1	AT5G01110.2	CYE_r3.1SPE2_g014930.1	AT2G44880.1	35.185	54	35	0	127	180	211	264	0.003	38.5	AT2G42040.1	CYE_r3.1SPA7_g009310.1	48.889	45	23	0	210	254	355	399	9.4e-05	44.3
CYE_r3.1SPE0_g108660.1	AT2G40740.2	CYE_r3.1SPE2_g015160.1	AT1G45616.1	31.163	215	122	9	931	1123	474	684	0.003	42.7	AT2G33130.1	CYE_r3.1SPA0_g096330.1	34.426	61	33	2	45	98	1	61	9.35e-05	38.5
CYE_r3.1SPA0_g145660.1	AT5G16950.1	CYE_r3.1SPE2_g015680.1	AT1G47890.1	25.806	155	103	4	26	179	288	431	0.003	38.1	AT5G57760.1	CYE_r3.1SPE0_g019480.1	34.545	55	35	1	25	78	29	83	9.35e-05	38.1
CYE_r3.1SPA1_g021690.1	AT1G14760.2	CYE_r3.1SPE2_g016160.1	AT2G36240.1	37.5	48	30	0	7	54	18	65	0.003	35	AT3G58090.1	CYE_r3.1SPA0_g121750.1	66.667	30	10	0	165	194	1	30	9.26e-05	43.9
CYE_r3.1SPE1_g038190.1	AT4G32620.1	CYE_r3.1SPE2_g016390.1	AT2G33060.1	34.343	99	45	4	29	111	553	647	0.003	36.6	AT5G43755.1	CYE_r3.1SPE0_g021160.1	28.966	145	81	5	49	175	97	237	9.24e-05	42.4
CYE_r3.1SPE0_g186040.1	AT2G03810.5	CYE_r3.1SPE2_g019790.1	AT5G20480.1	30.769	65	45	0	63	127	198	262	0.003	37.4	AT4G29970.1	CYE_r3.1SPE3_g025620.1	34.615	78	46	2	142	218	254	327	9.2e-05	44.7
CYE_r3.1SPA4_g004850.1	AT1G28270.1	CYE_r3.1SPE2_g027710.1	AT4G23470.1	57.143	35	13	1	51	83	184	218	0.003	38.1	AT4G14400.3	CYE_r3.1SPE5_g022450.1	28.8	125	77	2	31	155	331	443	9.2e-05	46.6
CYE_r3.1SPE6_g028010.1	AT5G01015.1	CYE_r3.1SPE2_g030570.1	AT2G34930.1	45.455	55	29	1	472	525	99	153	0.003	41.2	AT4G14400.2	CYE_r3.1SPE5_g022450.1	28.8	125	77	2	31	155	331	443	9.2e-05	46.6
CYE_r3.1SPA4_g000930.1	AT5G47550.1	CYE_r3.1SPE2_g032350.1	AT5G07280.1	23.153	203	111	6	447	643	1027	1190	0.003	41.6	AT4G08450.1	CYE_r3.1SPE0_g100260.1	31.655	139	86	4	582	711	789	927	9.18e-05	48.1
CYE_r3.1SPE1_g027750.1	AT5G08240.1	CYE_r3.1SPE3_g005410.1	AT3G23330.2	22.105	95	58	1	207	285	30	124	0.003	39.7	AT3G23740.1	CYE_r3.1SPE1_g007790.1	69.231	26	8	0	240	265	217	242	9.17e-05	46.6
CYE_r3.1SPE3_g021000.1	AT5G16720.1	CYE_r3.1SPE3_g010440.1	AT1G40087.1	23.194	263	164	13	87	336	66	303	0.003	40.8	AT5G38550.1	CYE_r3.1SPE1_g030000.1	25.253	198	132	6	158	345	258	449	9.14e-05	46.6
CYE_r3.1SPE8_g017910.1	AT1G49410.1	CYE_r3.1SPE3_g012280.1	AT3G22060.1	41.304	46	27	0	123	168	86	131	0.003	37.7	AT5G53486.4	CYE_r3.1SPE2_g034360.1	62.5	32	10	2	72	101	49	80	9.08e-05	38.9
CYE_r3.1SPE5_g013310.1	AT2G35658.3	CYE_r3.1SPE3_g012940.1	AT5G18950.1	19.941	341	198	8	424	719	118	428	0.003	41.2	AT2G19320.1	CYE_r3.1SPE0_g034560.1	44.231	52	22	1	26	77	44	88	9.02e-05	38.1
CYE_r3.1SPA5_g027320.1	AT1G73890.1	CYE_r3.1SPE3_g014950.1	AT5G33393.1	32.911	79	38	4	25	103	30	93	0.003	37	AT2G39782.1	CYE_r3.1SPE2_g028040.1	28.099	121	70	6	19	126	41	157	9.01e-05	42
CYE_r3.1SPA0_g093630.1	AT5G05330.1	CYE_r3.1SPE3_g015510.1	AT1G50830.1	23.293	249	131	8	26	220	207	449	0.003	40	AT4G27850.1	CYE_r3.1SPE8_g028210.1	35.606	132	76	5	159	283	918	1047	8.93e-05	46.6
CYE_r3.1SPE3_g027190.1	AT3G21890.1	CYE_r3.1SPE3_g024300.1	AT1G80490.3	57.692	26	11	0	84	109	1054	1079	0.003	37.4	AT3G11370.1	CYE_r3.1SPA7_g009220.1	25.312	320	166	16	168	466	299	566	8.91e-05	47
CYE_r3.1SPA6_g031320.1	AT2G37025.2	CYE_r3.1SPE3_g029910.1	AT3G02260.2	48.837	43	22	0	37	79	708	750	0.003	44.7	AT3G27500.3	CYE_r3.1SPA7_g009220.1	26.623	154	105	5	392	542	932	1080	8.89e-05	46.6
CYE_r3.1SPA4_g012950.1	AT2G26790.1	CYE_r3.1SPE3_g030840.1	AT3G02260.2	43.478	46	24	1	68	111	782	827	0.003	36.6	AT1G48010.1	CYE_r3.1SPE0_g088790.1	27.848	79	55	2	98	176	83	159	8.85e-05	42
CYE_r3.1SPA6_g037440.1	AT3G51760.3	CYE_r3.1SPE3_g034370.1	AT5G14430.1	29.126	103	68	3	14	113	455	555	0.003	42	AT2G10970.1	CYE_r3.1SPA8_g005250.1	30.556	144	84	4	50	189	31	162	8.59e-05	42.4
CYE_r3.1SPA0_g011080.1	AT1G54400.1	CYE_r3.1SPE4_g002310.1	AT3G22060.1	35.938	64	41	0	1	64	128	191	0.003	39.3	AT5G49280.1	CYE_r3.1SPE1_g025210.1	30.233	129	58	6	42	140	755	881	8.52e-05	42.7
CYE_r3.1SPE2_g019990.1	AT4G00530.1	CYE_r3.1SPE4_g004300.1	AT3G47570.1	38.235	68	42	0	636	703	66	133	0.003	42.4	AT3G14395.1	CYE_r3.1SPE4_g011990.1	40.678	59	30	3	1	55	64	121	8.48e-05	38.9
CYE_r3.1SPA0_g132360.1	AT5G41761.1	CYE_r3.1SPE4_g013840.1	AT4G16845.1	44.118	34	19	0	5	38	7	40	0.003	33.1	AT3G52690.1	CYE_r3.1SPA4_g016900.1	34.127	126	78	4	1	125	610	731	8.46e-05	45.1
CYE_r3.1SPA6_g044650.1	AT1G08610.1	CYE_r3.1SPE4_g014120.1	AT5G07280.1	51.724	29	14	0	30	58	148	176	0.003	36.2	AT3G21165.1	CYE_r3.1SPA4_g025680.1	54.286	35	16	0	10	44	28	62	8.33e-05	39.7
CYE_r3.1SPE6_g002340.1	AT5G55850.1	CYE_r3.1SPE4_g015760.1	AT5G41770.1	38.298	47	29	0	8	54	323	369	0.003	38.9	AT5G08470.4	CYE_r3.1SPA4_g011250.1	25.633	316	195	14	488	796	782	1064	8.32e-05	47.8
CYE_r3.1SPE1_g028530.1	AT1G20440.1	CYE_r3.1SPE4_g017320.1	AT5G23960.1	40.426	47	27	1	7	52	375	421	0.003	41.6	AT2G24680.6	CYE_r3.1SPE1_g031350.1	24.891	229	127	10	385	600	47	243	8.3e-05	45.8
CYE_r3.1SPE4_g018850.1	AT2G43780.3	CYE_r3.1SPE4_g017370.1	AT2G23230.2	45.455	44	24	0	1	44	495	538	0.003	34.3	AT5G53960.1	CYE_r3.1SPA0_g019250.1	42.308	52	30	0	91	142	1028	1079	8.29e-05	43.5
CYE_r3.1SPE5_g029010.1	AT2G31305.1	CYE_r3.1SPE4_g021260.1	AT4G29090.1	31.325	83	54	2	5	85	428	509	0.003	35.4	AT2G32235.2	CYE_r3.1SPE0_g016330.1	31.373	153	89	6	98	239	18	165	8.26e-05	43.9
CYE_r3.1SPE1_g028360.1	AT5G42330.1	CYE_r3.1SPE4_g022100.1	AT1G47890.1	31.884	138	85	5	108	244	591	720	0.003	39.3	AT5G22690.4	CYE_r3.1SPE0_g100260.1	22.222	396	220	14	541	853	753	1143	8.24e-05	47.8
CYE_r3.1SPA7_g003930.1	AT5G04000.1	CYE_r3.1SPE4_g023490.1	AT1G21310.1	38.94	434	113	19	13	311	12	428	0.003	40.8	AT3G28880.1	CYE_r3.1SPA3_g032000.1	39.344	61	36	1	324	384	965	1024	8.23e-05	46.6
CYE_r3.1SPE0_g135140.1	AT4G10265.1	CYE_r3.1SPE4_g024210.1	AT4G13320.1	27.344	128	87	4	137	261	92	216	0.003	38.9	AT3G55410.1	CYE_r3.1SPA1_g014750.1	25	184	123	5	380	563	116	284	8.22e-05	47
CYE_r3.1SPE1_g015080.1	AT5G43230.1	CYE_r3.1SPE4_g030130.1	AT3G48480.1	26	100	61	3	8	96	168	265	0.003	36.6	AT3G55410.2	CYE_r3.1SPA1_g014750.1	25	184	123	5	380	563	116	284	8.22e-05	47
CYE_r3.1SPE8_g014520.1	AT5G64480.1	CYE_r3.1SPE4_g035130.1	AT3G05858.1	45.946	37	20	0	11	47	34	70	0.003	32.7	AT2G28460.1	CYE_r3.1SPA7_g009220.1	28.986	207	124	11	445	640	311	505	8.22e-05	47.4
CYE_r3.1SPA7_g012910.1	AT3G52730.2	CYE_r3.1SPE5_g001180.1	AT5G61910.5	34.091	88	55	1	25	112	419	503	0.003	41.2	AT5G37415.2	CYE_r3.1SPA2_g020050.1	32	75	46	1	60	129	27	101	8.22e-05	43.9
CYE_r3.1SPE8_g016550.1	AT2G16365.5	CYE_r3.1SPE5_g001240.1	AT3G05850.1	31.25	64	43	1	198	260	200	263	0.003	39.3	AT3G58290.2	CYE_r3.1SPE8_g025730.1	26.957	115	79	2	68	177	393	507	8.21e-05	43.5
CYE_r3.1SPE0_g077420.1	AT2G33847.1	CYE_r3.1SPE5_g002650.1	AT1G72300.1	33.333	78	51	1	1	77	593	670	0.003	40.8	AT1G11720.1	CYE_r3.1SPA4_g002330.1	30	100	68	2	9	107	32	130	8.19e-05	47.8
CYE_r3.1SPE8_g033660.1	AT1G03170.1	CYE_r3.1SPE5_g003040.1	AT1G72300.1	39.286	56	34	0	27	82	615	670	0.003	40	AT5G59930.1	CYE_r3.1SPA7_g009220.1	31.092	119	77	3	347	461	30	147	8.16e-05	47
CYE_r3.1SPE2_g032590.1	AT5G23760.1	CYE_r3.1SPE5_g004060.1	AT3G16510.1	43.902	41	21	1	17	57	6	44	0.003	33.9	AT3G51750.3	CYE_r3.1SPA6_g037520.1	28.182	110	60	3	19	109	110	219	8.11e-05	40.8
CYE_r3.1SPE3_g032920.1	AT5G14920.1	CYE_r3.1SPE5_g013850.1	AT5G36228.1	29.348	92	53	4	8	89	142	231	0.003	37.7	AT3G51750.1	CYE_r3.1SPA6_g037520.1	28.182	110	60	3	19	109	110	219	8.11e-05	40.8
CYE_r3.1SPE6_g007940.1	AT3G46430.1	CYE_r3.1SPE5_g017530.1	AT1G64140.1	37.5	72	33	2	15	86	485	544	0.003	40	AT1G79080.1	CYE_r3.1SPA4_g014980.1	21.547	181	137	2	94	273	302	478	8.07e-05	47
CYE_r3.1SPE0_g026230.1	AT2G20562.1	CYE_r3.1SPE5_g019000.1	AT4G10840.1	23.497	183	131	5	225	400	110	290	0.003	40.4	AT1G52342.1	CYE_r3.1SPA7_g024380.1	52	25	12	0	48	72	73	97	8.06e-05	38.9
CYE_r3.1SPA7_g027060.1	AT4G31985.1	CYE_r3.1SPE5_g023130.1	AT4G20140.1	42.188	64	37	0	498	561	74	137	0.003	41.2	AT1G20360.1	CYE_r3.1SPE0_g165740.1	23.622	254	147	10	4	228	31	266	8.06e-05	45.1
CYE_r3.1SPA7_g000750.1	AT5G18150.1	CYE_r3.1SPE5_g023570.1	AT1G70310.1	32.692	52	34	1	369	419	288	339	0.003	40	AT1G58037.1	CYE_r3.1SPE7_g002470.1	37.179	78	43	3	262	333	12	89	8.02e-05	45.8
CYE_r3.1SPA4_g014760.1	AT3G12960.1	CYE_r3.1SPE5_g026840.1	AT3G25882.1	34.211	76	29	2	33	96	2	68	0.003	36.6	AT3G50420.1	CYE_r3.1SPA7_g016270.1	19.271	192	135	4	23	209	281	457	7.99e-05	47.4
CYE_r3.1SPA4_g014980.1	AT1G79080.1	CYE_r3.1SPE6_g000930.1	AT3G13540.1	55.882	34	13	1	294	325	186	219	0.003	39.7	AT2G02497.1	CYE_r3.1SPA0_g173430.1	82.353	17	3	0	1	17	193	209	7.99e-05	37.4
CYE_r3.1SPA4_g002170.1	AT4G21895.1	CYE_r3.1SPE6_g009350.1	AT5G56200.1	80.952	21	4	0	457	477	413	433	0.003	40.8	AT3G11402.1	CYE_r3.1SPE7_g002470.1	20.741	405	251	15	285	654	591	960	7.97e-05	47.4
CYE_r3.1SPE7_g015390.1	AT2G19460.2	CYE_r3.1SPE6_g014680.1	AT5G41770.1	27.344	128	61	1	127	222	76	203	0.003	41.2	AT5G64770.1	CYE_r3.1SPE6_g019530.1	35.443	79	37	3	10	78	10	84	7.94e-05	38.1
CYE_r3.1SPE6_g015400.1	AT5G12240.2	CYE_r3.1SPE6_g016620.1	AT4G38180.1	31.429	105	50	3	18	100	71	175	0.003	40.4	AT1G34015.1	CYE_r3.1SPA4_g027540.1	39.286	56	29	1	112	167	295	345	7.94e-05	43.1
CYE_r3.1SPA4_g007760.1	AT1G29640.1	CYE_r3.1SPE6_g018720.1	AT1G40087.1	21.825	252	171	10	87	326	66	303	0.003	40.8	AT3G07490.1	CYE_r3.1SPE0_g119680.1	35.211	71	44	1	73	143	69	137	7.92e-05	42.4
CYE_r3.1SPE4_g004520.1	AT1G29270.1	CYE_r3.1SPE6_g019780.1	AT5G64770.1	34.615	78	40	4	2	72	5	78	0.003	33.1	AT1G76640.1	CYE_r3.1SPE5_g000260.1	28.205	78	51	1	12	84	112	189	7.87e-05	42
CYE_r3.1SPE7_g013900.1	AT3G51500.1	CYE_r3.1SPE6_g020030.1	AT3G16520.3	39.13	46	27	1	42	86	123	168	0.003	37	AT1G72010.1	CYE_r3.1SPA1_g042670.1	30.263	152	61	9	248	358	433	580	7.79e-05	45.8
CYE_r3.1SPA5_g027030.1	AT1G73960.1	CYE_r3.1SPE6_g023520.1	AT1G40087.1	23.333	150	104	6	48	193	71	213	0.003	41.2	AT1G31750.1	CYE_r3.1SPA4_g019000.1	51.724	58	23	3	23	77	591	646	7.77e-05	43.1
CYE_r3.1SPE5_g023310.1	AT3G48187.1	CYE_r3.1SPE6_g027170.1	AT3G05660.1	27.972	143	73	4	89	206	220	357	0.003	40	AT4G08450.2	CYE_r3.1SPE0_g100260.1	31.655	139	86	4	582	711	789	927	7.76e-05	48.1
CYE_r3.1SPA4_g004590.1	AT2G33847.2	CYE_r3.1SPE6_g027240.1	AT3G23110.1	35.616	73	39	2	7	79	127	191	0.003	36.2	AT1G49800.1	CYE_r3.1SPA0_g179170.1	47.619	42	21	1	67	108	82	122	7.73e-05	40.8
CYE_r3.1SPE1_g042960.1	AT1G78170.1	CYE_r3.1SPE7_g000620.1	AT4G05230.1	40.323	62	35	1	64	125	15	74	0.003	36.6	AT3G50420.2	CYE_r3.1SPA7_g016270.1	19.271	192	135	4	23	209	281	457	7.67e-05	47.4
CYE_r3.1SPE4_g036120.1	AT5G08480.2	CYE_r3.1SPE7_g003730.1	AT1G03910.1	51.724	29	14	0	103	131	86	114	0.003	37	AT5G35737.1	CYE_r3.1SPA8_g020450.1	32	75	51	0	35	109	19	93	7.64e-05	41.6
CYE_r3.1SPA1_g042940.1	AT1G58007.4	CYE_r3.1SPE7_g015120.1	AT3G24480.1	29.231	65	46	0	4	68	298	362	0.003	37.4	AT3G46800.1	CYE_r3.1SPA7_g009220.1	22.149	456	252	22	229	622	886	1300	7.64e-05	47.4
CYE_r3.1SPA4_g014980.1	AT1G79080.1	CYE_r3.1SPE7_g017370.1	AT3G24480.1	81.818	22	4	0	692	713	473	494	0.003	41.2	AT1G23450.1	CYE_r3.1SPA1_g013550.1	23.077	195	142	3	46	235	363	554	7.57e-05	46.2
CYE_r3.1SPE8_g013020.1	AT5G09460.1	CYE_r3.1SPE8_g005590.1	AT5G39775.1	25.14	179	115	3	2	180	13	172	0.003	37.4	AT4G01740.1	CYE_r3.1SPA7_g009220.1	23.107	515	299	20	20	479	69	541	7.56e-05	47.4
CYE_r3.1SPA0_g112490.1	AT5G61260.1	CYE_r3.1SPE8_g007510.1	AT2G24960.1	30.357	56	38	1	16	70	327	382	0.003	34.7	AT1G05770.1	CYE_r3.1SPE1_g030000.1	33.673	98	56	4	24	117	266	358	7.56e-05	43.5
CYE_r3.1SPE5_g009900.1	AT1G32310.1	CYE_r3.1SPE8_g008430.1	AT5G03620.2	40.909	44	25	1	35	78	54	96	0.003	39.3	AT5G47590.2	CYE_r3.1SPE5_g014750.1	30.233	86	54	3	41	123	114	196	7.55e-05	42.7
CYE_r3.1SPE1_g038100.1	AT5G25570.1	CYE_r3.1SPE8_g012390.1	AT4G05230.1	40.323	62	35	1	64	125	15	74	0.003	36.6	AT1G47790.1	CYE_r3.1SPA1_g017230.1	23.506	251	137	12	31	260	447	663	7.55e-05	45.8
CYE_r3.1SPA8_g028690.1	AT1G05420.2	CYE_r3.1SPE8_g015970.1	AT1G50830.1	26.178	191	119	6	53	233	223	401	0.003	39.7	AT5G59930.2	CYE_r3.1SPA7_g009220.1	31.092	119	77	3	306	420	30	147	7.52e-05	47
CYE_r3.1SPA0_g178980.1	AT4G28010.1	CYE_r3.1SPE8_g016220.1	AT2G29760.1	28.358	67	48	0	14	80	286	352	0.003	36.2	AT4G16140.1	CYE_r3.1SPE1_g025210.1	36.62	71	40	2	42	112	760	825	7.49e-05	43.1
CYE_r3.1SPE3_g028160.1	AT2G20820.1	CYE_r3.1SPE8_g018940.1	AT2G46870.1	28.283	99	56	3	2	90	27	120	0.003	36.2	AT2G23270.1	CYE_r3.1SPE1_g035060.1	54.762	42	18	1	45	86	120	160	7.45e-05	39.7
CYE_r3.1SPA0_g181160.1	AT5G10310.2	CYE_r3.1SPE8_g027890.1	AT5G36930.4	32.967	91	55	3	2	91	804	889	0.003	41.2	AT5G53486.5	CYE_r3.1SPE2_g034360.1	62.5	32	10	2	49	78	49	80	7.42e-05	38.5
CYE_r3.1SPA5_g027550.1	AT1G48780.1	CYE_r3.1SPA0_g001710.1	AT3G47510.1	28.916	83	43	3	11	88	11	82	0.002	34.7	AT5G52760.2	CYE_r3.1SPA0_g092140.1	38.71	62	29	2	3	64	18	70	7.29e-05	38.5
CYE_r3.1SPE2_g006710.1	AT2G18370.1	CYE_r3.1SPA0_g008890.1	AT3G16520.3	41.304	46	26	1	42	86	123	168	0.002	38.1	AT2G03020.2	CYE_r3.1SPE5_g014750.1	29.839	124	70	5	124	245	85	193	7.25e-05	43.5
CYE_r3.1SPE0_g058580.1	AT2G07707.1	CYE_r3.1SPA0_g009910.1	AT5G07280.1	42.105	57	32	1	5	60	147	203	0.002	39.7	AT3G49160.1	CYE_r3.1SPA6_g000250.1	34.211	76	49	1	236	311	7	81	7.25e-05	47
CYE_r3.1SPA6_g034890.1	AT5G02520.1	CYE_r3.1SPA0_g009910.1	AT5G07280.1	33.333	54	36	0	8	61	78	131	0.002	39.3	AT5G05020.1	CYE_r3.1SPE0_g178430.1	37.234	94	49	4	42	130	31	119	7.23e-05	41.6
CYE_r3.1SPE1_g002520.1	AT5G49120.1	CYE_r3.1SPA0_g010440.1	AT1G64100.1	40.541	37	22	0	5	41	171	207	0.002	35.4	AT5G22690.1	CYE_r3.1SPE0_g100260.1	22.222	396	220	14	541	853	753	1143	7.21e-05	48.1
CYE_r3.1SPE8_g014330.1	AT4G09550.1	CYE_r3.1SPA0_g010440.1	AT1G64100.1	35.849	53	34	0	1	53	287	339	0.002	35	AT3G16450.2	CYE_r3.1SPA1_g025430.1	26.619	139	97	4	9	144	17	153	7.21e-05	45.1
CYE_r3.1SPE3_g007840.1	AT1G15270.1	CYE_r3.1SPA0_g012800.1	AT1G66830.1	39.474	38	23	0	39	76	644	681	0.002	35.8	AT3G16450.1	CYE_r3.1SPA1_g025430.1	26.619	139	97	4	9	144	17	153	7.21e-05	45.1
CYE_r3.1SPE1_g002350.1	AT3G06890.1	CYE_r3.1SPA0_g013960.1	AT1G56690.1	27.778	90	56	2	2	82	393	482	0.002	37.4	AT3G16450.3	CYE_r3.1SPA1_g025430.1	26.619	139	97	4	9	144	17	153	7.21e-05	45.1
CYE_r3.1SPA1_g024690.1	AT2G18420.2	CYE_r3.1SPA0_g014660.1	AT4G13880.1	29.333	75	52	1	74	148	354	427	0.002	38.5	AT4G29030.1	CYE_r3.1SPA8_g025790.1	57.143	56	17	3	1	52	1	53	7.19e-05	40.8
CYE_r3.1SPA0_g151830.1	AT1G15190.1	CYE_r3.1SPA0_g017510.1	AT3G18990.1	25.49	102	72	3	1	100	222	321	0.002	39.3	AT5G15265.2	CYE_r3.1SPE3_g031790.1	34.568	81	48	4	1	79	1	78	7.18e-05	38.5
CYE_r3.1SPA0_g044890.1	ATCG00140.1	CYE_r3.1SPA0_g017600.1	AT2G23270.1	58.537	41	15	2	106	144	40	80	0.002	37	AT5G15265.1	CYE_r3.1SPE3_g031790.1	34.568	81	48	4	1	79	1	78	7.18e-05	38.5
CYE_r3.1SPE5_g014940.1	AT1G62530.1	CYE_r3.1SPA0_g018190.1	AT5G01140.1	33.333	75	48	1	53	127	375	447	0.002	38.1	AT2G24680.2	CYE_r3.1SPE1_g031350.1	24.893	233	130	10	350	569	43	243	7.16e-05	45.8
CYE_r3.1SPA6_g035100.1	AT2G39490.1	CYE_r3.1SPA0_g020100.1	AT1G40087.1	23.651	241	157	11	101	329	78	303	0.002	41.2	AT3G05741.1	CYE_r3.1SPA6_g027540.1	26.389	144	101	4	42	182	30	171	7.1e-05	42.7
CYE_r3.1SPE0_g103490.1	AT1G24270.1	CYE_r3.1SPA0_g022430.1	AT3G47570.1	36.735	49	31	0	39	87	435	483	0.002	35.8	AT1G57570.1	CYE_r3.1SPE3_g005600.1	30.345	145	92	6	179	319	659	798	7.05e-05	47
CYE_r3.1SPE3_g001130.1	AT2G01918.1	CYE_r3.1SPA0_g022670.1	AT1G51172.1	30.137	73	48	1	58	130	42	111	0.002	38.1	AT4G18070.4	CYE_r3.1SPE4_g005260.1	65	20	7	0	243	262	319	338	7.04e-05	44.7
CYE_r3.1SPA2_g000560.1	AT2G38800.1	CYE_r3.1SPA0_g023580.1	AT1G56690.1	27.778	90	56	2	2	82	393	482	0.002	37.4	AT4G18070.1	CYE_r3.1SPE4_g005260.1	65	20	7	0	243	262	319	338	7.04e-05	44.7
CYE_r3.1SPE1_g004230.1	AT3G17450.2	CYE_r3.1SPA0_g025780.1	AT4G29090.1	34.328	67	43	1	22	88	477	542	0.002	38.1	AT4G18070.3	CYE_r3.1SPE4_g005260.1	65	20	7	0	243	262	319	338	7.04e-05	44.7
CYE_r3.1SPE2_g004090.1	AT5G04890.1	CYE_r3.1SPA0_g030440.1	AT3G10690.1	37.705	61	9	1	14	45	432	492	0.002	34.7	AT4G27330.1	CYE_r3.1SPE4_g017540.1	26.062	353	178	18	1	310	1	313	7.01e-05	45.1
CYE_r3.1SPE7_g015430.1	AT5G57000.1	CYE_r3.1SPA0_g030550.1	AT3G09110.1	33.871	62	41	0	61	122	258	319	0.002	39.7	AT1G47130.1	CYE_r3.1SPA1_g030470.1	39.706	68	32	2	7	69	38	101	6.95e-05	38.5
CYE_r3.1SPE1_g022220.1	AT1G58210.1	CYE_r3.1SPA0_g030650.1	AT1G76280.3	23.333	150	112	1	202	351	332	478	0.002	41.2	AT1G55420.1	CYE_r3.1SPA7_g009220.1	26.136	264	129	13	203	449	873	1087	6.94e-05	47.8
CYE_r3.1SPE5_g021260.1	AT3G27030.1	CYE_r3.1SPA0_g030780.1	AT2G15180.1	25.641	78	54	1	178	255	114	187	0.002	40.8	AT2G24680.4	CYE_r3.1SPE7_g009140.1	26.797	153	100	6	69	215	74	220	6.89e-05	44.7
CYE_r3.1SPA7_g010000.1	AT2G36110.1	CYE_r3.1SPA0_g032810.1	AT2G41820.1	25.806	155	105	3	8	161	233	378	0.002	38.5	AT4G05018.1	CYE_r3.1SPE4_g002770.1	37.037	54	33	1	22	74	41	94	6.87e-05	44.3
CYE_r3.1SPA3_g030870.1	AT5G61220.3	CYE_r3.1SPA0_g036000.1	AT5G64910.1	50	28	14	0	16	43	424	451	0.002	35	AT5G12280.3	CYE_r3.1SPE0_g000610.1	30.769	130	79	4	9	127	192	321	6.85e-05	43.9
CYE_r3.1SPA1_g036980.1	AT1G48200.1	CYE_r3.1SPA0_g037500.1	AT3G05850.1	38.636	44	27	0	262	305	206	249	0.002	40.8	AT3G58330.1	CYE_r3.1SPA8_g021680.1	24.779	113	76	2	17	120	402	514	6.81e-05	43.1
CYE_r3.1SPA6_g047110.1	AT5G02440.1	CYE_r3.1SPA0_g039850.1	AT5G07380.6	50	26	13	0	19	44	2	27	0.002	36.2	AT3G50610.1	CYE_r3.1SPA7_g015690.1	39.706	68	21	2	82	149	77	124	6.8e-05	42.4
CYE_r3.1SPA0_g151110.1	AT1G60870.1	CYE_r3.1SPA0_g045180.1	AT1G40087.1	22.619	252	169	9	90	329	66	303	0.002	41.2	AT1G06137.1	CYE_r3.1SPE8_g032300.1	38.028	71	35	3	2	66	7	74	6.72e-05	37.7
CYE_r3.1SPE4_g015500.1	AT3G15352.4	CYE_r3.1SPA0_g047490.1	AT4G21610.1	77.778	18	4	0	43	60	125	142	0.002	34.7	AT3G27475.2	CYE_r3.1SPE3_g034300.1	78.947	19	4	0	1	19	488	506	6.7e-05	41.2
CYE_r3.1SPE0_g005240.1	AT3G04690.1	CYE_r3.1SPA0_g048110.1	AT3G10690.1	37.705	61	9	1	14	45	432	492	0.002	34.7	AT2G13295.1	CYE_r3.1SPE0_g029280.1	33.333	72	37	3	41	112	42	102	6.68e-05	41.6
CYE_r3.1SPA4_g033470.1	AT4G30770.1	CYE_r3.1SPA0_g048440.1	AT1G35710.1	40.789	76	30	5	138	212	29	90	0.002	43.1	AT5G66890.1	CYE_r3.1SPE7_g009600.1	37.879	66	37	1	4	65	1202	1267	6.64e-05	46.6
CYE_r3.1SPE0_g012560.1	AT4G14805.1	CYE_r3.1SPA0_g052580.1	AT1G76540.1	28.378	74	50	1	43	113	12	85	0.002	37.7	AT3G19430.1	CYE_r3.1SPE0_g040230.1	53.846	39	17	1	261	298	31	69	6.63e-05	46.6
CYE_r3.1SPE3_g009220.1	AT1G52620.1	CYE_r3.1SPA0_g056780.1	AT1G26540.1	26.316	133	97	1	345	476	544	676	0.002	41.2	AT3G49160.2	CYE_r3.1SPA6_g000250.1	34.211	76	49	1	236	311	7	81	6.57e-05	46.6
CYE_r3.1SPA1_g024730.1	AT1G75720.2	CYE_r3.1SPA0_g061150.1	AT5G62230.1	38.776	49	30	0	7	55	447	495	0.002	35.8	AT3G05365.3	CYE_r3.1SPA6_g026870.1	32.5	80	41	3	10	85	87	157	6.56e-05	41.6
CYE_r3.1SPE0_g005630.1	AT3G17120.4	CYE_r3.1SPA0_g069280.1	AT1G40087.1	21.986	282	150	10	146	367	60	331	0.002	41.6	AT4G14980.1	CYE_r3.1SPA7_g009220.1	24.611	321	180	16	128	425	285	566	6.53e-05	47
CYE_r3.1SPE6_g013950.1	AT2G27730.2	CYE_r3.1SPA0_g072770.1	AT1G56145.2	30.303	66	46	0	36	101	106	171	0.002	36.2	AT3G19430.2	CYE_r3.1SPE0_g040230.1	53.846	39	17	1	284	321	31	69	6.49e-05	46.6
CYE_r3.1SPA1_g033160.1	AT2G24550.1	CYE_r3.1SPA0_g073200.1	AT3G01570.1	69.231	26	8	0	5	30	44	69	0.002	36.6	AT2G38100.3	CYE_r3.1SPA0_g124350.1	53.659	41	15	2	451	487	1	41	6.47e-05	46.6
CYE_r3.1SPE4_g008130.1	AT1G80245.2	CYE_r3.1SPA0_g075490.1	AT2G23270.1	51.02	49	14	2	80	127	47	86	0.002	37	AT2G24510.1	CYE_r3.1SPA3_g012700.1	26.316	133	77	6	34	153	123	247	6.46e-05	44.7
CYE_r3.1SPE1_g039870.1	AT4G32030.1	CYE_r3.1SPA0_g078450.1	AT5G17480.1	39.024	41	25	0	16	56	40	80	0.002	33.9	AT3G28223.1	CYE_r3.1SPE1_g009060.1	33.333	72	44	1	11	82	7	74	6.44e-05	45.8
CYE_r3.1SPE0_g031930.1	AT1G04530.1	CYE_r3.1SPA0_g082240.1	AT3G07110.1	88.889	18	2	0	16	33	160	177	0.002	33.5	AT4G16015.2	CYE_r3.1SPA7_g009220.1	26.904	197	95	8	42	192	1224	1417	6.42e-05	47
CYE_r3.1SPA5_g006790.1	AT2G35470.1	CYE_r3.1SPA0_g083250.1	AT3G47090.1	32.857	70	46	1	34	103	454	522	0.002	38.1	AT5G22690.3	CYE_r3.1SPE0_g100260.1	22.222	396	220	14	541	853	753	1143	6.41e-05	48.1
CYE_r3.1SPE0_g027600.1	AT1G09520.1	CYE_r3.1SPA0_g083250.1	AT3G47090.1	29.167	72	50	1	32	103	404	474	0.002	37.4	AT5G54710.1	CYE_r3.1SPA0_g050450.1	22.174	230	143	4	3	222	101	304	6.4e-05	47
CYE_r3.1SPA6_g043760.1	AT4G26680.2	CYE_r3.1SPA0_g085270.1	AT3G10910.1	27.966	118	79	3	6	122	18	130	0.002	37	AT1G08060.3	CYE_r3.1SPA6_g010040.1	39.437	71	42	1	360	430	335	404	6.39e-05	49.7
CYE_r3.1SPE0_g194730.1	ATCG00070.1	CYE_r3.1SPA0_g095690.1	AT4G32430.1	25.455	110	57	3	19	105	362	469	0.002	37.4	AT5G53486.1	CYE_r3.1SPE2_g034360.1	62.5	32	10	2	53	82	49	80	6.36e-05	38.5
CYE_r3.1SPE4_g024570.1	AT1G51400.1	CYE_r3.1SPA0_g096970.1	AT5G48940.1	38.961	77	32	3	10	83	516	580	0.002	41.6	AT2G38100.1	CYE_r3.1SPA0_g124350.1	53.659	41	15	2	445	481	1	41	6.31e-05	46.6
CYE_r3.1SPA2_g005040.1	AT2G33680.3	CYE_r3.1SPA0_g101740.1	AT5G41770.1	32.432	74	44	1	7	80	91	158	0.002	38.1	AT5G53486.2	CYE_r3.1SPE2_g034360.1	62.5	32	10	2	42	71	49	80	6.3e-05	38.1
CYE_r3.1SPE0_g030490.1	AT3G21480.1	CYE_r3.1SPA0_g102070.1	AT5G23110.1	25.751	233	148	9	828	1049	3724	3942	0.002	45.1	AT1G08060.2	CYE_r3.1SPA6_g010040.1	39.437	71	42	1	360	430	335	404	6.28e-05	49.7
CYE_r3.1SPA1_g041510.1	AT2G01640.2	CYE_r3.1SPA0_g104310.1	AT3G26630.1	28	75	35	1	11	66	299	373	0.002	37.4	AT1G08060.1	CYE_r3.1SPA6_g010040.1	39.437	71	42	1	360	430	335	404	6.28e-05	49.7
CYE_r3.1SPA3_g026680.1	AT3G21710.2	CYE_r3.1SPA0_g105460.1	AT2G21440.1	30.667	75	52	0	270	344	22	96	0.002	43.1	AT1G18197.1	CYE_r3.1SPE0_g026810.1	55.172	29	13	0	78	106	58	86	6.22e-05	40.4
CYE_r3.1SPE7_g009130.1	AT5G66800.1	CYE_r3.1SPA0_g106490.1	AT3G14470.1	41.27	63	36	1	222	283	627	689	0.002	40.4	AT5G55780.1	CYE_r3.1SPA7_g009220.1	24.017	229	147	7	406	629	953	1159	6.22e-05	47.8
CYE_r3.1SPA5_g003220.1	AT1G71865.1	CYE_r3.1SPA0_g112620.1	AT1G18860.1	35.484	62	36	1	81	138	25	86	0.002	41.6	AT2G33080.1	CYE_r3.1SPE3_g020370.1	38.462	78	47	1	105	182	691	767	6.15e-05	47.8
CYE_r3.1SPA4_g000640.1	AT4G16400.1	CYE_r3.1SPA0_g115280.1	AT3G03050.1	44	50	26	1	7	54	34	83	0.002	43.1	AT4G10890.2	CYE_r3.1SPA5_g018350.1	35.366	82	41	2	243	312	388	469	6.14e-05	47
CYE_r3.1SPE5_g027140.1	AT1G49000.1	CYE_r3.1SPA0_g118700.1	AT4G37750.1	35.484	62	33	3	28	83	495	555	0.002	35.4	AT4G10890.1	CYE_r3.1SPA5_g018350.1	35.366	82	41	2	243	312	388	469	6.14e-05	47
CYE_r3.1SPE1_g037590.1	AT5G24890.1	CYE_r3.1SPA0_g119990.1	AT3G05850.1	36.364	55	34	1	190	243	200	254	0.002	40.8	AT4G10890.3	CYE_r3.1SPA5_g018350.1	35.366	82	41	2	243	312	388	469	6.14e-05	47
CYE_r3.1SPE0_g045800.1	AT3G04310.1	CYE_r3.1SPA0_g123500.1	AT3G05850.1	36.364	44	27	1	5	47	233	276	0.002	36.6	AT1G67870.1	CYE_r3.1SPE2_g033480.1	27.778	162	89	9	133	276	624	775	6.09e-05	45.4
CYE_r3.1SPE0_g016720.1	AT5G12060.1	CYE_r3.1SPA0_g124470.1	AT3G09090.1	24.742	194	116	8	42	221	496	673	0.002	40.4	AT5G38550.2	CYE_r3.1SPE1_g030000.1	25.253	198	132	6	158	345	258	449	6.04e-05	47
CYE_r3.1SPA4_g010910.1	AT1G31200.1	CYE_r3.1SPA0_g126880.1	AT1G34070.1	35.556	45	29	0	3	47	133	177	0.002	35.4	AT2G43410.5	CYE_r3.1SPE1_g009870.1	31.579	76	49	2	65	140	18	90	5.98e-05	47.8
CYE_r3.1SPA8_g001110.1	AT2G21195.1	CYE_r3.1SPA0_g127530.1	AT2G23540.1	65.385	26	9	0	18	43	56	81	0.002	39.7	AT1G64235.1	CYE_r3.1SPA3_g019270.1	40	50	30	0	38	87	32	81	5.95e-05	41.6
CYE_r3.1SPE8_g034470.1	AT4G02090.1	CYE_r3.1SPA0_g127780.1	AT2G44880.6	28.395	81	49	2	54	125	187	267	0.002	37.4	AT4G25930.1	CYE_r3.1SPE2_g022160.1	25.439	114	69	3	268	365	108	221	5.93e-05	45.1
CYE_r3.1SPE7_g017030.1	AT4G03170.1	CYE_r3.1SPA0_g128180.1	AT3G05850.1	33.898	59	38	1	289	347	206	263	0.002	41.2	AT5G53486.3	CYE_r3.1SPE2_g034360.1	43.75	64	28	4	19	80	23	80	5.85e-05	38.9
CYE_r3.1SPA8_g007360.1	AT1G34245.1	CYE_r3.1SPA0_g131050.1	AT3G42170.1	32.967	91	49	4	10	98	39	119	0.002	36.6	AT3G28020.1	CYE_r3.1SPA0_g068790.1	68.966	29	9	0	6	34	5	33	5.82e-05	45.1
CYE_r3.1SPE4_g001780.1	AT1G11440.1	CYE_r3.1SPA0_g131100.1	AT1G40087.1	22.568	257	171	12	9	252	60	301	0.002	40.4	AT5G41270.1	CYE_r3.1SPA5_g015970.1	35.246	122	45	6	156	258	253	359	5.78e-05	44.7
CYE_r3.1SPE0_g003220.1	AT3G16660.1	CYE_r3.1SPA0_g133450.1	AT2G26560.1	26.154	130	72	3	65	194	298	403	0.002	38.9	AT3G05365.4	CYE_r3.1SPE6_g023370.1	46.154	39	17	1	12	46	119	157	5.78e-05	40
CYE_r3.1SPA0_g175760.1	AT1G67260.2	CYE_r3.1SPA0_g133730.1	AT3G07870.1	70	20	6	0	29	48	303	322	0.002	34.7	AT3G05365.1	CYE_r3.1SPE6_g023370.1	46.154	39	17	1	12	46	119	157	5.78e-05	40
CYE_r3.1SPE0_g073420.1	ATCG00330.1	CYE_r3.1SPA0_g134020.1	AT3G16525.1	47.222	36	19	0	24	59	1	36	0.002	33.5	AT3G05365.2	CYE_r3.1SPE6_g023370.1	46.154	39	17	1	12	46	119	157	5.78e-05	40
CYE_r3.1SPA6_g034950.1	AT3G53700.1	CYE_r3.1SPA0_g134070.1	AT5G41350.1	27.869	61	37	1	11	71	157	210	0.002	36.6	AT3G23010.1	CYE_r3.1SPA2_g022480.1	38.554	83	50	1	3	84	736	818	5.71e-05	47.4
CYE_r3.1SPE0_g133840.1	AT3G06700.1	CYE_r3.1SPA0_g137880.1	AT5G02830.1	62.963	27	8	1	46	70	825	851	0.002	35	AT5G37770.2	CYE_r3.1SPA3_g020220.1	32.927	82	49	3	81	161	19	95	5.67e-05	42
CYE_r3.1SPE0_g112240.1	AT2G30942.1	CYE_r3.1SPA0_g139620.1	AT3G15355.1	31.138	167	88	7	31	190	4	150	0.002	41.6	AT5G37770.1	CYE_r3.1SPA3_g020220.1	32.927	82	49	3	81	161	19	95	5.67e-05	42
CYE_r3.1SPE7_g001210.1	AT3G57500.1	CYE_r3.1SPA0_g140810.1	AT1G17250.1	32.09	134	69	6	76	187	109	242	0.002	40	AT1G44890.1	CYE_r3.1SPE5_g018380.1	27.103	107	62	4	116	211	272	373	5.61e-05	45.4
CYE_r3.1SPA4_g021020.1	AT5G54540.1	CYE_r3.1SPA0_g141360.1	AT1G21410.2	37.681	69	42	1	129	196	208	276	0.002	38.9	AT5G44470.1	CYE_r3.1SPA0_g094040.1	28.788	66	46	1	32	97	39	103	5.6e-05	40
CYE_r3.1SPE4_g006200.1	AT1G30190.1	CYE_r3.1SPA0_g142490.1	AT1G66235.1	37.5	40	25	0	7	46	3	42	0.002	36.6	AT4G18070.2	CYE_r3.1SPE4_g005260.1	32.292	96	61	2	137	228	243	338	5.55e-05	44.3
CYE_r3.1SPA4_g008850.1	AT4G18400.1	CYE_r3.1SPA0_g142930.1	AT3G17950.1	66.667	24	8	0	57	80	19	42	0.002	37.7	AT4G18070.7	CYE_r3.1SPE4_g005260.1	32.292	96	61	2	137	228	243	338	5.55e-05	44.3
CYE_r3.1SPA5_g019190.1	AT1G64690.4	CYE_r3.1SPA0_g147420.1	AT3G47570.1	33.333	60	38	2	8	67	913	970	0.002	37	AT4G18070.5	CYE_r3.1SPE4_g005260.1	32.292	96	61	2	137	228	243	338	5.55e-05	44.3
CYE_r3.1SPE8_g028550.1	AT4G12970.1	CYE_r3.1SPA0_g147900.1	AT3G23900.3	51.613	31	15	0	45	75	221	251	0.002	36.6	AT4G18070.6	CYE_r3.1SPE4_g005260.1	32.292	96	61	2	137	228	243	338	5.55e-05	44.3
CYE_r3.1SPE3_g036050.1	AT5G08391.1	CYE_r3.1SPA0_g151350.1	AT1G07390.2	32.979	94	59	3	7	97	32	124	0.002	38.1	AT2G13900.1	CYE_r3.1SPA7_g009220.1	28.676	136	84	5	344	475	28	154	5.53e-05	47.8
CYE_r3.1SPA8_g023990.1	AT4G12850.1	CYE_r3.1SPA0_g151990.1	AT4G16050.1	24.257	202	121	6	30	204	199	395	0.002	40.4	AT4G23373.1	CYE_r3.1SPE6_g001370.1	31.169	77	47	3	226	302	343	413	5.46e-05	45.4
CYE_r3.1SPA0_g009130.1	AT1G35430.1	CYE_r3.1SPA0_g152040.1	AT4G16050.1	24.257	202	121	6	30	204	199	395	0.002	40.4	AT5G06980.2	CYE_r3.1SPA2_g005090.1	52.5	40	19	0	172	211	232	271	5.41e-05	45.1
CYE_r3.1SPA1_g020360.1	AT2G01100.2	CYE_r3.1SPA0_g153280.1	AT4G20940.1	27.473	91	64	1	93	183	483	571	0.002	39.3	AT5G38540.1	CYE_r3.1SPE1_g030000.1	30.282	142	86	6	156	289	18	154	5.39e-05	46.6
CYE_r3.1SPE3_g024660.1	AT4G25330.1	CYE_r3.1SPA0_g153960.1	AT4G19330.1	30.303	99	59	2	88	186	139	227	0.002	39.7	AT5G38540.2	CYE_r3.1SPE1_g030000.1	30.282	142	86	6	156	289	18	154	5.39e-05	46.6
CYE_r3.1SPA4_g007800.1	AT5G46550.1	CYE_r3.1SPA0_g157440.1	AT2G34320.1	27.368	95	69	0	35	129	125	219	0.002	37.4	AT3G50970.1	CYE_r3.1SPA0_g110710.1	48.214	56	26	1	140	192	117	172	5.36e-05	43.1
CYE_r3.1SPE0_g172350.1	AT4G31170.7	CYE_r3.1SPA0_g160480.1	AT4G10265.1	59.091	22	9	0	5	26	2	23	0.002	33.1	AT1G27008.1	CYE_r3.1SPA2_g040760.1	54.839	31	14	0	52	82	334	364	5.34e-05	40.8
CYE_r3.1SPE6_g014300.1	AT2G27330.1	CYE_r3.1SPA0_g163220.1	AT1G06080.1	38.889	36	22	0	67	102	32	67	0.002	37	AT2G24680.7	CYE_r3.1SPE1_g031350.1	24.893	233	130	10	350	569	43	243	5.32e-05	46.2
CYE_r3.1SPE1_g036190.1	AT1G21510.1	CYE_r3.1SPA0_g166570.1	AT5G09530.1	33.333	108	65	3	78	181	67	171	0.002	38.9	AT2G24030.2	CYE_r3.1SPE5_g025670.1	31.148	122	52	4	215	334	266	357	5.3e-05	46.2
CYE_r3.1SPA2_g026740.1	AT4G00525.1	CYE_r3.1SPA0_g171820.1	AT3G14460.1	35.593	59	34	2	5	61	1203	1259	0.002	35.8	AT5G06770.5	CYE_r3.1SPE4_g023260.1	51.724	29	13	1	135	162	30	58	5.29e-05	43.1
CYE_r3.1SPA0_g006650.1	AT5G04020.2	CYE_r3.1SPA0_g171910.1	AT5G20480.1	37.5	72	44	1	94	164	229	300	0.002	38.5	AT3G16220.2	CYE_r3.1SPE3_g007070.1	54.839	31	14	0	36	66	221	251	5.28e-05	44.3
CYE_r3.1SPA1_g009430.1	AT3G26740.1	CYE_r3.1SPA0_g174260.1	AT1G12700.3	28.235	85	60	1	1	84	390	474	0.002	36.6	AT5G45730.1	CYE_r3.1SPA7_g009220.1	23.78	328	182	13	125	425	280	566	5.26e-05	47.4
CYE_r3.1SPE4_g007840.1	AT5G11720.1	CYE_r3.1SPA0_g174260.1	AT1G12700.3	28.767	73	52	0	1	73	285	357	0.002	36.6	AT3G19085.1	CYE_r3.1SPA4_g011170.1	27.119	177	115	7	1	175	190	354	5.26e-05	43.5
CYE_r3.1SPE8_g032780.1	AT3G63420.1	CYE_r3.1SPA0_g174260.1	AT1G12700.3	36.364	66	40	2	8	72	327	391	0.002	36.2	AT2G27160.1	CYE_r3.1SPA3_g010450.1	62.5	24	9	0	3	26	210	233	5.25e-05	41.6
CYE_r3.1SPE6_g013150.1	AT2G27680.1	CYE_r3.1SPA0_g176190.1	ATMG00810.1	40	55	30	2	2	55	75	127	0.002	35.4	AT2G38100.2	CYE_r3.1SPA0_g124350.1	53.659	41	15	2	429	465	1	41	5.24e-05	46.6
CYE_r3.1SPE3_g014360.1	AT2G31090.1	CYE_r3.1SPA0_g176340.1	AT1G66830.1	39.474	38	23	0	39	76	644	681	0.002	35.8	AT2G21830.1	CYE_r3.1SPA7_g009220.1	21.405	598	353	26	2	526	48	601	5.21e-05	47.4
CYE_r3.1SPE4_g016050.1	AT4G11175.1	CYE_r3.1SPA0_g176930.1	AT2G34930.1	40.449	89	49	3	273	358	99	186	0.002	40.8	AT2G30960.1	CYE_r3.1SPE0_g095470.1	35.897	78	34	2	19	81	12	88	5.2e-05	45.1
CYE_r3.1SPE5_g016000.1	AT3G17675.1	CYE_r3.1SPA0_g177370.1	AT3G22060.1	28.889	90	59	3	12	99	51	137	0.002	36.2	AT2G43730.1	CYE_r3.1SPE1_g030000.1	30.693	101	62	3	22	114	472	572	5.19e-05	44.7
CYE_r3.1SPE0_g175050.1	AT2G25720.1	CYE_r3.1SPA0_g179600.1	AT5G49660.1	32.812	64	43	0	25	88	404	467	0.002	35.8	AT3G50610.2	CYE_r3.1SPA7_g015690.1	39.706	68	21	2	96	163	77	124	5.15e-05	42.7
CYE_r3.1SPE2_g027510.1	AT3G55570.1	CYE_r3.1SPA0_g179990.1	AT1G74190.1	64.706	17	6	0	28	44	62	78	0.002	35.4	AT3G45840.1	CYE_r3.1SPA7_g009220.1	24.324	222	136	9	335	527	917	1135	5.14e-05	47.8
CYE_r3.1SPA8_g021870.1	AT4G38490.1	CYE_r3.1SPA0_g180520.1	AT3G47090.1	31.579	76	52	0	34	109	82	157	0.002	40.8	AT4G24420.1	CYE_r3.1SPA0_g094150.1	37.313	67	35	2	3	66	107	169	5.08e-05	40.4
CYE_r3.1SPE1_g002040.1	AT1G74875.1	CYE_r3.1SPA0_g181110.1	AT1G56690.1	27.778	90	56	2	2	82	393	482	0.002	37.4	AT4G24420.3	CYE_r3.1SPA0_g094150.1	37.313	67	35	2	3	66	107	169	5.08e-05	40.4
CYE_r3.1SPA8_g031090.1	AT3G07580.1	CYE_r3.1SPA0_g182510.1	AT5G44510.1	28.889	90	63	1	28	117	868	956	0.002	38.5	AT4G24420.2	CYE_r3.1SPA0_g094150.1	37.313	67	35	2	3	66	107	169	5.08e-05	40.4
CYE_r3.1SPA8_g026930.1	AT4G28556.1	CYE_r3.1SPA0_g184230.1	AT5G27260.1	46.875	32	17	0	36	67	256	287	0.002	35	AT2G46240.1	CYE_r3.1SPE2_g021420.1	54.412	68	29	2	971	1037	1152	1218	5e-05	48.5
CYE_r3.1SPA1_g016970.1	AT1G13920.1	CYE_r3.1SPA1_g000270.1	AT1G62720.1	32.203	59	39	1	4	62	263	320	0.002	35.8	AT5G38590.3	CYE_r3.1SPA4_g011170.1	31.132	106	71	1	149	254	317	420	4.96e-05	45.4
CYE_r3.1SPA1_g015860.1	AT1G26920.1	CYE_r3.1SPA1_g000270.1	AT1G62720.1	41.026	39	22	1	18	56	137	174	0.002	35.8	AT1G22190.1	CYE_r3.1SPA1_g038320.1	63.636	33	11	1	1	32	1	33	4.95e-05	45.1
CYE_r3.1SPA2_g042080.1	AT1G08580.1	CYE_r3.1SPA1_g000450.1	AT5G57250.1	25.352	142	97	5	17	154	259	395	0.002	38.1	AT1G69150.1	CYE_r3.1SPA7_g009220.1	23.56	191	124	4	8	195	393	564	4.91e-05	47.4
CYE_r3.1SPE0_g015890.1	AT5G19260.1	CYE_r3.1SPA1_g000460.1	AT1G13040.2	41.667	36	21	0	7	42	440	475	0.002	34.7	AT4G01930.1	CYE_r3.1SPA7_g009220.1	30.833	120	73	5	361	471	40	158	4.86e-05	47.8
CYE_r3.1SPE0_g017000.1	AT4G16195.1	CYE_r3.1SPA1_g001480.1	AT5G48550.2	33.333	51	34	0	117	167	104	154	0.002	38.9	AT3G55690.1	CYE_r3.1SPE2_g027700.1	31.373	102	53	2	209	293	313	414	4.86e-05	45.4
CYE_r3.1SPA8_g013140.1	AT2G21290.1	CYE_r3.1SPA1_g003340.1	AT3G12440.1	31.053	190	94	8	52	231	77	239	0.002	42	AT3G49160.3	CYE_r3.1SPA6_g000250.1	34.211	76	49	1	148	223	7	81	4.84e-05	47.4
CYE_r3.1SPA4_g022040.1	AT5G54850.1	CYE_r3.1SPA1_g004590.1	AT3G42170.1	34.545	55	23	1	2	43	498	552	0.002	37	AT1G51530.1	CYE_r3.1SPA4_g028340.1	48.649	37	19	0	10	46	10	46	4.81e-05	46.6
CYE_r3.1SPA5_g028520.1	AT1G18280.1	CYE_r3.1SPA1_g004660.1	AT1G67775.1	50	42	19	1	88	129	38	77	0.002	37.4	AT2G01400.1	CYE_r3.1SPA1_g020630.1	34.722	72	44	1	51	119	46	117	4.78e-05	42
CYE_r3.1SPA3_g019270.1	AT3G18280.1	CYE_r3.1SPA1_g004990.1	AT1G74190.1	40	60	29	2	7	61	588	645	0.002	36.2	AT2G01400.2	CYE_r3.1SPA1_g020630.1	35.714	70	42	1	51	117	46	115	4.75e-05	41.6
CYE_r3.1SPA6_g036670.1	AT2G38140.1	CYE_r3.1SPA1_g004990.1	AT1G74190.1	36.923	65	35	2	7	65	540	604	0.002	36.2	AT1G51530.2	CYE_r3.1SPA4_g028340.1	48.649	37	19	0	10	46	10	46	4.61e-05	46.6
CYE_r3.1SPE1_g031790.1	AT4G31805.1	CYE_r3.1SPA1_g005450.1	AT1G40087.1	22.619	252	169	8	43	282	66	303	0.002	41.2	AT1G71330.1	CYE_r3.1SPA4_g025230.1	23.214	112	85	1	4	115	1036	1146	4.59e-05	46.2
CYE_r3.1SPE2_g035430.1	AT5G17160.1	CYE_r3.1SPA1_g008230.1	AT1G40087.1	21.257	334	224	13	90	401	66	382	0.002	41.2	AT3G09160.1	CYE_r3.1SPE0_g105090.1	34.066	91	59	1	6	96	172	261	4.55e-05	42.4
CYE_r3.1SPA0_g082060.1	AT1G68800.1	CYE_r3.1SPA1_g009620.1	AT5G13230.1	27.612	134	79	4	12	142	249	367	0.002	40.4	AT3G27473.2	CYE_r3.1SPE7_g002470.1	34.483	116	65	7	174	282	17	128	4.55e-05	47.4
CYE_r3.1SPE1_g007790.1	AT3G23740.1	CYE_r3.1SPA1_g010830.1	AT3G05850.1	44.828	29	16	0	5	33	424	452	0.002	33.9	AT3G27473.4	CYE_r3.1SPE7_g002470.1	34.483	116	65	7	174	282	17	128	4.55e-05	47.4
CYE_r3.1SPA6_g032960.1	AT4G24204.3	CYE_r3.1SPA1_g013710.1	AT2G17920.1	24.074	108	79	1	2	106	141	248	0.002	40	AT3G18840.2	CYE_r3.1SPE3_g021530.1	34.343	99	61	2	1	95	425	523	4.49e-05	47.8
CYE_r3.1SPA4_g030320.1	AT5G19473.1	CYE_r3.1SPA1_g017830.1	AT2G03830.1	57.143	21	9	0	81	101	100	120	0.002	35.8	AT3G18840.3	CYE_r3.1SPE3_g021530.1	34.343	99	61	2	1	95	425	523	4.49e-05	47.8
CYE_r3.1SPA7_g024440.1	AT4G32350.1	CYE_r3.1SPA1_g021430.1	AT5G15685.1	54.839	31	13	1	11	41	351	380	0.002	35.8	AT3G58910.1	CYE_r3.1SPA4_g016900.1	65.625	32	11	0	2	33	14	45	4.49e-05	44.7
CYE_r3.1SPE6_g009210.1	AT5G60150.2	CYE_r3.1SPA1_g027050.1	AT5G41770.1	32.432	74	44	1	7	80	91	158	0.002	38.1	AT5G64970.3	CYE_r3.1SPA6_g026200.1	22.346	179	117	4	148	305	245	422	4.46e-05	46.6
CYE_r3.1SPA1_g033860.1	AT5G11440.1	CYE_r3.1SPA1_g028940.1	AT5G40170.1	36.508	63	39	1	34	95	113	175	0.002	37.4	AT1G26510.1	CYE_r3.1SPE0_g015160.1	22.632	380	230	15	24	372	17	363	4.46e-05	47
CYE_r3.1SPA1_g025740.1	AT1G19610.1	CYE_r3.1SPA1_g030620.1	AT5G43020.1	26.857	175	108	7	273	436	92	257	0.002	43.1	AT5G12280.2	CYE_r3.1SPE0_g000610.1	30.769	130	79	4	9	127	192	321	4.46e-05	43.9
CYE_r3.1SPA5_g008350.1	AT2G35290.1	CYE_r3.1SPA1_g031150.1	AT5G17480.1	39.024	41	25	0	16	56	40	80	0.002	33.9	AT4G24500.2	CYE_r3.1SPA1_g040040.1	51.064	47	20	1	1	47	1	44	4.42e-05	45.4
CYE_r3.1SPE0_g026810.1	AT1G14060.1	CYE_r3.1SPA1_g040220.1	AT1G03670.1	25.781	128	76	3	8	116	142	269	0.002	37.4	AT3G10690.1	CYE_r3.1SPA2_g008000.1	25.703	249	151	8	708	950	602	822	4.39e-05	48.5
CYE_r3.1SPA0_g006650.1	AT5G04020.2	CYE_r3.1SPA1_g040680.1	AT1G05920.1	40.741	54	30	2	46	97	161	214	0.002	37.7	AT4G22400.1	CYE_r3.1SPE7_g005060.1	24.603	126	84	4	18	143	36	150	4.35e-05	45.8
CYE_r3.1SPE0_g000470.1	AT2G19180.2	CYE_r3.1SPA1_g042100.1	AT1G77850.1	32.895	76	42	3	18	93	145	211	0.002	37	AT3G56410.2	CYE_r3.1SPE0_g109780.1	48.78	41	21	0	57	97	2	42	4.29e-05	49.7
CYE_r3.1SPE6_g027670.1	AT1G06340.1	CYE_r3.1SPA1_g042130.1	AT2G46870.1	29.897	97	58	3	4	94	29	121	0.002	37	AT5G39645.1	CYE_r3.1SPA6_g028550.1	60.87	23	9	0	37	59	28	50	4.27e-05	38.1
CYE_r3.1SPA3_g012980.1	AT3G58720.2	CYE_r3.1SPA1_g042230.1	AT1G77850.1	31.731	104	51	5	3	95	117	211	0.002	37.4	AT2G24645.1	CYE_r3.1SPE1_g031350.1	28.302	159	86	5	184	318	82	236	4.26e-05	46.2
CYE_r3.1SPE1_g002840.1	AT3G36659.1	CYE_r3.1SPA1_g042440.1	AT1G07390.2	34.94	83	48	3	7	88	32	109	0.002	37.4	AT3G11402.1	CYE_r3.1SPE7_g002470.1	26.21	248	141	10	125	351	1454	1680	4.25e-05	48.1
CYE_r3.1SPE6_g008260.1	AT5G59800.1	CYE_r3.1SPA1_g042480.1	AT1G07390.1	38	100	55	4	48	141	273	371	0.002	39.3	AT3G56410.1	CYE_r3.1SPE0_g109780.1	48.78	41	21	0	10	50	2	42	4.24e-05	49.7
CYE_r3.1SPA0_g050420.1	ATCG00840.1	CYE_r3.1SPA2_g001220.1	AT5G60800.1	46.939	49	24	1	43	89	153	201	0.002	38.9	AT1G27280.1	CYE_r3.1SPA1_g014780.1	21.678	143	111	1	1	143	52	193	4.24e-05	45.1
CYE_r3.1SPA1_g038050.1	AT1G22110.3	CYE_r3.1SPA2_g003570.1	AT5G06680.1	55.556	27	12	0	1	27	1	27	0.002	36.2	AT5G22355.1	CYE_r3.1SPA7_g009220.1	23.178	535	305	23	39	531	88	558	4.2e-05	48.1
CYE_r3.1SPE2_g026950.1	AT2G39518.1	CYE_r3.1SPA2_g003680.1	AT4G08850.1	29.114	79	56	0	2	80	204	282	0.002	36.6	AT4G08530.1	CYE_r3.1SPA4_g001320.1	27.941	68	47	1	51	116	52	119	4.17e-05	41.2
CYE_r3.1SPA3_g007490.1	AT1G15230.1	CYE_r3.1SPA2_g005610.1	AT1G04030.2	51.515	33	10	1	16	42	205	237	0.002	34.3	AT2G24645.3	CYE_r3.1SPE1_g031350.1	28.302	159	86	5	192	326	82	236	4.12e-05	46.2
CYE_r3.1SPA0_g124650.1	AT2G37975.2	CYE_r3.1SPA2_g006380.1	AT1G66235.1	26.357	129	75	6	7	117	56	182	0.002	37.4	AT4G37670.2	CYE_r3.1SPA6_g029810.1	44.898	49	26	1	80	127	243	291	4.11e-05	47.8
CYE_r3.1SPA7_g027620.1	AT5G57910.1	CYE_r3.1SPA2_g008120.1	AT1G35710.1	33.898	59	39	0	1	59	587	645	0.002	37.7	AT1G49800.1	CYE_r3.1SPA0_g179170.1	47.619	42	21	1	67	108	60	100	4.11e-05	41.6
CYE_r3.1SPE7_g017880.1	AT3G24630.1	CYE_r3.1SPA2_g009590.1	AT5G56610.1	28.421	95	60	3	142	232	119	209	0.002	39.3	AT3G22337.1	CYE_r3.1SPE1_g014630.1	26.471	136	82	4	1	122	220	351	4.07e-05	43.9
CYE_r3.1SPA8_g028980.1	AT4G09820.1	CYE_r3.1SPA2_g011750.1	AT1G40087.1	23.293	249	170	10	95	327	60	303	0.002	40	AT5G05470.1	CYE_r3.1SPE1_g003520.1	30.769	65	45	0	30	94	267	331	4e-05	46.2
CYE_r3.1SPA8_g030370.1	AT4G15802.1	CYE_r3.1SPA2_g013580.1	AT5G25910.1	28.571	70	50	0	66	135	486	555	0.002	37.7	AT3G28650.1	CYE_r3.1SPA7_g009220.1	31.915	141	78	8	354	478	27	165	4e-05	48.1
CYE_r3.1SPA4_g034200.1	AT2G34930.1	CYE_r3.1SPA2_g014170.1	AT3G12610.1	35.849	53	34	0	1	53	127	179	0.002	35.8	AT3G18320.1	CYE_r3.1SPA6_g041470.1	27.5	80	53	2	27	106	168	242	3.9e-05	43.9
CYE_r3.1SPA1_g024620.1	AT1G19990.1	CYE_r3.1SPA2_g014170.1	AT3G12610.1	31.429	70	48	0	2	71	104	173	0.002	35.8	AT1G61690.1	CYE_r3.1SPA4_g003180.1	32.258	186	73	6	292	466	1144	1287	3.89e-05	49.3
CYE_r3.1SPE0_g165040.1	AT5G05365.1	CYE_r3.1SPA2_g020750.1	AT1G50180.1	44.231	52	28	1	155	206	586	636	0.002	43.5	AT2G33655.1	CYE_r3.1SPE3_g012200.1	50	38	18	1	4	40	1	38	3.89e-05	43.1
CYE_r3.1SPE4_g020710.1	AT1G50650.1	CYE_r3.1SPA2_g022410.1	AT2G44880.1	24.342	152	74	5	24	134	19	170	0.002	38.1	AT5G40320.1	CYE_r3.1SPA7_g009220.1	24.551	334	203	14	95	406	1174	1480	3.87e-05	48.1
CYE_r3.1SPE0_g035360.1	AT3G13130.1	CYE_r3.1SPA2_g022470.1	AT5G59050.4	60	25	10	0	163	187	105	129	0.002	38.9	AT1G24220.1	CYE_r3.1SPA1_g014780.1	33.824	68	45	0	499	566	41	108	3.86e-05	48.5
CYE_r3.1SPE7_g011730.1	AT5G66330.1	CYE_r3.1SPA2_g022650.1	AT1G67020.1	24.324	111	68	5	57	163	85	183	0.002	40.4	AT1G24220.2	CYE_r3.1SPA1_g014780.1	33.824	68	45	0	499	566	41	108	3.86e-05	48.5
CYE_r3.1SPE0_g034660.1	AT2G30810.1	CYE_r3.1SPA2_g023480.1	AT5G36930.3	36.264	91	52	3	625	714	804	889	0.002	42.7	AT3G45840.1	CYE_r3.1SPA7_g009220.1	22.581	434	263	20	144	542	77	472	3.85e-05	48.1
CYE_r3.1SPA7_g022680.1	AT3G07390.2	CYE_r3.1SPA2_g025730.1	AT1G07390.4	33.333	63	41	1	11	73	693	754	0.002	35.8	AT2G41445.3	CYE_r3.1SPA7_g004400.1	34.375	64	42	0	31	94	104	167	3.85e-05	43.5
CYE_r3.1SPE0_g041180.1	AT5G42905.1	CYE_r3.1SPA2_g026540.1	AT5G20480.1	32.468	77	51	1	106	181	349	425	0.002	39.3	AT5G22690.2	CYE_r3.1SPE0_g100260.1	27.879	165	86	5	604	740	751	910	3.83e-05	48.9
CYE_r3.1SPA7_g022640.1	AT4G26150.1	CYE_r3.1SPA2_g026660.1	AT3G22060.1	28.889	90	59	3	12	99	51	137	0.002	36.2	AT4G28180.1	CYE_r3.1SPA4_g005650.1	27.844	334	154	15	1	256	1	325	3.83e-05	45.1
CYE_r3.1SPE7_g006130.1	AT5G22280.1	CYE_r3.1SPA2_g030260.1	AT5G07660.1	83.333	18	3	0	104	121	957	974	0.002	37	AT2G01560.1	CYE_r3.1SPA2_g028510.1	36.538	52	33	0	21	72	76	127	3.8e-05	45.8
CYE_r3.1SPA0_g013800.1	AT5G04010.1	CYE_r3.1SPA2_g030650.1	AT3G46790.1	21.101	109	84	1	32	138	196	304	0.002	39.7	AT1G53420.1	CYE_r3.1SPE4_g012980.1	37.383	107	64	2	22	127	151	255	3.75e-05	48.9
CYE_r3.1SPE7_g002620.1	AT2G42110.1	CYE_r3.1SPA2_g033040.1	AT5G43240.1	34.884	43	28	0	8	50	412	454	0.002	35.4	AT3G06360.1	CYE_r3.1SPE8_g035960.1	43.023	86	41	2	37	115	48	132	3.75e-05	41.6
CYE_r3.1SPE0_g045980.1	AT4G13540.1	CYE_r3.1SPA2_g036540.1	AT5G05190.1	27.869	183	118	5	544	722	199	371	0.002	42.7	AT1G45248.3	CYE_r3.1SPA2_g034770.1	28.866	97	62	3	18	108	14	109	3.74e-05	42
CYE_r3.1SPA2_g022450.1	AT5G23200.1	CYE_r3.1SPA2_g037690.1	AT5G28950.1	72.727	22	6	0	97	118	1	22	0.002	36.2	AT1G45248.2	CYE_r3.1SPA2_g034770.1	28.866	97	62	3	18	108	14	109	3.74e-05	42
CYE_r3.1SPE2_g014360.1	AT3G60410.1	CYE_r3.1SPA2_g039990.1	AT2G36240.1	33.333	60	33	2	7	60	9	67	0.002	35.8	AT1G45248.1	CYE_r3.1SPA2_g034770.1	28.866	97	62	3	18	108	14	109	3.74e-05	42
CYE_r3.1SPE4_g010690.1	AT3G12955.1	CYE_r3.1SPA2_g041360.1	AT1G13970.1	35.294	68	37	3	1	63	1	66	0.002	35	AT5G54550.1	CYE_r3.1SPE0_g048350.1	27.143	140	77	7	85	212	109	235	3.73e-05	46.2
CYE_r3.1SPE8_g031190.1	AT5G44060.1	CYE_r3.1SPA3_g001920.1	AT2G35030.1	40.476	42	14	1	8	38	280	321	0.002	34.3	AT5G53700.1	CYE_r3.1SPA0_g102090.1	30.864	81	53	2	21	101	533	610	3.71e-05	45.4
CYE_r3.1SPE7_g016730.1	AT1G60660.1	CYE_r3.1SPA3_g002660.1	AT1G72300.1	32.174	115	68	5	77	191	586	690	0.002	41.6	AT3G16960.1	CYE_r3.1SPE0_g158380.1	29.126	103	58	4	11	110	52	142	3.71e-05	41.2
CYE_r3.1SPE8_g028930.1	AT3G07255.1	CYE_r3.1SPA3_g003790.1	AT4G25960.1	29.545	88	46	3	10	90	29	107	0.002	36.6	AT1G34010.2	CYE_r3.1SPA6_g000380.1	36.842	76	35	3	172	247	75	137	3.68e-05	43.5
CYE_r3.1SPA2_g034010.1	AT5G06070.1	CYE_r3.1SPA3_g004350.1	AT3G46530.1	27.82	133	77	5	6	138	648	761	0.002	38.1	AT1G52000.2	CYE_r3.1SPE1_g030000.1	27.742	155	92	6	587	730	14	159	3.67e-05	48.1
CYE_r3.1SPA3_g007890.1	AT1G52820.1	CYE_r3.1SPA3_g007210.1	AT3G11080.2	36.842	76	48	0	1	76	244	319	0.002	35.8	AT1G52000.2	CYE_r3.1SPE1_g030000.1	30	130	83	6	1	123	263	391	3.67e-05	48.1
CYE_r3.1SPE1_g023540.1	AT1G68720.1	CYE_r3.1SPA3_g007240.1	AT4G12750.1	41.935	62	27	2	77	129	446	507	0.002	37.7	AT1G52000.1	CYE_r3.1SPE1_g030000.1	27.742	155	92	6	587	730	14	159	3.67e-05	48.1
CYE_r3.1SPA0_g090490.1	AT3G12380.1	CYE_r3.1SPA3_g008470.1	AT3G60320.1	31.579	114	51	6	89	179	72	181	0.002	38.9	AT1G52000.1	CYE_r3.1SPE1_g030000.1	30	130	83	6	1	123	263	391	3.67e-05	48.1
CYE_r3.1SPA3_g007660.1	AT1G52720.1	CYE_r3.1SPA3_g008720.1	AT3G19360.1	21.053	133	84	2	130	262	274	385	0.002	39.7	AT4G37670.1	CYE_r3.1SPA6_g029810.1	44.898	49	26	1	80	127	243	291	3.66e-05	47.8
CYE_r3.1SPE6_g016470.1	AT2G27140.1	CYE_r3.1SPA3_g009110.1	AT3G18990.1	33.333	75	49	1	425	499	9	82	0.002	41.2	AT3G55670.1	CYE_r3.1SPE4_g013180.1	36.364	66	40	2	154	218	399	463	3.66e-05	45.1
CYE_r3.1SPA7_g025140.1	AT1G68680.1	CYE_r3.1SPA3_g010230.1	AT2G45350.1	55.556	27	10	1	17	41	206	232	0.002	34.7	AT2G15320.1	CYE_r3.1SPA7_g018590.1	31.183	93	64	0	73	165	924	1016	3.65e-05	47
CYE_r3.1SPE1_g043250.1	AT5G50010.1	CYE_r3.1SPA3_g010750.1	AT4G00690.1	34	50	30	1	41	87	288	337	0.002	36.2	AT1G68540.1	CYE_r3.1SPA1_g019520.1	61.29	31	12	0	1	31	308	338	3.65e-05	45.8
CYE_r3.1SPA4_g010780.1	AT1G31240.1	CYE_r3.1SPA3_g017850.1	AT3G24480.1	30.357	56	39	0	4	59	298	353	0.002	38.1	AT5G06980.1	CYE_r3.1SPA2_g005090.1	36.842	76	43	1	172	242	232	307	3.64e-05	45.8
CYE_r3.1SPA4_g010450.1	AT1G30800.1	CYE_r3.1SPA3_g018320.1	AT1G40087.1	24.545	220	143	7	116	326	98	303	0.002	42	AT5G06980.5	CYE_r3.1SPA2_g005090.1	36.842	76	43	1	172	242	232	307	3.64e-05	45.8
CYE_r3.1SPA4_g004000.1	AT4G18490.3	CYE_r3.1SPA3_g019850.1	AT1G35710.1	40.816	49	25	2	4	49	865	912	0.002	35.8	AT4G26700.3	CYE_r3.1SPA4_g024030.1	21.642	402	264	17	160	543	297	665	3.61e-05	47.8
CYE_r3.1SPA0_g019910.1	AT3G56720.2	CYE_r3.1SPA3_g019930.1	AT3G09110.1	41.667	36	21	0	7	42	257	292	0.002	38.5	AT4G26700.6	CYE_r3.1SPA4_g024030.1	21.642	402	264	17	160	543	297	665	3.61e-05	47.8
CYE_r3.1SPE2_g015970.1	AT2G44790.1	CYE_r3.1SPA3_g020250.1	AT3G07820.1	37.5	48	30	0	401	448	38	85	0.002	40.8	AT4G26700.5	CYE_r3.1SPA4_g024030.1	21.642	402	264	17	160	543	297	665	3.61e-05	47.8
CYE_r3.1SPE1_g013720.1	AT1G27435.1	CYE_r3.1SPA3_g024730.1	AT4G26680.2	25.61	82	61	0	3	84	393	474	0.002	36.6	AT5G52930.1	CYE_r3.1SPE6_g022320.1	24.46	278	168	12	64	325	795	1046	3.6e-05	47
CYE_r3.1SPA1_g003710.1	AT2G31480.1	CYE_r3.1SPA3_g025180.1	AT1G71390.2	30.435	46	32	0	1	46	327	372	0.002	35.8	AT4G03945.1	CYE_r3.1SPA8_g031110.1	24.224	161	107	6	14	166	10	163	3.59e-05	43.5
CYE_r3.1SPA6_g025340.1	AT4G39790.1	CYE_r3.1SPA3_g025180.1	AT1G71390.2	31.667	60	41	0	2	61	608	667	0.002	35.8	AT2G21920.1	CYE_r3.1SPE5_g016660.1	33.846	65	43	0	204	268	104	168	3.55e-05	44.7
CYE_r3.1SPA7_g010810.1	AT3G11690.1	CYE_r3.1SPA4_g005790.1	AT3G47110.1	57.692	26	11	0	3	28	916	941	0.002	39.3	AT5G34883.1	CYE_r3.1SPA0_g059730.1	35.211	71	42	3	46	114	17	85	3.54e-05	42
CYE_r3.1SPA2_g041670.1	AT4G01575.1	CYE_r3.1SPA4_g008530.1	AT5G46330.2	36.364	66	42	0	1123	1188	74	139	0.002	43.1	AT1G05290.1	CYE_r3.1SPA3_g026840.1	44.231	52	28	1	9	60	21	71	3.52e-05	46.6
CYE_r3.1SPA4_g017370.1	AT1G78810.1	CYE_r3.1SPA4_g010490.1	AT5G09530.1	33.684	95	52	2	83	172	41	129	0.002	38.9	AT4G01920.1	CYE_r3.1SPA7_g009220.1	22.419	620	342	25	31	616	77	591	3.5e-05	48.5
CYE_r3.1SPE5_g019980.1	AT1G61570.1	CYE_r3.1SPA4_g010490.1	AT5G09530.1	34.234	111	60	5	76	179	67	171	0.002	38.9	AT5G11630.2	CYE_r3.1SPE0_g074390.1	47.727	44	21	1	42	83	48	91	3.47e-05	39.7
CYE_r3.1SPA7_g011670.1	AT2G36026.1	CYE_r3.1SPA4_g010490.1	AT5G09530.1	31.707	123	75	4	75	191	129	248	0.002	38.5	AT5G56480.1	CYE_r3.1SPE0_g029280.1	42.857	42	22	1	62	103	626	665	3.46e-05	42.4
CYE_r3.1SPA0_g140950.1	AT3G44590.1	CYE_r3.1SPA4_g012700.1	AT2G34930.1	27.315	216	100	7	8	191	660	850	0.002	38.9	AT1G77320.3	CYE_r3.1SPA1_g036120.1	23.176	233	158	9	103	322	546	770	3.42e-05	48.9
CYE_r3.1SPE7_g000860.1	AT3G10310.2	CYE_r3.1SPA4_g016680.1	AT1G17250.1	32.609	46	31	0	31	76	366	411	0.002	35.8	AT3G27473.3	CYE_r3.1SPA7_g009220.1	34.426	122	69	7	318	432	50	167	3.4e-05	48.1
CYE_r3.1SPA8_g018710.1	AT2G15000.5	CYE_r3.1SPA4_g017280.1	AT1G17250.1	35.294	51	33	0	19	69	294	344	0.002	35.4	AT5G02330.1	CYE_r3.1SPA7_g009220.1	25.424	236	146	11	370	592	346	564	3.4e-05	48.5
CYE_r3.1SPE2_g032000.1	AT5G62150.1	CYE_r3.1SPA4_g017290.1	AT1G72300.1	25.926	189	123	5	14	187	472	658	0.002	39.3	AT2G37800.1	CYE_r3.1SPA5_g000440.1	27.826	115	69	4	13	117	108	218	3.37e-05	45.4
CYE_r3.1SPE8_g023090.1	AT3G44010.1	CYE_r3.1SPA4_g018920.1	AT3G15280.1	26.351	148	74	4	21	145	2	137	0.002	37	AT1G58220.1	CYE_r3.1SPE8_g034320.1	41.509	53	29	1	189	239	65	117	3.36e-05	45.1
CYE_r3.1SPE3_g010850.1	AT1G15900.1	CYE_r3.1SPA4_g019580.1	AT3G11080.2	33.333	93	61	1	143	234	751	843	0.002	40.8	AT2G24680.9	CYE_r3.1SPE1_g031350.1	24.893	233	130	10	136	355	43	243	3.36e-05	45.8
CYE_r3.1SPE0_g034570.1	AT5G57123.1	CYE_r3.1SPA4_g021520.1	AT1G40087.1	25.949	158	103	6	107	254	178	331	0.002	41.2	AT3G20155.1	CYE_r3.1SPE4_g021650.1	33.846	65	39	1	87	151	6	66	3.36e-05	42.7
CYE_r3.1SPE1_g025510.1	AT1G70950.1	CYE_r3.1SPA4_g022480.1	AT3G16525.1	47.222	36	19	0	24	59	1	36	0.002	33.5	AT5G19810.1	CYE_r3.1SPA1_g025850.1	38.235	136	79	4	46	181	378	508	3.33e-05	45.4
CYE_r3.1SPE4_g005720.1	AT2G34540.2	CYE_r3.1SPA4_g022540.1	AT5G41350.1	27.869	61	37	1	11	71	157	210	0.002	36.6	AT3G27473.1	CYE_r3.1SPA7_g009220.1	34.426	122	69	7	369	483	50	167	3.3e-05	48.5
CYE_r3.1SPE8_g030940.1	AT5G43970.1	CYE_r3.1SPA4_g024460.1	AT1G05920.1	36	50	30	2	9	57	254	302	0.002	34.7	AT5G02420.1	CYE_r3.1SPA6_g007540.1	47.692	65	27	2	42	106	105	162	3.27e-05	42
CYE_r3.1SPA2_g039160.1	AT5G52300.2	CYE_r3.1SPA4_g025270.1	AT5G02860.1	38.095	42	26	0	3	44	476	517	0.002	34.3	AT3G33528.1	CYE_r3.1SPE4_g015280.1	39.655	58	35	0	8	65	97	154	3.26e-05	42.7
CYE_r3.1SPE0_g173980.1	AT1G79460.1	CYE_r3.1SPA4_g025290.1	AT5G02860.1	36.364	44	28	0	16	59	179	222	0.002	34.7	AT3G33528.5	CYE_r3.1SPE4_g015280.1	39.655	58	35	0	8	65	97	154	3.26e-05	42.7
CYE_r3.1SPE0_g050770.1	AT1G52690.1	CYE_r3.1SPA4_g026250.1	AT2G33170.2	31.707	82	54	1	4	83	143	224	0.002	35.8	AT3G33528.4	CYE_r3.1SPE4_g015280.1	39.655	58	35	0	8	65	97	154	3.26e-05	42.7
CYE_r3.1SPE2_g013740.1	AT1G02160.1	CYE_r3.1SPA4_g026250.1	AT2G33170.2	32.927	82	53	1	4	83	215	296	0.002	35.8	AT3G33528.3	CYE_r3.1SPE4_g015280.1	39.655	58	35	0	8	65	97	154	3.26e-05	42.7
CYE_r3.1SPE3_g005730.1	AT4G29990.1	CYE_r3.1SPA4_g027530.1	AT4G17810.2	45.161	31	17	0	359	389	46	76	0.002	39.7	AT3G33528.2	CYE_r3.1SPE4_g015280.1	39.655	58	35	0	8	65	97	154	3.26e-05	42.7
CYE_r3.1SPE2_g032280.1	AT5G62065.1	CYE_r3.1SPA4_g034020.1	AT1G72300.1	42.857	63	36	0	4	66	278	340	0.002	35.4	AT5G29624.1	CYE_r3.1SPA7_g009220.1	33.945	109	63	4	283	385	48	153	3.24e-05	47.8
CYE_r3.1SPE0_g192540.1	ATCG00300.1	CYE_r3.1SPA4_g035050.1	AT1G77510.1	45.238	42	20	2	1	41	450	489	0.002	33.5	AT3G19085.2	CYE_r3.1SPA4_g011170.1	26.966	178	116	7	1	176	189	354	3.22e-05	44.3
CYE_r3.1SPA6_g042000.1	AT5G27690.1	CYE_r3.1SPA4_g035100.1	AT1G35710.1	28.689	122	83	2	5	126	419	536	0.002	37.4	AT4G16957.1	CYE_r3.1SPA8_g003640.1	24.427	131	90	4	1	123	939	1068	3.21e-05	45.8
CYE_r3.1SPE2_g029330.1	AT2G40430.1	CYE_r3.1SPA4_g035490.1	AT4G05360.1	58.333	24	10	0	104	127	624	647	0.002	38.1	AT5G01840.1	CYE_r3.1SPA6_g038570.1	62.069	29	10	1	1	29	1	28	3.21e-05	45.8
CYE_r3.1SPE6_g018440.1	AT2G10553.1	CYE_r3.1SPA4_g036140.1	AT1G40087.1	29.524	105	64	4	8	105	230	331	0.002	37.4	AT5G03780.3	CYE_r3.1SPA3_g023980.1	23.596	89	57	2	68	154	6	85	3.21e-05	46.6
CYE_r3.1SPA0_g089900.1	AT5G21222.1	CYE_r3.1SPA5_g012520.1	AT1G40087.1	22.619	252	169	9	90	329	66	303	0.002	41.2	AT3G46420.1	CYE_r3.1SPA3_g005830.1	45.07	71	32	4	9	76	888	954	3.2e-05	48.9
CYE_r3.1SPA7_g012930.1	AT3G52740.1	CYE_r3.1SPA5_g013630.1	AT4G30970.1	27.119	59	42	1	36	93	19	77	0.002	35.4	AT5G22690.1	CYE_r3.1SPE0_g100260.1	27.879	165	86	5	604	740	751	910	3.17e-05	49.3
CYE_r3.1SPA8_g031040.1	AT5G61310.2	CYE_r3.1SPA5_g016560.1	AT1G63910.1	34.177	79	45	4	430	506	285	358	0.002	41.2	AT1G34010.1	CYE_r3.1SPA6_g000380.1	36.842	76	35	3	107	182	75	137	3.17e-05	42.7
CYE_r3.1SPA6_g028690.1	AT5G10530.1	CYE_r3.1SPA5_g016570.1	AT5G13920.1	32.075	53	33	1	2	54	28	77	0.002	36.2	AT1G34010.3	CYE_r3.1SPA6_g000380.1	36.842	76	35	3	107	182	75	137	3.17e-05	42.7
CYE_r3.1SPE5_g018970.1	AT4G24020.1	CYE_r3.1SPA5_g016740.1	AT2G46150.1	25	76	56	1	4	78	141	216	0.002	35.4	AT3G27480.1	CYE_r3.1SPA7_g009220.1	21.307	704	405	32	8	594	464	1135	3.13e-05	48.5
CYE_r3.1SPE5_g025870.1	AT5G61120.1	CYE_r3.1SPA5_g018470.1	AT4G24020.1	49.091	55	26	1	1	53	281	335	0.002	43.1	AT4G26820.1	CYE_r3.1SPA7_g011520.1	24.571	175	117	7	26	187	15	187	3.09e-05	45.1
CYE_r3.1SPE0_g000810.1	AT5G57290.1	CYE_r3.1SPA5_g018580.1	AT2G35010.2	43.902	41	21	1	9	49	105	143	0.002	35	AT2G24030.1	CYE_r3.1SPA7_g027630.1	25.658	152	80	5	292	411	208	358	3.08e-05	47.4
CYE_r3.1SPA4_g022620.1	AT4G21970.1	CYE_r3.1SPA5_g023840.1	AT3G16520.3	41.304	46	26	1	42	86	123	168	0.002	37.7	AT1G58220.2	CYE_r3.1SPE8_g034320.1	41.509	53	29	1	189	239	65	117	3.06e-05	45.1
CYE_r3.1SPA7_g014740.1	AT5G03440.2	CYE_r3.1SPA5_g025620.1	AT2G05350.1	24.096	83	60	2	19	98	14	96	0.002	36.6	AT1G44224.1	CYE_r3.1SPA4_g010490.1	51.471	68	26	5	76	139	107	171	3.04e-05	44.3
CYE_r3.1SPE5_g028730.1	AT1G17820.1	CYE_r3.1SPA5_g026780.1	AT1G18530.1	29.31	58	41	0	65	122	6	63	0.002	36.6	AT5G37620.1	CYE_r3.1SPE7_g002470.1	24.436	266	161	10	50	286	1441	1695	3.02e-05	48.5
CYE_r3.1SPE1_g040540.1	AT3G47180.1	CYE_r3.1SPA6_g000730.1	AT4G19330.1	30.303	99	59	2	88	186	139	227	0.002	39.7	AT4G16970.1	CYE_r3.1SPE5_g013190.1	50	38	19	0	50	87	34	71	3.02e-05	48.9
CYE_r3.1SPE2_g010940.1	AT1G65032.1	CYE_r3.1SPA6_g000900.1	AT1G72300.1	27.835	194	113	6	1	193	504	671	0.002	42	AT1G47813.1	CYE_r3.1SPE8_g034400.1	32.184	87	35	3	1	63	41	127	3.02e-05	39.7
CYE_r3.1SPE6_g010090.1	AT1G07980.1	CYE_r3.1SPA6_g001870.1	AT2G27250.1	45.714	35	16	1	55	86	49	83	0.002	34.7	AT4G03115.6	CYE_r3.1SPA8_g029760.1	25.281	178	114	5	60	227	891	1059	3.02e-05	45.8
CYE_r3.1SPA6_g030260.1	AT4G24230.2	CYE_r3.1SPA6_g003140.1	AT3G13275.1	38.636	44	25	1	3	46	5	46	0.002	33.9	AT1G24405.1	CYE_r3.1SPA0_g081160.1	62.903	62	17	2	1	61	384	440	3e-05	40
CYE_r3.1SPE0_g150130.1	AT1G05835.1	CYE_r3.1SPA6_g004360.1	AT1G06920.1	30.769	117	53	4	1	111	1	95	0.002	40.8	AT2G24680.8	CYE_r3.1SPE1_g031350.1	24.893	233	130	10	180	399	43	243	2.98e-05	46.2
CYE_r3.1SPE3_g012100.1	AT1G79660.1	CYE_r3.1SPA6_g004450.1	AT2G30350.2	47.619	42	18	1	371	412	330	367	0.002	40.4	AT2G24680.5	CYE_r3.1SPE1_g031350.1	24.893	233	130	10	180	399	43	243	2.98e-05	46.2
CYE_r3.1SPE3_g001080.1	AT1G65720.1	CYE_r3.1SPA6_g004470.1	AT5G61910.5	32.955	88	56	1	25	112	419	503	0.002	41.2	AT4G02180.1	CYE_r3.1SPE7_g002470.1	25.506	247	164	12	693	927	554	792	2.93e-05	49.3
CYE_r3.1SPE8_g016800.1	AT4G39235.2	CYE_r3.1SPA6_g007260.1	AT5G61190.1	28.261	138	66	5	106	213	360	494	0.002	39.7	AT2G04060.1	CYE_r3.1SPE7_g014410.1	90	20	2	0	4	23	207	226	2.91e-05	47.8
CYE_r3.1SPE8_g031870.1	AT1G04645.1	CYE_r3.1SPA6_g008000.1	AT1G27170.1	36.486	74	45	2	449	522	812	883	0.002	42	AT1G23145.1	CYE_r3.1SPE3_g025920.1	37.037	81	44	5	2	80	5	80	2.9e-05	40
CYE_r3.1SPA0_g177250.1	AT1G01730.1	CYE_r3.1SPA6_g008840.1	AT1G63130.1	20.202	99	61	1	44	124	464	562	0.002	37.4	AT5G45260.1	CYE_r3.1SPE0_g030820.1	26.016	246	121	10	548	773	838	1042	2.89e-05	49.7
CYE_r3.1SPA3_g032580.1	AT1G19010.1	CYE_r3.1SPA6_g009230.1	AT5G56200.1	51.282	39	19	0	454	492	413	451	0.002	41.2	AT2G31335.1	CYE_r3.1SPE8_g032330.1	33.962	53	33	2	9	59	29	81	2.89e-05	38.5
CYE_r3.1SPE6_g005590.1	AT5G58700.3	CYE_r3.1SPA6_g017180.1	AT1G77260.1	40.678	59	27	2	15	73	36	86	0.002	37.4	AT3G27475.1	CYE_r3.1SPE3_g034300.1	78.947	19	4	0	1	19	488	506	2.89e-05	41.2
CYE_r3.1SPE0_g012670.1	AT1G05430.1	CYE_r3.1SPA6_g018890.1	AT5G61480.1	28.889	90	56	1	13	94	200	289	0.002	36.6	AT1G67670.1	CYE_r3.1SPA0_g081160.1	57.812	64	20	1	1	64	384	440	2.86e-05	40.4
CYE_r3.1SPE0_g181200.1	AT2G34580.2	CYE_r3.1SPA6_g027360.1	AT3G22125.5	65.116	43	14	1	22	63	719	761	0.002	35.4	AT1G52110.1	CYE_r3.1SPA0_g100480.1	27.612	134	83	7	330	455	21	148	2.83e-05	46.2
CYE_r3.1SPA1_g023220.1	AT5G08535.1	CYE_r3.1SPA6_g027360.1	AT3G22125.5	62.791	43	15	1	22	63	469	511	0.002	35	AT2G25980.1	CYE_r3.1SPA0_g100480.1	27.273	132	88	4	16	142	21	149	2.83e-05	45.8
CYE_r3.1SPA1_g028930.1	AT2G26110.1	CYE_r3.1SPA6_g030450.1	AT2G13980.1	33.333	51	33	1	1	51	98	147	0.002	34.7	AT3G46565.1	CYE_r3.1SPA0_g153490.1	34.524	84	45	4	3	85	54	128	2.82e-05	41.2
CYE_r3.1SPE0_g152160.1	AT5G20900.1	CYE_r3.1SPA6_g032370.1	AT1G40087.1	23.622	254	164	12	90	329	66	303	0.002	41.6	AT5G45260.3	CYE_r3.1SPE0_g030820.1	26.016	246	121	10	548	773	838	1042	2.81e-05	49.7
CYE_r3.1SPE2_g032810.1	AT5G52420.1	CYE_r3.1SPA6_g035660.1	AT5G49610.1	25.397	126	77	3	75	192	99	215	0.002	40.8	AT5G45260.2	CYE_r3.1SPE0_g030820.1	26.016	246	121	10	548	773	838	1042	2.81e-05	49.7
CYE_r3.1SPE1_g003330.1	AT3G17130.1	CYE_r3.1SPA6_g038420.1	AT3G47570.1	33.333	60	38	2	8	67	913	970	0.002	37	AT4G03566.1	CYE_r3.1SPA1_g013320.1	26.772	127	90	3	4	129	2	126	2.81e-05	43.5
CYE_r3.1SPE4_g001290.1	AT4G04605.1	CYE_r3.1SPA6_g039950.1	AT3G23900.3	51.613	31	15	0	45	75	221	251	0.002	37	AT3G17520.1	CYE_r3.1SPE7_g010960.1	28.061	196	97	5	72	260	426	584	2.77e-05	46.6
CYE_r3.1SPA5_g028480.1	AT1G18290.1	CYE_r3.1SPA6_g040660.1	AT1G09270.3	22.727	66	51	0	33	98	247	312	0.002	36.2	AT4G00232.1	CYE_r3.1SPA4_g003110.1	28.261	92	59	2	47	135	179	266	2.76e-05	43.9
CYE_r3.1SPE5_g020890.1	AT4G25040.1	CYE_r3.1SPA6_g048970.1	AT5G44800.1	30.851	94	63	1	6	97	14	107	0.002	42.7	AT1G60787.3	CYE_r3.1SPA7_g009220.1	24.818	137	91	4	23	152	1005	1136	2.74e-05	45.4
CYE_r3.1SPA5_g025360.1	AT5G61270.1	CYE_r3.1SPA7_g000600.1	AT2G34930.1	33.333	105	63	2	46	143	760	864	0.002	41.2	AT1G60787.4	CYE_r3.1SPA7_g009220.1	24.818	137	91	4	23	152	1005	1136	2.74e-05	45.4
CYE_r3.1SPA8_g017390.1	AT3G19220.1	CYE_r3.1SPA7_g000610.1	AT2G34930.1	35.577	104	62	1	106	204	283	386	0.002	39.7	AT1G60787.1	CYE_r3.1SPA7_g009220.1	24.818	137	91	4	23	152	1005	1136	2.74e-05	45.4
CYE_r3.1SPE0_g113350.1	AT5G59050.1	CYE_r3.1SPA7_g003040.1	AT5G07180.2	30.986	71	49	0	9	79	8	78	0.002	35.8	AT1G60787.2	CYE_r3.1SPA7_g009220.1	24.818	137	91	4	23	152	1005	1136	2.74e-05	45.4
CYE_r3.1SPA6_g033740.1	AT5G02020.1	CYE_r3.1SPA7_g003150.1	AT5G19400.4	33.684	95	48	4	55	135	634	727	0.002	40	AT1G13670.1	CYE_r3.1SPA1_g017600.1	70.968	31	8	1	13	42	16	46	2.74e-05	45.1
CYE_r3.1SPE1_g018470.1	AT1G70180.3	CYE_r3.1SPA7_g004100.1	AT2G41550.1	35.443	79	48	2	11	86	3	81	0.002	42	AT2G04680.1	CYE_r3.1SPA7_g009220.1	27.138	269	160	13	44	283	1221	1482	2.73e-05	48.5
CYE_r3.1SPA1_g014150.1	AT1G23850.1	CYE_r3.1SPA7_g004320.1	AT1G56690.1	47.5	40	21	0	2	41	475	514	0.002	36.6	AT3G33528.1	CYE_r3.1SPE4_g015280.1	36.667	60	38	0	7	66	203	262	2.71e-05	42.7
CYE_r3.1SPA0_g063150.1	ATMG00570.1	CYE_r3.1SPA7_g004800.1	AT1G27870.1	31.507	73	44	3	2	69	63	134	0.002	35.8	AT3G33528.5	CYE_r3.1SPE4_g015280.1	36.667	60	38	0	7	66	203	262	2.71e-05	42.7
CYE_r3.1SPA0_g022360.1	AT5G17870.2	CYE_r3.1SPA7_g007840.1	AT3G14590.2	43.182	88	35	5	73	151	576	657	0.002	39.3	AT3G33528.4	CYE_r3.1SPE4_g015280.1	36.667	60	38	0	7	66	203	262	2.71e-05	42.7
CYE_r3.1SPE2_g035370.1	AT5G17165.1	CYE_r3.1SPA7_g008750.1	AT1G09380.1	37.209	43	27	0	24	66	186	228	0.002	35.4	AT3G33528.3	CYE_r3.1SPE4_g015280.1	36.667	60	38	0	7	66	203	262	2.71e-05	42.7
CYE_r3.1SPA8_g025810.1	AT4G16295.1	CYE_r3.1SPA7_g014070.1	AT2G27260.1	22.33	103	74	1	30	132	100	196	0.002	38.1	AT3G33528.2	CYE_r3.1SPE4_g015280.1	36.667	60	38	0	7	66	203	262	2.71e-05	42.7
CYE_r3.1SPA4_g004260.1	AT1G28540.1	CYE_r3.1SPA7_g018250.1	AT5G45250.1	30.833	120	73	4	59	172	674	789	0.002	40.8	AT5G63900.1	CYE_r3.1SPA1_g029950.1	35.443	79	44	2	6	83	12	84	2.7e-05	47.8
CYE_r3.1SPA5_g029490.1	AT1G28150.1	CYE_r3.1SPA7_g019480.1	AT1G21740.1	42.105	57	32	1	115	171	1	56	0.002	42.7	AT1G77320.1	CYE_r3.1SPA1_g036120.1	23.176	233	158	9	103	322	546	770	2.67e-05	49.3
CYE_r3.1SPA0_g087710.1	AT2G10950.1	CYE_r3.1SPA7_g026490.1	AT2G11910.1	38.15	173	96	3	1	172	6	168	0.002	37.7	AT1G21760.2	CYE_r3.1SPA6_g009100.1	29.63	81	51	2	62	141	9	84	2.65e-05	43.9
CYE_r3.1SPE2_g016320.1	AT3G60540.2	CYE_r3.1SPA8_g001160.1	AT2G22440.1	27.273	99	66	3	4	100	143	237	0.002	37.4	AT5G38550.1	CYE_r3.1SPE1_g030000.1	24.627	134	93	4	163	291	472	602	2.58e-05	48.1
CYE_r3.1SPE4_g032570.1	ATMG00860.1	CYE_r3.1SPA8_g003740.1	AT1G62930.1	29.032	93	65	1	5	97	538	629	0.002	40.8	AT3G48580.3	CYE_r3.1SPE8_g029180.1	55.556	36	16	0	4	39	43	78	2.57e-05	45.4
CYE_r3.1SPA1_g009650.1	AT5G13220.6	CYE_r3.1SPA8_g008420.1	AT5G63920.1	40	45	23	1	10	54	803	843	0.002	35.8	AT3G26860.2	CYE_r3.1SPA1_g009840.1	36.17	94	53	4	23	113	36	125	2.57e-05	42.4
CYE_r3.1SPA4_g000610.1	AT4G16380.1	CYE_r3.1SPA8_g010090.1	AT4G05230.1	41.935	62	34	1	101	162	15	74	0.002	37.7	AT2G41445.2	CYE_r3.1SPA7_g004400.1	27.742	155	58	5	1	101	13	167	2.56e-05	45.1
CYE_r3.1SPE7_g011730.1	AT5G66330.1	CYE_r3.1SPA8_g012190.1	AT3G14470.1	27.897	233	114	10	977	1163	788	1012	0.002	43.5	AT1G21760.1	CYE_r3.1SPA6_g009100.1	29.63	81	51	2	62	141	9	84	2.55e-05	43.9
CYE_r3.1SPE0_g022350.1	AT4G13690.1	CYE_r3.1SPA8_g013470.1	AT3G48430.1	39.474	38	23	0	84	121	1318	1355	0.002	37	AT5G43550.1	CYE_r3.1SPA6_g009080.1	29.63	108	60	5	28	122	9	113	2.55e-05	42.7
CYE_r3.1SPA2_g026060.1	AT3G61200.1	CYE_r3.1SPA8_g014290.1	AT3G09510.1	27	100	63	3	2	94	39	135	0.002	38.5	AT3G52150.1	CYE_r3.1SPE2_g005770.1	33.784	74	49	0	178	251	76	149	2.53e-05	46.2
CYE_r3.1SPA1_g028690.1	AT5G11970.1	CYE_r3.1SPA8_g014420.1	AT1G77760.1	34.545	55	28	2	16	66	473	523	0.002	36.2	AT3G52150.2	CYE_r3.1SPE2_g005770.1	33.784	74	49	0	178	251	76	149	2.53e-05	46.2
CYE_r3.1SPE5_g023310.1	AT3G48187.1	CYE_r3.1SPA8_g016000.1	AT5G58120.1	37.778	45	24	2	1	43	525	567	0.002	33.9	AT5G48770.1	CYE_r3.1SPA8_g003640.1	28.378	148	98	5	927	1068	836	981	2.52e-05	49.7
CYE_r3.1SPE2_g016410.1	AT1G02040.1	CYE_r3.1SPA8_g016880.1	AT2G46530.3	26.374	91	62	2	3	89	142	231	0.002	37	AT2G15180.1	CYE_r3.1SPE0_g141240.1	36.508	63	40	0	119	181	6	68	2.49e-05	43.1
CYE_r3.1SPE0_g036170.1	AT2G31490.1	CYE_r3.1SPA8_g016940.1	AT5G62000.2	29.762	84	58	1	26	109	188	270	0.002	37	AT2G47050.1	CYE_r3.1SPE1_g004250.1	20.122	164	126	3	36	194	43	206	2.46e-05	45.4
CYE_r3.1SPA6_g025370.1	AT5G10110.1	CYE_r3.1SPA8_g019750.1	AT1G63830.1	73.333	30	7	1	181	210	204	232	0.002	39.7	AT5G03780.2	CYE_r3.1SPA3_g023980.1	23.596	89	57	2	68	154	6	85	2.44e-05	46.6
CYE_r3.1SPE6_g011110.1	AT2G28085.1	CYE_r3.1SPA8_g026060.1	AT4G12560.1	30.928	97	51	4	35	122	283	372	0.002	37.4	AT5G59360.1	CYE_r3.1SPA6_g007540.1	47.368	57	23	4	99	151	123	176	2.43e-05	43.1
CYE_r3.1SPE6_g012790.1	AT4G21105.1	CYE_r3.1SPA8_g026220.1	AT5G59050.4	60	25	10	0	139	163	105	129	0.002	38.9	AT4G33130.2	CYE_r3.1SPE3_g003070.1	40.909	66	29	2	69	124	25	90	2.42e-05	43.9
CYE_r3.1SPA2_g030160.1	AT1G01020.1	CYE_r3.1SPA8_g029440.1	AT4G32430.1	25.926	108	74	3	78	180	415	521	0.002	38.5	AT4G18375.1	CYE_r3.1SPA4_g008740.1	27.083	192	97	6	180	368	35	186	2.41e-05	47.4
CYE_r3.1SPE3_g010660.1	AT1G80610.1	CYE_r3.1SPE0_g003760.1	AT3G21000.1	24.503	151	106	2	50	198	69	213	0.002	40	AT4G03440.3	CYE_r3.1SPE5_g022450.1	24.887	221	109	6	52	236	173	372	2.38e-05	48.9
CYE_r3.1SPA4_g017370.1	AT1G78810.1	CYE_r3.1SPE0_g006300.1	AT3G14470.1	33.083	133	74	6	1115	1246	878	996	0.002	43.5	AT4G03440.2	CYE_r3.1SPE5_g022450.1	24.887	221	109	6	52	236	173	372	2.38e-05	48.9
CYE_r3.1SPA1_g021170.1	AT1G70750.1	CYE_r3.1SPE0_g007260.1	AT3G25270.1	20.115	174	111	3	9	159	109	277	0.002	38.9	AT1G19025.2	CYE_r3.1SPA3_g019580.1	26.641	259	139	13	2	238	143	372	2.35e-05	48.1
CYE_r3.1SPA7_g006960.1	AT3G56891.1	CYE_r3.1SPE0_g010050.1	AT1G27900.1	68	25	8	0	32	56	226	250	0.002	35.4	AT5G54340.1	CYE_r3.1SPE6_g005680.1	43.636	55	25	2	33	81	135	189	2.34e-05	45.8
CYE_r3.1SPA3_g008420.1	AT3G16010.1	CYE_r3.1SPE0_g011000.1	AT2G21140.1	59.42	69	23	5	33	98	212	278	0.002	38.5	AT5G11830.1	CYE_r3.1SPE0_g169550.1	24.419	86	65	0	45	130	45	130	2.33e-05	43.1
CYE_r3.1SPE7_g002510.1	AT4G19050.1	CYE_r3.1SPE0_g012570.1	AT2G13820.3	35.526	76	42	3	41	110	43	117	0.002	38.1	AT3G31402.1	CYE_r3.1SPA0_g043000.1	40	65	39	0	173	237	570	634	2.33e-05	47.8
CYE_r3.1SPE2_g025100.1	AT3G52250.2	CYE_r3.1SPE0_g012630.1	AT5G17590.1	34.545	55	34	1	22	74	40	94	0.002	35.8	AT5G65613.1	CYE_r3.1SPA6_g028720.1	34.066	91	57	2	5	95	6	93	2.29e-05	41.2
CYE_r3.1SPE2_g022340.1	AT4G00950.1	CYE_r3.1SPE0_g016110.1	AT1G51172.1	22.699	163	102	7	158	304	30	184	0.002	41.6	AT1G63610.3	CYE_r3.1SPE1_g028380.1	27.174	92	66	1	80	170	232	323	2.29e-05	44.7
CYE_r3.1SPA2_g013260.1	AT1G66240.1	CYE_r3.1SPE0_g030810.1	AT1G62720.1	32.203	59	39	1	4	62	263	320	0.002	36.2	AT4G14650.1	CYE_r3.1SPE0_g032030.1	30.128	156	63	7	519	632	634	785	2.28e-05	48.5
CYE_r3.1SPE1_g039770.1	AT5G25260.1	CYE_r3.1SPE0_g030810.1	AT1G62720.1	41.026	39	22	1	18	56	137	174	0.002	36.2	AT3G14560.1	CYE_r3.1SPA4_g015640.1	29.688	128	65	6	42	148	210	333	2.28e-05	43.9
CYE_r3.1SPA0_g109680.1	AT3G42860.1	CYE_r3.1SPE0_g031010.1	AT4G29090.1	34.328	67	43	1	22	88	477	542	0.002	38.1	AT4G03440.1	CYE_r3.1SPE5_g022450.1	24.887	221	109	6	59	243	173	372	2.27e-05	48.9
CYE_r3.1SPA0_g151070.1	AT1G25290.2	CYE_r3.1SPE0_g035390.1	AT5G63930.1	33.566	143	75	5	73	201	554	690	0.002	40	AT4G16162.5	CYE_r3.1SPA4_g016450.1	42.029	69	39	1	62	130	6	73	2.25e-05	44.3
CYE_r3.1SPA6_g004360.1	AT1G06920.1	CYE_r3.1SPE0_g039460.1	AT4G29090.1	33.824	68	44	1	22	89	477	543	0.002	37.4	AT2G40290.1	CYE_r3.1SPE0_g150990.1	25	164	106	5	24	186	264	411	2.24e-05	47
CYE_r3.1SPA1_g028610.1	AT4G33100.1	CYE_r3.1SPE0_g040810.1	AT1G40087.1	25.862	232	141	11	116	334	98	311	0.002	41.6	AT2G39855.5	CYE_r3.1SPA0_g093430.1	56.41	39	14	2	48	84	76	113	2.2e-05	42.7
CYE_r3.1SPA8_g023670.1	AT2G42760.1	CYE_r3.1SPE0_g040900.1	AT1G72300.1	24.257	202	108	6	1	191	113	280	0.002	39.3	AT1G63630.2	CYE_r3.1SPE6_g009410.1	27.16	81	59	0	8	88	753	833	2.2e-05	44.3
CYE_r3.1SPE6_g030740.1	AT4G14746.1	CYE_r3.1SPE0_g041540.1	AT1G72300.1	28.916	83	58	1	78	159	318	400	0.002	38.9	AT2G17590.1	CYE_r3.1SPA7_g009220.1	27.979	193	117	8	35	221	1241	1417	2.2e-05	48.9
CYE_r3.1SPE1_g034850.1	AT2G39540.1	CYE_r3.1SPE0_g041540.1	AT1G72300.1	40.845	71	38	3	78	146	604	672	0.002	38.1	AT5G55800.1	CYE_r3.1SPA7_g009220.1	22.222	468	278	24	93	520	76	497	2.19e-05	48.9
CYE_r3.1SPE0_g024800.1	AT4G30845.1	CYE_r3.1SPE0_g045460.1	AT1G40087.1	23.32	253	166	12	87	326	66	303	0.002	41.6	ATMG00090.1	CYE_r3.1SPA0_g066890.1	62.857	35	13	0	496	530	19	53	2.18e-05	46.6
CYE_r3.1SPE3_g010230.1	AT1G80450.1	CYE_r3.1SPE0_g049200.1	AT3G47570.1	33.803	71	47	0	97	167	546	616	0.002	41.6	AT1G51860.1	CYE_r3.1SPA3_g005830.1	33.75	80	52	1	1	80	878	956	2.17e-05	49.7
CYE_r3.1SPA2_g014520.1	AT3G07450.1	CYE_r3.1SPE0_g049210.1	AT3G47570.1	37.879	66	34	1	1	66	145	203	0.002	40.8	AT5G22690.4	CYE_r3.1SPE0_g100260.1	27.879	165	86	5	604	740	751	910	2.16e-05	49.7
CYE_r3.1SPA7_g021460.1	AT5G20635.1	CYE_r3.1SPE0_g049210.1	AT3G47570.1	40.58	69	39	2	289	356	244	311	0.002	40.4	AT2G13760.1	CYE_r3.1SPA0_g167950.1	26.036	169	98	7	11	155	63	228	2.16e-05	45.1
CYE_r3.1SPE0_g012700.1	AT3G22510.1	CYE_r3.1SPE0_g055960.1	AT4G36020.1	32.927	82	40	2	49	130	184	250	0.002	37.4	AT5G66330.1	CYE_r3.1SPE7_g011730.1	28.472	144	71	4	82	193	870	1013	2.14e-05	48.1
CYE_r3.1SPA1_g032070.1	AT2G25780.1	CYE_r3.1SPE0_g057390.1	AT5G17680.1	24.028	283	138	10	92	308	813	1084	0.002	42	AT5G22690.3	CYE_r3.1SPE0_g100260.1	27.879	165	86	5	604	740	751	910	2.13e-05	49.7
CYE_r3.1SPE5_g029110.1	AT1G48405.1	CYE_r3.1SPE0_g059060.1	AT1G05750.1	42.105	38	22	0	4	41	245	282	0.002	33.9	AT1G59171.2	CYE_r3.1SPA7_g018170.1	54.545	33	15	0	36	68	426	458	2.13e-05	41.2
CYE_r3.1SPA6_g007940.1	AT5G59865.1	CYE_r3.1SPE0_g060930.1	AT3G42170.2	26.316	95	58	2	4	98	465	547	0.002	38.9	AT1G59171.1	CYE_r3.1SPA7_g018170.1	54.545	33	15	0	36	68	426	458	2.13e-05	41.2
CYE_r3.1SPA2_g000560.1	AT2G38800.1	CYE_r3.1SPE0_g061210.1	AT2G25470.3	26.923	156	89	2	14	144	522	677	0.002	39.3	AT1G63530.2	CYE_r3.1SPE5_g020120.1	38.554	83	37	2	234	307	321	398	2.12e-05	48.5
CYE_r3.1SPA8_g008780.1	AT1G22690.1	CYE_r3.1SPE0_g063890.1	ATCG00860.1	58.333	24	10	0	3	26	2097	2120	0.002	34.7	AT1G63530.1	CYE_r3.1SPE5_g020120.1	38.554	83	37	2	234	307	321	398	2.12e-05	48.5
CYE_r3.1SPE1_g017490.1	AT5G05370.1	CYE_r3.1SPE0_g069530.1	AT2G25440.1	37.313	67	32	3	1	65	133	191	0.002	35.8	AT4G15730.2	CYE_r3.1SPE1_g001800.1	29.5	200	111	8	41	224	68	253	2.11e-05	50.1
CYE_r3.1SPE3_g033040.1	AT5G14895.1	CYE_r3.1SPE0_g073920.1	AT2G34930.1	44.262	61	30	1	39	95	241	301	0.002	38.5	AT3G26730.8	CYE_r3.1SPA4_g005170.1	35	60	39	0	245	304	30	89	2.1e-05	47.8
CYE_r3.1SPE5_g015490.1	AT1G12400.3	CYE_r3.1SPE0_g073920.1	AT2G34930.1	39.706	68	36	3	33	95	100	167	0.002	38.5	AT5G44220.1	CYE_r3.1SPA1_g017230.1	28.111	217	138	9	48	262	429	629	2.07e-05	47
CYE_r3.1SPA7_g001720.1	AT1G21280.1	CYE_r3.1SPE0_g077430.1	AT3G17950.1	66.667	24	8	0	57	80	19	42	0.002	37.7	AT4G13130.1	CYE_r3.1SPA7_g009220.1	24.681	235	156	10	453	682	346	564	2.06e-05	49.3
CYE_r3.1SPE1_g032950.1	AT5G16100.2	CYE_r3.1SPE0_g078830.1	AT3G14470.1	24.242	264	164	8	1020	1261	763	1012	0.002	43.5	AT1G14580.4	CYE_r3.1SPE1_g027090.1	82.609	23	4	0	65	87	194	216	2.06e-05	47.4
CYE_r3.1SPA6_g049180.1	AT1G65295.1	CYE_r3.1SPE0_g080960.1	AT4G13880.1	48.649	37	11	1	11	39	636	672	0.002	35.4	AT5G62760.1	CYE_r3.1SPA5_g024080.1	33.533	167	68	8	17	150	5	161	2.05e-05	48.9
CYE_r3.1SPA8_g001680.1	AT1G76980.1	CYE_r3.1SPE0_g089260.1	AT3G25600.1	34	50	33	0	3	52	95	144	0.002	35.8	AT1G74458.1	CYE_r3.1SPE5_g025090.1	32.558	86	51	2	14	94	7	90	2.05e-05	40.4
CYE_r3.1SPA3_g019130.1	AT5G38210.2	CYE_r3.1SPE0_g092980.1	AT1G79990.1	44.444	27	15	0	30	56	228	254	0.002	34.7	AT3G26730.1	CYE_r3.1SPA4_g005170.1	35	60	39	0	245	304	30	89	2.05e-05	47.8
CYE_r3.1SPE0_g000200.1	AT5G57120.1	CYE_r3.1SPE0_g098380.1	AT4G38550.2	23.77	122	91	1	342	461	481	602	0.002	41.2	AT1G20100.2	CYE_r3.1SPA1_g024360.1	29.825	171	66	6	12	152	12	158	2.05e-05	45.4
CYE_r3.1SPA7_g001620.1	AT2G35030.1	CYE_r3.1SPE0_g099050.1	AT5G42965.1	34.483	58	37	1	45	102	38	94	0.002	35.8	AT2G02765.1	CYE_r3.1SPA2_g012710.1	28.814	118	70	3	94	203	90	201	2.01e-05	45.8
CYE_r3.1SPA4_g011010.1	AT1G31175.1	CYE_r3.1SPE0_g099980.1	AT2G24960.2	21.429	84	66	0	8	91	505	588	0.002	40	AT2G02765.3	CYE_r3.1SPA2_g012710.1	28.814	118	70	3	94	203	90	201	2.01e-05	45.8
CYE_r3.1SPA2_g025100.1	AT2G45510.1	CYE_r3.1SPE0_g102020.1	AT2G21140.1	54.902	102	18	7	307	392	190	279	0.002	40.8	AT5G43020.1	CYE_r3.1SPA1_g030620.1	24.39	205	122	5	62	233	141	345	1.98e-05	49.3
CYE_r3.1SPE7_g001150.1	AT1G01170.1	CYE_r3.1SPE0_g103680.1	AT3G01370.1	30.435	92	57	3	275	363	875	962	0.002	42	AT1G61575.2	CYE_r3.1SPE4_g013730.1	60	40	9	2	14	46	56	95	1.97e-05	40
CYE_r3.1SPE0_g021650.1	AT5G57520.1	CYE_r3.1SPE0_g104300.1	AT3G48050.1	54.348	46	21	0	318	363	757	802	0.002	41.6	AT1G61575.1	CYE_r3.1SPE4_g013730.1	60	40	9	2	14	46	56	95	1.97e-05	40
CYE_r3.1SPA5_g023010.1	AT5G62770.1	CYE_r3.1SPE0_g105370.1	AT1G64530.1	47.368	38	16	1	4	37	5	42	0.002	35.4	AT4G00130.1	CYE_r3.1SPA4_g003110.1	27.66	188	103	6	30	192	213	392	1.97e-05	45.1
CYE_r3.1SPE0_g177450.1	AT4G15640.2	CYE_r3.1SPE0_g105490.1	AT5G61780.1	37.383	107	56	6	169	268	641	743	0.002	40.4	AT5G08630.2	CYE_r3.1SPA0_g043910.1	31.646	79	52	1	277	355	991	1067	1.93e-05	49.3
CYE_r3.1SPE0_g019640.1	AT2G18670.1	CYE_r3.1SPE0_g106770.1	AT4G33145.1	56.25	32	12	1	49	78	28	59	0.002	33.9	AT5G08630.3	CYE_r3.1SPA0_g043910.1	31.646	79	52	1	277	355	991	1067	1.93e-05	49.3
CYE_r3.1SPE6_g008480.1	AT2G28660.1	CYE_r3.1SPE0_g108870.1	AT5G24500.1	77.273	22	5	0	41	62	215	236	0.002	38.9	AT5G08630.1	CYE_r3.1SPA0_g043910.1	31.646	79	52	1	277	355	991	1067	1.93e-05	49.3
CYE_r3.1SPE0_g019680.1	AT2G18680.1	CYE_r3.1SPE0_g109780.1	AT5G05190.1	27.869	183	118	5	544	722	199	371	0.002	43.5	AT3G27473.3	CYE_r3.1SPA7_g009220.1	25.703	249	143	9	8	223	1241	1480	1.92e-05	48.9
CYE_r3.1SPE7_g002660.1	AT2G42140.1	CYE_r3.1SPE0_g117850.1	AT1G74720.1	51.923	52	14	2	169	220	198	238	0.002	42	AT5G11720.1	CYE_r3.1SPE4_g007840.1	82.609	23	4	0	583	605	1	23	1.91e-05	49.7
CYE_r3.1SPA0_g161260.1	AT2G22850.1	CYE_r3.1SPE0_g118840.1	AT1G47890.1	36.111	72	32	2	67	128	835	902	0.002	38.1	AT1G63530.4	CYE_r3.1SPE5_g020120.1	38.554	83	37	2	234	307	321	398	1.9e-05	48.5
CYE_r3.1SPA1_g042740.1	AT1G58070.1	CYE_r3.1SPE0_g119170.1	AT2G32360.1	37.037	54	32	1	3	56	8	59	0.002	35	AT1G63530.3	CYE_r3.1SPE5_g020120.1	38.554	83	37	2	234	307	321	398	1.9e-05	48.5
CYE_r3.1SPE0_g030950.1	AT2G44200.1	CYE_r3.1SPE0_g121330.1	AT2G28050.1	22.959	196	149	2	274	467	142	337	0.002	40.8	AT4G01100.3	CYE_r3.1SPA5_g017330.1	26.804	97	57	1	192	288	40	122	1.87e-05	46.6
CYE_r3.1SPE6_g007790.1	AT1G47278.2	CYE_r3.1SPE0_g125060.1	AT2G41905.1	45.161	62	20	3	1	62	1	48	0.002	33.9	AT5G37430.1	CYE_r3.1SPA6_g000620.1	23.488	281	190	9	1	268	1	269	1.87e-05	48.9
CYE_r3.1SPA0_g080810.1	AT3G26050.1	CYE_r3.1SPE0_g128560.1	AT1G40087.1	22.535	213	146	7	75	281	104	303	0.002	41.2	AT3G55860.1	CYE_r3.1SPE2_g016660.1	39.189	74	45	0	4	77	1	74	1.87e-05	44.3
CYE_r3.1SPE4_g010880.1	AT3G12890.1	CYE_r3.1SPE0_g131450.1	AT4G10720.2	25.424	177	109	5	299	453	141	316	0.002	41.2	AT5G45730.1	CYE_r3.1SPA7_g009220.1	22.51	502	289	21	34	496	807	1247	1.86e-05	48.9
CYE_r3.1SPA6_g036470.1	AT5G03230.1	CYE_r3.1SPE0_g133020.1	AT5G33393.1	34.568	81	33	4	8	87	32	93	0.002	37	AT2G02765.2	CYE_r3.1SPA2_g012710.1	28.814	118	70	3	73	182	90	201	1.86e-05	45.4
CYE_r3.1SPA4_g018490.1	AT5G53980.1	CYE_r3.1SPE0_g140540.1	AT1G77850.1	28.866	97	62	3	1	92	116	210	0.002	36.6	AT2G14830.1	CYE_r3.1SPE3_g028560.1	44.643	56	24	2	333	381	582	637	1.86e-05	47.8
CYE_r3.1SPE6_g019100.1	AT2G21750.1	CYE_r3.1SPE0_g145220.1	AT3G15080.1	51.429	35	13	2	8	38	18	52	0.002	33.5	AT5G62760.3	CYE_r3.1SPA5_g024080.1	33.533	167	68	8	17	150	5	161	1.84e-05	48.9
CYE_r3.1SPA3_g034910.1	AT3G27350.1	CYE_r3.1SPE0_g150870.1	AT3G17380.1	42.308	52	24	2	54	105	179	224	0.002	37	AT5G62760.4	CYE_r3.1SPA5_g024080.1	33.533	167	68	8	17	150	5	161	1.84e-05	48.9
CYE_r3.1SPA5_g020480.1	AT5G50810.1	CYE_r3.1SPE0_g151360.1	AT3G50210.2	50	36	13	2	7	38	204	238	0.002	34.3	AT3G26730.6	CYE_r3.1SPA4_g005170.1	35	60	39	0	245	304	30	89	1.84e-05	47.8
CYE_r3.1SPA6_g003170.1	AT3G13310.1	CYE_r3.1SPE0_g154570.1	AT5G17680.2	40.698	86	45	3	102	181	722	807	0.002	40.8	AT3G26730.3	CYE_r3.1SPA4_g005170.1	35	60	39	0	245	304	30	89	1.84e-05	47.8
CYE_r3.1SPE0_g087240.1	AT1G24580.1	CYE_r3.1SPE0_g156980.1	AT4G36020.1	38.462	52	26	2	90	136	163	213	0.002	38.5	AT3G26730.7	CYE_r3.1SPA4_g005170.1	35	60	39	0	245	304	30	89	1.84e-05	47.8
CYE_r3.1SPE0_g051750.1	AT3G52040.1	CYE_r3.1SPE0_g157150.1	AT5G14770.2	29.31	116	60	4	3	99	181	293	0.002	37	AT3G26730.5	CYE_r3.1SPA4_g005170.1	35	60	39	0	245	304	30	89	1.84e-05	47.8
CYE_r3.1SPA4_g009870.1	AT4G20880.1	CYE_r3.1SPE0_g159680.1	AT5G39710.1	26.923	78	56	1	104	181	623	699	0.002	40.8	AT4G40060.1	CYE_r3.1SPA6_g027040.1	53.659	41	14	2	253	293	301	336	1.84e-05	46.6
CYE_r3.1SPA1_g019500.1	AT1G68550.1	CYE_r3.1SPE0_g160410.1	AT3G56500.1	46.512	43	19	1	1	43	42	80	0.002	36.6	AT2G34240.1	CYE_r3.1SPA5_g023900.1	22.047	127	97	2	194	318	1203	1329	1.83e-05	49.3
CYE_r3.1SPE8_g000700.1	AT4G10100.3	CYE_r3.1SPE0_g160960.1	AT4G18530.3	34.091	44	29	0	44	87	7	50	0.002	36.6	AT5G48970.1	CYE_r3.1SPE1_g001940.1	34.483	87	48	2	244	324	16	99	1.82e-05	46.6
CYE_r3.1SPE0_g158520.1	AT1G04670.1	CYE_r3.1SPE0_g163310.1	AT4G10230.1	24.242	132	85	4	71	200	101	219	0.002	38.9	AT1G77800.2	CYE_r3.1SPE1_g041610.1	28.276	145	61	7	285	414	1112	1228	1.82e-05	50.4
CYE_r3.1SPE3_g002170.1	AT3G21150.1	CYE_r3.1SPE0_g165890.1	AT3G25010.2	28.571	210	90	10	3	162	589	788	0.002	39.3	AT3G26730.4	CYE_r3.1SPA4_g005170.1	35	60	39	0	245	304	30	89	1.82e-05	47.8
CYE_r3.1SPA4_g018390.1	AT3G15095.1	CYE_r3.1SPE0_g166720.1	AT5G63920.1	37.037	54	27	2	10	60	803	852	0.002	35.8	AT3G26730.2	CYE_r3.1SPA4_g005170.1	35	60	39	0	245	304	30	89	1.82e-05	47.8
CYE_r3.1SPA3_g018890.1	AT5G38300.1	CYE_r3.1SPE0_g167620.1	AT5G41770.1	38.298	47	29	0	8	54	323	369	0.002	36.2	AT1G20790.1	CYE_r3.1SPE3_g025620.1	25.641	234	134	10	1	202	27	252	1.82e-05	47.8
CYE_r3.1SPA4_g004420.1	AT5G46100.1	CYE_r3.1SPE0_g167740.1	AT5G41770.1	38.298	47	29	0	8	54	323	369	0.002	36.2	AT1G77800.1	CYE_r3.1SPE1_g041610.1	28.276	145	61	7	285	414	1112	1228	1.81e-05	50.4
CYE_r3.1SPE2_g018670.1	AT4G00770.1	CYE_r3.1SPE0_g169440.1	AT1G08590.1	30.357	112	72	1	12	117	329	440	0.002	37.4	AT5G58610.1	CYE_r3.1SPA6_g005440.1	39.474	76	38	4	340	410	430	502	1.8e-05	50.1
CYE_r3.1SPE1_g001120.1	AT5G18850.1	CYE_r3.1SPE0_g169740.1	AT3G06240.1	35.955	89	48	4	3	89	342	423	0.002	36.2	AT1G65870.1	CYE_r3.1SPA0_g121750.1	71.429	28	8	0	85	112	3	30	1.8e-05	44.7
CYE_r3.1SPA6_g038080.1	AT2G38440.1	CYE_r3.1SPE0_g173170.1	AT5G65685.12	38.182	55	34	0	50	104	105	159	0.002	37	AT1G06925.1	CYE_r3.1SPE3_g000430.1	38.462	52	32	0	38	89	26	77	1.8e-05	44.3
CYE_r3.1SPA6_g031280.1	AT2G37000.1	CYE_r3.1SPE0_g175270.1	AT3G18060.1	45.714	35	19	0	179	213	384	418	0.002	38.9	AT2G04045.1	CYE_r3.1SPA1_g018310.1	28.155	103	66	2	9	111	8	102	1.79e-05	41.2
CYE_r3.1SPA7_g010480.1	AT5G64140.1	CYE_r3.1SPE0_g175570.1	AT1G18070.1	68	25	8	0	2	26	1	25	0.002	36.6	AT5G58610.10	CYE_r3.1SPA6_g005440.1	39.474	76	38	4	349	419	430	502	1.79e-05	50.1
CYE_r3.1SPE3_g021710.1	AT1G51650.1	CYE_r3.1SPE0_g178780.1	AT4G02750.1	25.466	161	104	6	31	190	52	197	0.002	40	AT3G29780.1	CYE_r3.1SPA0_g145620.1	31.356	118	70	6	5	114	6	120	1.79e-05	42
CYE_r3.1SPA5_g026420.1	AT5G60830.1	CYE_r3.1SPE0_g180570.1	AT1G55550.1	38.889	54	32	1	16	69	805	857	0.002	35.4	AT1G30160.2	CYE_r3.1SPE0_g162210.1	23.988	321	174	15	59	344	12	297	1.79e-05	47
CYE_r3.1SPA7_g019620.1	AT3G51380.1	CYE_r3.1SPE0_g183130.1	AT1G56145.2	35.185	54	35	0	6	59	298	351	0.002	35.4	AT1G30780.1	CYE_r3.1SPA6_g009060.1	25.287	174	80	8	293	425	159	323	1.78e-05	48.1
CYE_r3.1SPA8_g009490.1	AT1G22310.1	CYE_r3.1SPE0_g183130.1	AT1G56145.2	28.788	66	47	0	6	71	106	171	0.002	35.4	AT3G25970.1	CYE_r3.1SPE1_g032150.1	24.49	196	131	5	11	196	343	531	1.78e-05	49.3
CYE_r3.1SPA0_g013320.1	AT1G15120.1	CYE_r3.1SPE0_g183130.1	AT1G56145.2	30.508	59	38	1	10	68	89	144	0.002	35	AT1G67000.1	CYE_r3.1SPE3_g019040.1	30.337	89	60	2	26	113	642	729	1.78e-05	49.7
CYE_r3.1SPE4_g034510.1	AT5G09250.4	CYE_r3.1SPE0_g183770.1	AT3G62890.1	22.759	145	96	4	105	233	132	276	0.002	39.7	AT4G16540.1	CYE_r3.1SPE5_g014750.1	34.884	86	45	2	150	230	114	193	1.77e-05	45.4
CYE_r3.1SPA6_g037290.1	AT5G01305.1	CYE_r3.1SPE0_g184970.1	AT1G53430.2	26.718	131	92	4	1	129	116	244	0.002	42.4	AT5G38550.2	CYE_r3.1SPE1_g030000.1	24.627	134	93	4	163	291	472	602	1.77e-05	48.5
CYE_r3.1SPA6_g004400.1	AT2G30370.3	CYE_r3.1SPE0_g185490.1	AT1G64800.1	46.341	41	20	1	110	150	38	76	0.002	37.4	AT1G70180.6	CYE_r3.1SPE1_g018470.1	36.364	99	44	3	309	395	179	270	1.77e-05	47.4
CYE_r3.1SPE6_g029300.1	AT5G27760.1	CYE_r3.1SPE0_g188680.1	AT2G34930.1	32.031	128	61	2	175	276	723	850	0.002	40	AT5G55770.1	CYE_r3.1SPA7_g009220.1	22.927	410	264	18	158	547	76	453	1.76e-05	49.3
CYE_r3.1SPE0_g022900.1	AT1G26740.1	CYE_r3.1SPE0_g188680.1	AT2G34930.1	35.366	82	53	0	174	255	796	877	0.002	40	AT2G24700.1	CYE_r3.1SPA1_g026890.1	25.806	186	124	5	179	357	33	211	1.75e-05	47.4
CYE_r3.1SPA6_g007870.1	AT2G37530.1	CYE_r3.1SPE0_g188700.1	AT1G07390.5	27.358	106	72	2	11	115	180	281	0.002	38.5	AT1G63880.1	CYE_r3.1SPE0_g100260.1	26.344	186	90	8	630	810	754	897	1.75e-05	50.1
CYE_r3.1SPA1_g035500.1	AT4G32090.1	CYE_r3.1SPE1_g001520.1	AT2G35615.1	32.075	53	35	1	63	115	386	437	0.002	41.2	AT5G58610.3	CYE_r3.1SPA6_g005440.1	39.474	76	38	4	349	419	430	502	1.75e-05	50.1
CYE_r3.1SPA3_g029340.1	AT5G09270.1	CYE_r3.1SPE1_g006540.1	AT5G59590.1	40	40	20	1	6	45	413	448	0.002	35.4	AT1G53340.2	CYE_r3.1SPE7_g002470.1	34.259	108	64	4	371	474	10	114	1.74e-05	49.3
CYE_r3.1SPE0_g032090.1	AT3G22942.1	CYE_r3.1SPE1_g008380.1	AT3G14470.1	27.073	410	216	16	958	1293	632	1032	0.002	43.1	AT5G58610.2	CYE_r3.1SPA6_g005440.1	39.474	76	38	4	349	419	430	502	1.74e-05	50.1
CYE_r3.1SPE0_g042710.1	AT4G31560.1	CYE_r3.1SPE1_g008380.1	AT3G14470.1	26.702	191	103	10	911	1095	848	1007	0.002	43.1	AT5G58610.8	CYE_r3.1SPA6_g005440.1	39.474	76	38	4	349	419	430	502	1.74e-05	50.1
CYE_r3.1SPA0_g088440.1	AT4G26200.1	CYE_r3.1SPE1_g009000.1	AT1G67775.1	50	42	19	1	88	129	38	77	0.002	37.4	AT5G04080.2	CYE_r3.1SPA0_g006520.1	54.545	44	13	3	6	49	8	44	1.73e-05	37.7
CYE_r3.1SPE0_g128250.1	AT3G05570.1	CYE_r3.1SPE1_g010270.1	AT1G66235.1	29.412	153	95	6	47	187	54	205	0.002	39.7	AT4G02540.1	CYE_r3.1SPA7_g009220.1	24.576	236	153	13	530	757	346	564	1.73e-05	49.7
CYE_r3.1SPE4_g002750.1	AT1G61340.1	CYE_r3.1SPE1_g031510.1	AT5G41770.1	30.488	82	53	2	5	82	338	419	0.002	38.5	AT5G58610.7	CYE_r3.1SPA6_g005440.1	39.474	76	38	4	340	410	430	502	1.72e-05	50.4
CYE_r3.1SPE4_g002700.1	AT1G11240.1	CYE_r3.1SPE1_g034910.1	AT5G46330.2	44.186	43	24	0	67	109	100	142	0.002	37.4	AT1G29560.2	CYE_r3.1SPA3_g025780.1	40.909	66	23	3	78	127	88	153	1.71e-05	47.8
CYE_r3.1SPE6_g001870.1	AT3G57930.1	CYE_r3.1SPE1_g036380.1	AT5G07572.1	37.5	64	40	0	9	72	1	64	0.002	35	AT5G58360.1	CYE_r3.1SPA6_g004360.1	32.743	113	51	5	5	92	1	113	1.7e-05	47
CYE_r3.1SPA4_g003620.1	AT5G26730.1	CYE_r3.1SPE1_g043210.1	AT1G35710.1	35.593	59	38	0	1	59	587	645	0.002	37.7	AT5G58610.11	CYE_r3.1SPA6_g005440.1	39.474	76	38	4	340	410	430	502	1.69e-05	50.1
CYE_r3.1SPA3_g011210.1	AT1G16000.1	CYE_r3.1SPE2_g000550.1	AT3G14460.1	35.593	59	34	2	5	61	1203	1259	0.002	35.8	AT1G53340.1	CYE_r3.1SPE7_g002470.1	34.259	108	64	4	347	450	10	114	1.67e-05	49.3
CYE_r3.1SPA1_g028260.1	AT5G21940.1	CYE_r3.1SPE2_g001970.1	AT5G61480.1	31.667	120	71	3	10	120	405	522	0.002	37	AT1G61070.1	CYE_r3.1SPA1_g022310.1	44.681	47	24	1	1	45	1	47	1.67e-05	40.8
CYE_r3.1SPE2_g034720.1	AT5G53660.1	CYE_r3.1SPE2_g003680.1	AT4G38550.2	24.59	122	90	1	345	464	481	602	0.002	41.6	AT1G55440.1	CYE_r3.1SPA7_g009220.1	24.409	254	151	9	332	579	346	564	1.66e-05	49.3
CYE_r3.1SPE0_g021450.1	AT4G30230.1	CYE_r3.1SPE2_g004090.1	AT5G04890.1	32	75	40	3	359	433	281	344	0.002	40.4	AT1G53340.3	CYE_r3.1SPE7_g002470.1	34.259	108	64	4	369	472	10	114	1.65e-05	49.7
CYE_r3.1SPA2_g039010.1	AT5G52220.2	CYE_r3.1SPE2_g004690.1	AT1G40087.1	23.32	253	166	12	43	282	66	303	0.002	40.4	AT1G20450.2	CYE_r3.1SPA0_g110710.1	28.972	214	107	6	1	206	1	177	1.65e-05	45.4
CYE_r3.1SPE5_g011550.1	AT3G26360.2	CYE_r3.1SPE2_g004850.1	AT1G72300.1	35.644	101	45	3	77	167	104	194	0.002	39.7	AT4G18630.1	CYE_r3.1SPA0_g027090.1	42.647	68	34	2	413	479	813	876	1.63e-05	48.5
CYE_r3.1SPE2_g026640.1	AT2G28710.1	CYE_r3.1SPE2_g005190.1	AT5G13890.3	43.75	80	40	2	11	85	161	240	0.002	35.8	AT1G64235.1	CYE_r3.1SPA3_g019270.1	34.328	67	40	1	38	100	121	187	1.62e-05	43.1
CYE_r3.1SPA6_g045190.1	AT2G37030.1	CYE_r3.1SPE2_g005860.1	AT4G12735.1	33.333	69	37	1	1	69	1	60	0.002	33.5	AT4G02540.1	CYE_r3.1SPA7_g009220.1	23.944	284	169	12	314	580	1229	1482	1.61e-05	50.1
CYE_r3.1SPE8_g028440.1	AT5G48500.1	CYE_r3.1SPE2_g006450.1	AT2G33793.3	44	50	26	1	105	152	92	141	0.002	37	AT3G11370.1	CYE_r3.1SPA7_g009220.1	25.581	215	121	8	12	219	1241	1423	1.6e-05	49.3
CYE_r3.1SPA7_g013220.1	AT3G52790.1	CYE_r3.1SPE2_g006860.1	AT3G10650.1	35.294	102	37	3	70	142	1200	1301	0.002	38.1	AT5G58610.6	CYE_r3.1SPA6_g005440.1	39.474	76	38	4	340	410	430	502	1.59e-05	50.4
CYE_r3.1SPE1_g042900.1	AT1G34640.1	CYE_r3.1SPE2_g015240.1	AT2G32680.1	36.066	61	34	2	32	90	128	185	0.002	36.2	AT2G21840.1	CYE_r3.1SPA7_g009220.1	22.996	761	443	38	40	693	653	1377	1.59e-05	49.7
CYE_r3.1SPE2_g029270.1	AT3G10985.1	CYE_r3.1SPE2_g016850.1	AT2G20330.1	22.36	161	111	6	4	160	285	435	0.002	39.7	AT1G06190.5	CYE_r3.1SPE4_g004400.1	50	48	24	0	354	401	204	251	1.59e-05	47
CYE_r3.1SPE4_g003710.1	AT5G44310.2	CYE_r3.1SPE2_g018750.1	AT1G07390.4	33.333	63	41	1	11	73	693	754	0.002	35.8	AT5G58610.5	CYE_r3.1SPA6_g005440.1	39.474	76	38	4	340	410	430	502	1.58e-05	50.4
CYE_r3.1SPA2_g035270.1	AT3G11110.1	CYE_r3.1SPE2_g019790.1	AT5G20480.1	32.143	84	56	1	55	137	214	297	0.002	38.1	AT1G35467.1	CYE_r3.1SPA4_g004850.1	42.553	47	24	2	26	69	75	121	1.57e-05	41.2
CYE_r3.1SPE1_g042490.1	AT1G72230.1	CYE_r3.1SPE2_g021940.1	AT4G15090.1	29.167	48	34	0	1	48	423	470	0.002	35	AT1G63630.1	CYE_r3.1SPE6_g009080.1	22.013	159	88	2	143	265	64	222	1.57e-05	47
CYE_r3.1SPA4_g019960.1	AT1G52855.1	CYE_r3.1SPE2_g025740.1	AT5G53130.1	41.558	77	34	5	21	94	552	620	0.002	37.7	AT5G58610.9	CYE_r3.1SPA6_g005440.1	39.474	76	38	4	340	410	430	502	1.56e-05	50.1
CYE_r3.1SPA6_g038970.1	AT5G01910.1	CYE_r3.1SPE2_g026160.1	AT2G39430.1	34.211	76	31	3	9	83	2	59	0.002	40.8	AT2G13950.1	CYE_r3.1SPA7_g009220.1	22.718	493	291	20	31	486	1042	1481	1.56e-05	48.9
CYE_r3.1SPE6_g010300.1	AT2G28430.1	CYE_r3.1SPE2_g035850.1	AT4G37870.1	27.273	88	51	1	271	345	475	562	0.002	40.8	AT4G37290.1	CYE_r3.1SPA0_g017600.1	62.857	35	12	1	45	79	112	145	1.56e-05	42
CYE_r3.1SPA4_g000560.1	AT5G47635.1	CYE_r3.1SPE3_g002110.1	AT2G34930.1	26.882	186	119	5	32	201	105	289	0.002	38.9	AT1G59550.1	CYE_r3.1SPA1_g022300.1	45.455	44	24	0	1	44	29	72	1.56e-05	47.4
CYE_r3.1SPA6_g029220.1	AT4G37810.1	CYE_r3.1SPE3_g002660.1	AT4G09490.1	38.182	55	32	1	11	65	100	152	0.002	35.8	AT4G03115.5	CYE_r3.1SPA8_g029760.1	25.281	178	114	5	52	219	891	1059	1.56e-05	46.6
CYE_r3.1SPA7_g013190.1	AT3G10070.1	CYE_r3.1SPE3_g002670.1	AT5G48050.1	25.926	135	96	3	26	158	67	199	0.002	38.9	AT1G29570.1	CYE_r3.1SPA3_g025780.1	41.86	43	21	1	43	81	328	370	1.56e-05	47.4
CYE_r3.1SPE2_g034940.1	AT5G24470.1	CYE_r3.1SPE3_g006140.1	AT4G29990.1	72.727	22	6	0	1	22	572	593	0.002	41.6	AT2G24645.2	CYE_r3.1SPA1_g026890.1	28.302	159	86	5	184	318	57	211	1.56e-05	47
CYE_r3.1SPA5_g000480.1	AT1G76560.1	CYE_r3.1SPE3_g009650.1	AT5G01400.1	35	80	50	1	11	90	1304	1381	0.002	37	AT5G18690.1	CYE_r3.1SPA0_g094390.1	47.312	93	37	5	22	110	47	131	1.54e-05	42.4
CYE_r3.1SPA0_g064780.1	ATCG01060.1	CYE_r3.1SPE3_g012080.1	AT3G04130.1	20.231	173	91	4	324	493	131	259	0.002	42	AT5G59030.1	CYE_r3.1SPE6_g006470.1	47.619	42	22	0	40	81	1	42	1.51e-05	44.3
CYE_r3.1SPE8_g012500.1	AT2G14095.1	CYE_r3.1SPE3_g018900.1	AT3G47570.1	25.414	181	98	6	45	190	198	376	0.002	38.9	AT2G24680.3	CYE_r3.1SPA1_g026890.1	25	232	129	10	103	321	18	217	1.51e-05	47
CYE_r3.1SPE8_g029500.1	AT4G13200.1	CYE_r3.1SPE3_g020490.1	AT3G09110.1	41.667	36	21	0	7	42	257	292	0.002	38.5	AT1G21475.1	CYE_r3.1SPE8_g028700.1	30.357	112	61	5	78	177	134	240	1.51e-05	45.1
CYE_r3.1SPA4_g012920.1	AT2G21820.1	CYE_r3.1SPE3_g021630.1	AT2G34930.1	32.895	76	51	0	71	146	592	667	0.002	37.7	AT5G52720.2	CYE_r3.1SPE2_g033090.1	38.235	68	38	3	29	94	6	71	1.51e-05	42.7
CYE_r3.1SPA6_g038740.1	AT2G38540.1	CYE_r3.1SPE3_g024530.1	AT2G30230.1	24	200	90	8	39	221	20	174	0.002	38.9	AT5G43850.1	CYE_r3.1SPE8_g003420.1	44.828	58	31	1	7	63	4	61	1.49e-05	44.3
CYE_r3.1SPE1_g021120.1	AT1G26470.1	CYE_r3.1SPE3_g025000.1	AT4G26680.2	28.205	78	54	1	56	133	162	237	0.002	38.1	AT5G02360.1	CYE_r3.1SPE7_g002470.1	33.945	109	63	5	192	295	10	114	1.49e-05	48.1
CYE_r3.1SPA3_g030410.1	AT1G69230.2	CYE_r3.1SPE3_g027280.1	AT1G71470.2	31.169	77	48	3	70	143	45	119	0.002	37	AT1G71840.1	CYE_r3.1SPE8_g007800.1	23.429	175	128	3	231	404	51	220	1.49e-05	47.8
CYE_r3.1SPE0_g021620.1	AT1G29962.1	CYE_r3.1SPE3_g027370.1	AT2G05970.1	33.333	63	34	3	34	95	3	58	0.002	40.4	AT3G26550.1	CYE_r3.1SPA7_g009220.1	22.457	521	310	24	127	585	76	564	1.48e-05	49.7
CYE_r3.1SPE7_g010800.1	AT5G66780.1	CYE_r3.1SPE3_g030580.1	AT5G39090.1	41.667	48	24	1	486	533	4	47	0.002	41.2	AT2G24680.1	CYE_r3.1SPA1_g026890.1	25	232	129	10	206	424	18	217	1.45e-05	47.4
CYE_r3.1SPA3_g003310.1	AT1G53885.1	CYE_r3.1SPE3_g030840.1	AT3G02260.2	78.947	19	4	0	2	20	475	493	0.002	37	AT2G37930.4	CYE_r3.1SPA6_g033600.1	58.14	43	15	2	22	62	103	144	1.45e-05	49.3
CYE_r3.1SPA7_g015740.1	AT5G66820.1	CYE_r3.1SPE4_g004630.1	AT3G26570.2	24.528	159	106	4	38	194	168	314	0.002	41.6	AT2G37930.3	CYE_r3.1SPA6_g033600.1	58.14	43	15	2	22	62	103	144	1.45e-05	49.3
CYE_r3.1SPA2_g034960.1	AT2G40080.1	CYE_r3.1SPE4_g009120.1	AT2G34930.1	26.872	227	116	8	14	201	113	328	0.002	40.4	AT1G01990.1	CYE_r3.1SPA6_g046670.1	26.452	155	96	4	97	233	131	285	1.44e-05	46.6
CYE_r3.1SPA0_g074970.1	AT5G25340.1	CYE_r3.1SPE4_g010540.1	AT4G01400.1	28.571	98	55	2	3	98	15	99	0.002	36.6	AT1G14770.1	CYE_r3.1SPE7_g001740.1	39.13	69	42	0	346	414	721	789	1.43e-05	48.5
CYE_r3.1SPE0_g101150.1	AT3G19508.1	CYE_r3.1SPE4_g013360.1	AT1G72300.1	25.478	157	99	5	31	169	362	518	0.002	38.5	AT1G14770.2	CYE_r3.1SPE7_g001740.1	39.13	69	42	0	346	414	721	789	1.43e-05	48.5
CYE_r3.1SPE2_g005330.1	AT2G18690.1	CYE_r3.1SPE4_g013370.1	AT1G72300.1	30.263	76	53	0	48	123	595	670	0.002	37.7	AT2G02765.4	CYE_r3.1SPA2_g012710.1	28.814	118	70	3	35	144	90	201	1.43e-05	45.1
CYE_r3.1SPE8_g033200.1	AT4G04614.1	CYE_r3.1SPE4_g013770.1	AT4G16580.1	51.282	39	14	1	5	38	423	461	0.002	35	AT4G27850.1	CYE_r3.1SPE8_g028210.1	31.818	132	80	3	165	286	905	1036	1.43e-05	49.3
CYE_r3.1SPE0_g173840.1	AT3G15750.1	CYE_r3.1SPE4_g015980.1	AT3G15355.1	31.737	167	87	8	31	190	4	150	0.002	40.8	AT2G28755.2	CYE_r3.1SPE6_g007930.1	62.5	24	9	0	4	27	1043	1066	1.42e-05	39.3
CYE_r3.1SPE5_g013370.1	AT4G10280.1	CYE_r3.1SPE4_g022310.1	AT5G02860.1	38.095	42	26	0	3	44	476	517	0.002	34.3	AT5G50740.4	CYE_r3.1SPE5_g021170.1	32.308	65	43	1	36	100	152	215	1.42e-05	45.1
CYE_r3.1SPE1_g001230.1	AT3G62450.1	CYE_r3.1SPE4_g022370.1	AT5G02860.1	32.394	71	42	2	22	91	576	641	0.002	36.2	AT1G61840.1	CYE_r3.1SPA7_g009220.1	23.894	565	319	27	74	599	595	1087	1.41e-05	50.1
CYE_r3.1SPE8_g032770.1	AT3G63430.2	CYE_r3.1SPE4_g023490.1	AT1G21310.1	36.855	407	94	16	271	521	29	428	0.002	41.2	AT1G04990.4	CYE_r3.1SPE3_g026020.1	28.205	156	71	6	52	206	71	186	1.39e-05	47.4
CYE_r3.1SPE5_g011530.1	AT3G59840.1	CYE_r3.1SPE4_g026530.1	AT5G22320.1	32.653	49	32	1	16	64	248	295	0.002	36.6	AT1G06190.1	CYE_r3.1SPE4_g004400.1	50	48	24	0	351	398	204	251	1.39e-05	47.4
CYE_r3.1SPA5_g014510.1	AT4G11780.1	CYE_r3.1SPE4_g029390.1	AT1G79990.1	44.444	27	15	0	30	56	228	254	0.002	34.7	AT2G45160.1	CYE_r3.1SPE2_g016630.1	37.306	193	86	9	1	174	4	180	1.39e-05	49.3
CYE_r3.1SPA1_g031170.1	AT5G42750.1	CYE_r3.1SPE4_g033320.1	AT1G40087.1	24.194	248	134	12	24	231	98	331	0.002	39.7	AT3G66652.2	CYE_r3.1SPE1_g002910.1	46.296	54	29	0	941	994	1105	1158	1.38e-05	50.4
CYE_r3.1SPE3_g030940.1	AT5G39350.1	CYE_r3.1SPE4_g034370.1	AT4G22035.1	30	80	47	3	12	85	4	80	0.002	39.3	AT3G66652.1	CYE_r3.1SPE1_g002910.1	46.296	54	29	0	941	994	1105	1158	1.38e-05	50.4
CYE_r3.1SPE5_g022740.1	AT5G63135.1	CYE_r3.1SPE4_g035460.1	AT1G77510.1	45.238	42	20	2	1	41	450	489	0.002	33.5	AT3G66652.3	CYE_r3.1SPE1_g002910.1	46.296	54	29	0	941	994	1105	1158	1.38e-05	50.4
CYE_r3.1SPE1_g035630.1	AT5G42900.1	CYE_r3.1SPE5_g002360.1	AT4G10230.1	24.242	132	85	4	71	200	101	219	0.002	38.9	AT1G50930.2	CYE_r3.1SPA4_g021770.1	31.618	136	73	5	4	134	40	160	1.38e-05	45.1
CYE_r3.1SPA7_g018920.1	AT2G17972.1	CYE_r3.1SPE5_g005830.1	AT1G40087.1	22.4	250	172	9	87	326	66	303	0.002	42	AT4G34380.1	CYE_r3.1SPA3_g007010.1	27.82	133	90	4	330	458	76	206	1.37e-05	48.5
CYE_r3.1SPE0_g044550.1	AT5G35320.1	CYE_r3.1SPE5_g008750.1	AT5G20480.1	32.308	65	39	1	47	106	490	554	0.002	37.4	AT1G66610.1	CYE_r3.1SPE0_g100980.1	23.418	158	75	5	134	248	95	249	1.36e-05	47
CYE_r3.1SPA1_g020980.1	AT4G14060.1	CYE_r3.1SPE5_g008750.1	AT5G20480.1	29.688	64	45	0	46	109	198	261	0.002	37	AT3G45530.1	CYE_r3.1SPA7_g009220.1	32.479	117	71	6	369	478	50	165	1.36e-05	49.7
CYE_r3.1SPA4_g003350.1	AT4G27310.1	CYE_r3.1SPE5_g009150.1	AT1G40087.1	24.194	248	153	13	98	329	75	303	0.002	42	AT4G01740.1	CYE_r3.1SPA7_g009220.1	35.354	99	56	4	345	436	50	147	1.35e-05	49.7
CYE_r3.1SPE0_g107120.1	AT5G35830.1	CYE_r3.1SPE5_g009640.1	AT3G24310.1	50	38	17	2	6	41	221	258	0.002	33.9	AT3G18840.2	CYE_r3.1SPE3_g021530.1	24.365	197	104	4	387	543	2	193	1.33e-05	49.7
CYE_r3.1SPE7_g006140.1	AT3G11600.1	CYE_r3.1SPE5_g010150.1	AT4G02210.1	22.449	147	96	3	35	164	14	159	0.002	40	AT3G18840.3	CYE_r3.1SPE3_g021530.1	24.365	197	104	4	387	543	2	193	1.33e-05	49.7
CYE_r3.1SPE1_g041500.1	AT1G37140.1	CYE_r3.1SPE5_g014500.1	AT1G40087.1	22.619	252	169	9	90	329	66	303	0.002	41.2	AT1G42190.1	CYE_r3.1SPE0_g045520.1	41.86	43	25	0	2	44	1721	1763	1.33e-05	41.2
CYE_r3.1SPA5_g022200.1	AT4G24690.1	CYE_r3.1SPE5_g019090.1	AT1G40087.1	24.153	236	145	11	87	306	66	283	0.002	40.8	AT5G62760.5	CYE_r3.1SPA5_g024080.1	32.37	173	60	8	18	150	6	161	1.3e-05	48.5
CYE_r3.1SPE6_g008060.1	AT3G46020.1	CYE_r3.1SPE5_g019470.1	AT5G41940.1	51.515	66	19	4	11	75	20	73	0.002	35	AT5G62760.6	CYE_r3.1SPA5_g024080.1	32.37	173	60	8	18	150	6	161	1.3e-05	48.5
CYE_r3.1SPE6_g009140.1	AT1G12700.1	CYE_r3.1SPE5_g026380.1	AT2G03810.5	34.375	96	47	4	113	197	99	189	0.002	40	AT3G50808.1	CYE_r3.1SPA0_g115020.1	26.119	134	67	5	1	109	82	208	1.3e-05	43.1
CYE_r3.1SPA1_g026020.1	AT1G75250.2	CYE_r3.1SPE5_g026630.1	AT4G31690.1	39.535	43	24	1	4	46	190	230	0.002	37.4	AT5G14995.1	CYE_r3.1SPA5_g018480.1	40.426	47	27	1	39	84	88	134	1.29e-05	42.4
CYE_r3.1SPA8_g019580.1	AT3G19650.1	CYE_r3.1SPE5_g028700.1	AT3G02650.1	24.615	130	83	3	44	165	261	383	0.002	39.7	AT2G23142.1	CYE_r3.1SPE8_g030040.1	51.22	41	19	1	40	79	48	88	1.29e-05	43.1
CYE_r3.1SPA1_g021610.1	AT2G01755.1	CYE_r3.1SPE6_g001630.1	AT2G27250.1	45.714	35	16	1	55	86	49	83	0.002	34.7	AT2G46455.4	CYE_r3.1SPA5_g017720.1	28.261	92	62	1	55	142	873	964	1.29e-05	44.7
CYE_r3.1SPE0_g079110.1	AT5G65560.1	CYE_r3.1SPE6_g007330.1	AT5G61190.1	32.432	74	47	2	159	229	212	285	0.002	39.7	AT1G30455.1	CYE_r3.1SPE1_g007060.1	31.538	130	85	2	102	227	393	522	1.28e-05	47
CYE_r3.1SPE0_g010480.1	AT3G18450.1	CYE_r3.1SPE6_g008960.1	AT2G28570.1	36.842	76	48	0	1	76	1	76	0.002	34.3	AT5G21222.3	CYE_r3.1SPA0_g089900.1	23.448	145	110	1	318	461	353	497	1.26e-05	50.1
CYE_r3.1SPE5_g011930.1	AT5G46940.1	CYE_r3.1SPE6_g014130.1	AT2G07505.1	33.846	65	37	2	8	70	12	72	0.002	36.2	AT5G21222.4	CYE_r3.1SPA0_g089900.1	23.448	145	110	1	318	461	353	497	1.26e-05	50.1
CYE_r3.1SPA2_g028380.1	AT1G01370.2	CYE_r3.1SPE6_g014820.1	AT5G07380.6	50	26	13	0	19	44	2	27	0.002	36.2	AT5G21222.2	CYE_r3.1SPA0_g089900.1	23.448	145	110	1	318	461	353	497	1.26e-05	50.1
CYE_r3.1SPE2_g022630.1	AT1G01210.2	CYE_r3.1SPE6_g018420.1	AT5G42450.1	28.571	84	53	3	8	85	224	306	0.002	36.2	AT5G21222.1	CYE_r3.1SPA0_g089900.1	23.448	145	110	1	318	461	353	497	1.26e-05	50.1
CYE_r3.1SPA4_g025070.1	AT5G55570.1	CYE_r3.1SPE6_g019560.1	AT2G36980.1	24.419	86	59	2	1	81	409	493	0.002	36.2	AT5G44005.1	CYE_r3.1SPA8_g026590.1	35.714	70	40	1	20	89	22	86	1.26e-05	41.2
CYE_r3.1SPA5_g006770.1	AT1G74340.1	CYE_r3.1SPE6_g027240.1	AT3G23110.1	44.681	47	25	1	4	50	316	361	0.002	37	AT1G76952.1	CYE_r3.1SPA0_g181740.1	43.636	55	19	1	41	95	25	67	1.26e-05	40.8
CYE_r3.1SPE1_g016550.1	AT1G13040.2	CYE_r3.1SPE7_g000410.1	AT2G41550.1	35.443	79	48	2	11	86	3	81	0.002	42	AT1G09960.1	CYE_r3.1SPA0_g077600.1	77.778	27	6	0	458	484	545	571	1.25e-05	48.9
CYE_r3.1SPE6_g014070.1	AT3G15040.1	CYE_r3.1SPE7_g001580.1	AT5G17680.2	36.458	96	39	3	6	80	779	873	0.002	43.9	AT2G15670.1	CYE_r3.1SPA6_g037670.1	68.966	29	9	0	138	166	285	313	1.24e-05	45.8
CYE_r3.1SPE0_g131680.1	AT5G38610.1	CYE_r3.1SPE7_g001580.1	AT5G17680.2	34	100	44	2	2	80	751	849	0.002	43.5	AT3G22235.1	CYE_r3.1SPA6_g026380.1	59.677	62	19	4	14	71	16	75	1.24e-05	39.7
CYE_r3.1SPA1_g009020.1	AT1G63060.1	CYE_r3.1SPE7_g002290.1	AT2G33720.1	34.375	64	42	0	45	108	202	265	0.002	36.2	AT3G22235.2	CYE_r3.1SPA6_g026380.1	59.677	62	19	4	14	71	16	75	1.24e-05	39.7
CYE_r3.1SPE2_g026180.1	AT2G39435.4	CYE_r3.1SPE7_g004460.1	AT3G47570.1	30.973	113	74	4	41	150	198	309	0.002	38.5	AT5G49850.1	CYE_r3.1SPA0_g100480.1	30	130	84	5	160	286	21	146	1.24e-05	47.4
CYE_r3.1SPE7_g012950.1	AT2G19750.1	CYE_r3.1SPE7_g005350.1	AT2G42720.1	25	116	74	3	24	126	1	116	0.002	37	AT3G46810.1	CYE_r3.1SPA7_g009220.1	30.159	126	78	4	353	474	28	147	1.24e-05	50.1
CYE_r3.1SPA2_g040340.1	AT5G53200.1	CYE_r3.1SPE7_g007920.1	AT3G47570.1	31.148	61	37	1	16	76	539	594	0.002	38.5	AT5G62830.1	CYE_r3.1SPA3_g001620.1	33.824	68	40	3	1	68	141	203	1.23e-05	45.4
CYE_r3.1SPA1_g026710.1	AT1G10865.1	CYE_r3.1SPE7_g014800.1	AT5G08420.1	34.286	70	34	1	20	89	151	208	0.002	37.7	AT3G61840.1	CYE_r3.1SPE2_g033920.1	44.898	49	22	2	55	100	31	77	1.2e-05	45.1
CYE_r3.1SPA6_g039270.1	AT3G08610.1	CYE_r3.1SPE7_g014880.1	AT3G04240.1	20.488	410	285	11	141	547	134	505	0.002	42.7	AT5G52070.1	CYE_r3.1SPE0_g011370.1	37.5	56	33	1	208	261	308	363	1.19e-05	47
CYE_r3.1SPA4_g024170.1	AT1G11925.1	CYE_r3.1SPE7_g016180.1	AT2G19710.1	41.27	63	36	1	1468	1529	870	932	0.002	43.5	AT5G52070.4	CYE_r3.1SPE0_g011370.1	37.5	56	33	1	208	261	308	363	1.19e-05	47
CYE_r3.1SPA4_g015650.1	AT3G59190.1	CYE_r3.1SPE7_g020770.1	AT5G61910.5	34.118	85	52	1	25	105	419	503	0.002	42	AT2G39355.1	CYE_r3.1SPA3_g001630.1	30.488	82	55	1	21	100	176	257	1.18e-05	43.5
CYE_r3.1SPA6_g043510.1	AT5G27990.1	CYE_r3.1SPE7_g020950.1	AT2G24130.2	31.933	119	57	2	45	139	482	600	0.002	42	AT1G51172.1	CYE_r3.1SPE0_g129100.1	23.699	173	111	6	30	194	158	317	1.18e-05	49.7
CYE_r3.1SPE0_g141450.1	AT1G52220.4	CYE_r3.1SPE8_g003160.1	AT1G40087.1	23.077	247	161	10	13	243	98	331	0.002	39.3	AT1G76930.2	CYE_r3.1SPA1_g025850.1	31.008	129	74	5	51	164	375	503	1.18e-05	47
CYE_r3.1SPA0_g001580.1	AT5G17790.1	CYE_r3.1SPE8_g004990.1	AT3G05950.1	51.282	39	18	1	239	276	1	39	0.002	39.7	AT1G31150.2	CYE_r3.1SPA0_g181330.1	30.769	91	54	2	538	623	55	141	1.17e-05	48.5
CYE_r3.1SPA7_g027420.1	AT5G57990.1	CYE_r3.1SPE8_g007910.1	AT3G01770.1	35.417	96	42	3	386	461	524	619	0.002	41.6	AT3G45840.1	CYE_r3.1SPA7_g009220.1	32.031	128	74	5	302	418	45	170	1.17e-05	49.7
CYE_r3.1SPA1_g031240.1	AT1G47410.1	CYE_r3.1SPE8_g007920.1	AT2G11205.1	30.435	46	32	0	9	54	34	79	0.002	33.5	AT5G50740.2	CYE_r3.1SPE5_g021170.1	32.308	65	43	1	29	93	152	215	1.17e-05	45.1
CYE_r3.1SPA0_g092550.1	AT3G55820.1	CYE_r3.1SPE8_g013580.1	AT5G64390.1	32.184	87	56	1	557	640	15	101	0.002	42	AT5G49870.1	CYE_r3.1SPA0_g100480.1	25.926	135	86	3	314	441	21	148	1.15e-05	47.4
CYE_r3.1SPE0_g109580.1	AT5G52990.1	CYE_r3.1SPE8_g014060.1	AT2G24255.1	30.864	81	48	3	137	216	156	229	0.002	39.3	AT5G49870.2	CYE_r3.1SPA0_g100480.1	25.926	135	86	3	314	441	21	148	1.15e-05	47.4
CYE_r3.1SPE8_g034780.1	AT3G62410.1	CYE_r3.1SPE8_g015380.1	AT2G13980.1	33.898	59	39	0	5	63	93	151	0.002	34.7	AT2G24650.1	CYE_r3.1SPA6_g023810.1	25	276	179	13	639	896	194	459	1.14e-05	50.4
CYE_r3.1SPA3_g011150.1	AT5G15350.1	CYE_r3.1SPE8_g015560.1	AT3G48430.2	39.474	38	22	1	18	54	959	996	0.002	34.7	AT1G51913.1	CYE_r3.1SPE3_g008260.1	37.143	70	33	2	1	70	1	59	1.14e-05	40
CYE_r3.1SPE0_g109870.1	AT5G53040.1	CYE_r3.1SPE8_g016060.1	AT2G21440.1	26.957	115	81	1	270	384	22	133	0.002	42.7	AT5G65890.5	CYE_r3.1SPA6_g032060.1	26.623	154	97	4	162	301	30	181	1.14e-05	48.1
CYE_r3.1SPE0_g120870.1	AT5G22875.3	CYE_r3.1SPE8_g019000.1	AT5G39710.1	22.078	154	93	5	1	139	551	692	0.002	37.7	AT3G11390.1	CYE_r3.1SPE7_g002470.1	26.848	257	138	9	117	353	1454	1680	1.12e-05	50.1
CYE_r3.1SPE3_g030050.1	AT5G15802.1	CYE_r3.1SPE8_g025290.1	AT1G08590.1	24.691	162	78	3	5	122	411	572	0.002	37	AT5G65750.1	CYE_r3.1SPA1_g014750.1	26.087	184	121	5	384	567	116	284	1.1e-05	49.7
CYE_r3.1SPA6_g044060.1	AT5G28750.1	CYE_r3.1SPE8_g025650.1	AT5G62230.2	27.273	77	55	1	3	79	251	326	0.002	36.2	AT3G13760.1	CYE_r3.1SPA7_g009220.1	29.231	130	80	3	316	441	28	149	1.09e-05	50.1
CYE_r3.1SPE5_g018020.1	AT5G41810.1	CYE_r3.1SPE8_g029920.1	AT4G05360.1	35.088	57	31	1	31	87	379	429	0.002	37.4	AT1G04990.3	CYE_r3.1SPE3_g026020.1	28.205	156	71	6	52	206	71	186	1.09e-05	47.8
CYE_r3.1SPA0_g012370.1	AT1G29450.1	CYE_r3.1SPE8_g030380.1	AT4G12560.1	31.633	98	55	4	35	128	283	372	0.002	37.7	AT1G51970.1	CYE_r3.1SPE5_g016660.1	29.907	107	73	2	16	120	63	169	1.09e-05	43.5
CYE_r3.1SPA1_g025180.1	AT4G24170.1	CYE_r3.1SPE8_g036020.1	AT4G32430.2	27.273	77	56	0	50	126	33	109	0.002	37.7	AT2G27535.1	CYE_r3.1SPE7_g004930.1	53.659	41	19	0	20	60	175	215	1.08e-05	42.4
CYE_r3.1SPE0_g021630.1	AT5G57510.1	CYE_r3.1SPA0_g002670.1	AT4G36180.1	33.333	54	35	1	2	54	586	639	0.001	35.8	AT5G58610.4	CYE_r3.1SPA6_g005440.1	39.474	76	38	4	118	188	430	502	1.08e-05	50.4
CYE_r3.1SPE2_g033920.1	AT4G27810.1	CYE_r3.1SPA0_g003010.1	AT1G40087.1	23.228	254	165	12	90	329	66	303	0.001	42	AT1G70390.1	CYE_r3.1SPA1_g018640.1	23.442	337	184	14	2	302	6	304	1.08e-05	47.8
CYE_r3.1SPA0_g019620.1	AT1G10155.1	CYE_r3.1SPA0_g009530.1	AT5G13390.1	44.828	29	16	0	44	72	87	115	0.001	37	AT3G55860.2	CYE_r3.1SPE2_g016660.1	39.189	74	45	0	4	77	1	74	1.08e-05	43.5
CYE_r3.1SPA1_g033460.1	AT2G24440.1	CYE_r3.1SPA0_g009910.1	AT5G07280.1	32.812	64	41	1	5	66	482	545	0.001	40.4	AT1G55050.1	CYE_r3.1SPE6_g029530.1	38.71	93	39	3	786	861	847	938	1.07e-05	50.4
CYE_r3.1SPA3_g024420.1	AT2G04360.1	CYE_r3.1SPA0_g010440.1	AT1G64100.1	36.585	41	26	0	7	47	429	469	0.001	35.8	AT1G55050.2	CYE_r3.1SPE6_g029530.1	38.71	93	39	3	786	861	847	938	1.07e-05	50.4
CYE_r3.1SPE7_g005010.1	AT3G10120.1	CYE_r3.1SPA0_g011390.1	AT2G34930.1	28.906	128	80	5	60	177	310	436	0.001	40.8	AT5G43110.1	CYE_r3.1SPE6_g001320.1	24.713	174	123	4	347	515	461	631	1.07e-05	49.3
CYE_r3.1SPA7_g027640.1	AT4G28088.1	CYE_r3.1SPA0_g012040.1	AT1G11915.1	33.333	99	53	5	36	124	34	129	0.001	38.9	AT3G06980.1	CYE_r3.1SPE1_g012510.1	24.579	297	176	11	1	278	1	268	1.06e-05	50.1
CYE_r3.1SPE6_g001150.1	AT4G26415.1	CYE_r3.1SPA0_g017050.1	AT1G74875.1	25.962	104	70	4	56	154	45	146	0.001	38.5	AT1G75870.1	CYE_r3.1SPE1_g028950.1	28.378	148	92	2	7	145	77	219	1.05e-05	45.1
CYE_r3.1SPA5_g017990.1	AT5G42070.1	CYE_r3.1SPA0_g017620.1	AT5G43068.1	37.879	66	35	3	9	72	18	79	0.001	34.3	AT3G13700.2	CYE_r3.1SPE3_g005370.1	34.483	87	55	1	203	287	29	115	1.04e-05	47
CYE_r3.1SPA5_g019730.1	AT1G33265.1	CYE_r3.1SPA0_g023340.1	AT3G02830.1	36.364	44	24	1	373	416	128	167	0.001	42	AT4G07455.1	CYE_r3.1SPA2_g021620.1	34.177	79	44	2	9	86	211	282	1.04e-05	42.7
CYE_r3.1SPE8_g018360.1	AT2G26500.2	CYE_r3.1SPA0_g024580.1	AT3G46530.1	29.268	82	57	1	11	92	6	86	0.001	39.7	AT5G65120.1	CYE_r3.1SPA6_g025370.1	35.632	87	44	2	13	99	24	98	1.02e-05	47.8
CYE_r3.1SPA6_g000960.1	AT5G19875.1	CYE_r3.1SPA0_g024960.1	AT4G33270.1	24.176	182	99	8	58	220	185	346	0.001	40.4	AT2G24650.5	CYE_r3.1SPA6_g023810.1	25	276	179	13	620	877	194	459	1.01e-05	50.4
CYE_r3.1SPE8_g006160.1	AT1G71730.1	CYE_r3.1SPA0_g027390.1	AT2G34930.1	41.333	75	41	3	1239	1310	97	171	0.001	44.3	AT5G55770.1	CYE_r3.1SPA7_g009220.1	24.211	190	116	6	175	340	1224	1409	1.01e-05	50.1
CYE_r3.1SPE5_g010170.1	AT2G27260.1	CYE_r3.1SPA0_g031420.1	AT4G38540.1	31.343	67	38	2	3	62	198	263	0.001	35	AT1G67325.2	CYE_r3.1SPA1_g010670.1	34.247	73	47	1	9	80	225	297	1.01e-05	47.4
CYE_r3.1SPE3_g034050.1	AT5G40460.1	CYE_r3.1SPA0_g032760.1	AT5G45800.2	38	100	35	5	81	159	152	245	0.001	40.8	AT2G18510.1	CYE_r3.1SPE8_g020510.1	28.049	82	58	1	110	191	30	110	1e-05	48.5
CYE_r3.1SPE0_g038340.1	AT5G57685.1	CYE_r3.1SPA0_g035750.1	ATCG00180.1	28.571	105	59	4	328	420	579	679	0.001	42.7	AT1G59910.1	CYE_r3.1SPA0_g081010.1	54.348	46	15	2	58	98	158	202	1e-05	50.4
CYE_r3.1SPE5_g000620.1	AT1G31720.2	CYE_r3.1SPA0_g040060.1	AT1G17250.1	26.316	114	82	2	18	130	304	416	0.001	38.9	AT3G01030.1	CYE_r3.1SPA0_g103450.1	25.075	335	166	16	48	328	54	357	9.97e-06	48.5
CYE_r3.1SPA4_g003870.1	AT1G29070.1	CYE_r3.1SPA0_g043630.1	AT1G63700.1	43.75	32	18	0	7	38	387	418	0.001	35.4	AT3G56500.1	CYE_r3.1SPE7_g017590.1	73.684	19	5	0	65	83	32	50	9.94e-06	41.6
CYE_r3.1SPE5_g010510.1	AT3G25940.1	CYE_r3.1SPA0_g044940.1	ATCG00190.1	94.737	19	1	0	317	335	887	905	0.001	41.6	AT1G19020.1	CYE_r3.1SPA4_g002460.1	35.065	77	40	2	6	81	8	75	9.94e-06	40.8
CYE_r3.1SPE1_g030340.1	AT1G75310.2	CYE_r3.1SPA0_g048210.1	AT3G23010.2	21.449	345	191	11	4	272	152	492	0.001	40.8	AT4G23510.1	CYE_r3.1SPA0_g032560.1	28.571	140	75	4	368	505	63	179	9.93e-06	50.1
CYE_r3.1SPA1_g024000.1	AT1G76065.1	CYE_r3.1SPA0_g048470.1	AT1G35710.1	32.099	81	55	0	6	86	179	259	0.001	37.7	AT5G31412.1	CYE_r3.1SPE6_g006350.1	52.632	38	18	0	338	375	393	430	9.89e-06	48.9
CYE_r3.1SPE1_g034410.1	AT1G59590.1	CYE_r3.1SPA0_g050440.1	AT5G63920.1	40	45	23	1	10	54	803	843	0.001	37.4	AT5G11370.1	CYE_r3.1SPA4_g002730.1	36.207	58	36	1	78	135	138	194	9.89e-06	47.4
CYE_r3.1SPA6_g046680.1	AT5G02580.1	CYE_r3.1SPA0_g051460.1	AT5G44800.1	34.783	69	43	1	31	97	39	107	0.001	43.1	AT2G14070.1	CYE_r3.1SPE3_g017980.1	30.233	86	49	2	114	192	13	94	9.85e-06	43.5
CYE_r3.1SPE6_g008680.1	AT5G59990.1	CYE_r3.1SPA0_g053350.1	AT3G24850.1	27.848	79	57	0	138	216	180	258	0.001	39.7	AT1G61563.1	CYE_r3.1SPE3_g025920.1	36.486	74	44	2	1	74	1	71	9.79e-06	40.4
CYE_r3.1SPA6_g025160.1	AT1G78020.1	CYE_r3.1SPA0_g061150.1	AT5G62230.1	34	50	33	0	7	56	351	400	0.001	36.2	AT1G06190.4	CYE_r3.1SPE4_g004400.1	50	48	24	0	249	296	204	251	9.78e-06	47
CYE_r3.1SPE1_g001320.1	AT5G27200.1	CYE_r3.1SPA0_g069540.1	AT4G13270.1	28.09	89	60	1	1	89	92	176	0.001	36.6	AT1G06190.3	CYE_r3.1SPE4_g004400.1	50	48	24	0	249	296	204	251	9.78e-06	47
CYE_r3.1SPE5_g004280.1	AT2G44820.1	CYE_r3.1SPA0_g070670.1	AT1G21210.1	35	60	34	1	5	64	224	278	0.001	37.7	AT5G12240.1	CYE_r3.1SPE6_g015400.1	31.313	99	16	1	1	47	1	99	9.73e-06	41.6
CYE_r3.1SPE0_g173810.1	AT5G13470.1	CYE_r3.1SPA0_g080570.1	AT1G23450.1	27.523	109	78	1	79	186	166	274	0.001	39.3	AT5G38810.1	CYE_r3.1SPE0_g179170.1	33.824	68	45	0	9	76	3	70	9.56e-06	43.9
CYE_r3.1SPE0_g111880.1	AT2G28680.1	CYE_r3.1SPA0_g083980.1	AT5G59900.1	34.615	52	34	0	20	71	222	273	0.001	36.2	AT3G46800.1	CYE_r3.1SPA7_g009220.1	26.769	325	176	17	9	297	1184	1482	9.51e-06	50.4
CYE_r3.1SPE8_g022910.1	AT1G49850.1	CYE_r3.1SPA0_g088190.1	AT4G34131.1	46.939	49	23	2	1	47	28	75	0.001	37.4	AT1G67325.1	CYE_r3.1SPA1_g010670.1	34.247	73	47	1	9	80	225	297	9.47e-06	47.4
CYE_r3.1SPE5_g027580.1	AT3G18215.1	CYE_r3.1SPA0_g091020.1	AT3G47110.1	29.787	47	33	0	2	48	975	1021	0.001	35	AT3G22710.1	CYE_r3.1SPA0_g123070.1	38	50	31	0	1	50	1	50	9.46e-06	47.8
CYE_r3.1SPE0_g133780.1	AT4G16146.1	CYE_r3.1SPA0_g091030.1	AT5G20480.1	23.699	173	66	3	31	137	235	407	0.001	38.1	AT2G24650.2	CYE_r3.1SPA6_g023810.1	25	276	179	13	598	855	194	459	9.43e-06	50.4
CYE_r3.1SPA4_g003110.1	AT1G61730.1	CYE_r3.1SPA0_g094210.1	AT2G34930.1	25.49	102	61	1	1	102	620	706	0.001	37.4	AT5G63260.2	CYE_r3.1SPA5_g021590.1	57.576	33	14	0	95	127	373	405	9.42e-06	48.9
CYE_r3.1SPA4_g004740.1	AT1G28310.2	CYE_r3.1SPA0_g099420.1	AT4G03500.1	34.328	67	44	0	147	213	86	152	0.001	40.4	AT4G00140.1	CYE_r3.1SPA2_g023810.1	59.375	32	13	0	102	133	272	303	9.39e-06	47
CYE_r3.1SPA7_g022000.1	AT1G64295.1	CYE_r3.1SPA0_g102060.1	AT5G23110.1	41.667	36	21	0	9	44	2073	2108	0.001	40.8	AT5G44190.1	CYE_r3.1SPA3_g016520.1	62.222	45	13	3	31	75	47	87	9.25e-06	48.5
CYE_r3.1SPA6_g009850.1	AT5G60460.2	CYE_r3.1SPA0_g106770.1	AT1G74875.1	24.176	91	64	3	9	97	19	106	0.001	37	AT2G24650.3	CYE_r3.1SPA6_g023810.1	25	276	179	13	620	877	194	459	9.21e-06	50.4
CYE_r3.1SPA0_g168060.1	AT1G71950.1	CYE_r3.1SPA0_g107530.1	AT5G04690.1	27.907	129	90	2	177	304	190	316	0.001	41.2	AT3G30430.1	CYE_r3.1SPE1_g002040.1	27.059	85	59	2	11	93	20	103	9.18e-06	43.9
CYE_r3.1SPA7_g008920.1	AT5G06790.1	CYE_r3.1SPA0_g117270.1	AT5G05320.1	41.86	43	24	1	15	57	346	387	0.001	35.4	AT1G36627.1	CYE_r3.1SPA5_g022040.1	64.286	28	10	0	28	55	74	101	9.07e-06	41.2
CYE_r3.1SPA8_g025160.1	AT1G31870.1	CYE_r3.1SPA0_g119810.1	AT1G35710.1	34	50	33	0	2	51	693	742	0.001	38.5	AT1G30160.1	CYE_r3.1SPE0_g162210.1	23.988	321	174	15	4	289	12	297	9.07e-06	47.8
CYE_r3.1SPE1_g019720.1	AT1G26945.1	CYE_r3.1SPA0_g120380.1	AT2G37320.1	32.143	56	36	1	6	59	288	343	0.001	37	AT4G23510.2	CYE_r3.1SPA0_g032560.1	28.571	140	75	4	368	505	63	179	9.05e-06	50.1
CYE_r3.1SPE7_g008840.1	AT5G67070.1	CYE_r3.1SPA0_g121540.1	AT1G67623.1	30	80	53	2	93	171	81	158	0.001	40	AT5G46670.1	CYE_r3.1SPA7_g009220.1	25.764	229	145	10	33	257	927	1134	9.01e-06	48.5
CYE_r3.1SPE6_g030450.1	AT5G27240.1	CYE_r3.1SPA0_g122230.1	AT5G19350.2	25	180	100	8	37	190	117	287	0.001	39.7	AT2G37930.2	CYE_r3.1SPA0_g053200.1	58.14	43	15	2	22	62	103	144	8.93e-06	49.7
CYE_r3.1SPE2_g023780.1	AT3G52200.1	CYE_r3.1SPA0_g122460.1	AT1G15890.1	26.582	79	55	2	28	103	27	105	0.001	38.9	AT5G48420.1	CYE_r3.1SPA8_g013660.1	53.659	41	17	1	99	139	157	195	8.91e-06	44.3
CYE_r3.1SPE0_g087340.1	AT1G24590.1	CYE_r3.1SPA0_g122920.1	AT1G71400.1	37.838	74	44	2	1	73	150	222	0.001	36.2	AT1G60110.1	CYE_r3.1SPE3_g005600.1	29.655	145	82	6	309	447	666	796	8.9e-06	50.1
CYE_r3.1SPE3_g033450.1	AT3G01516.2	CYE_r3.1SPA0_g124480.1	AT3G09090.2	25.6	125	81	4	332	445	495	618	0.001	42.4	AT2G04840.1	CYE_r3.1SPE6_g027470.1	24.862	181	104	8	188	344	213	385	8.89e-06	48.5
CYE_r3.1SPE6_g004980.1	AT1G07050.1	CYE_r3.1SPA0_g130960.1	AT1G72300.1	34.043	94	59	3	97	189	588	679	0.001	42	AT2G17600.1	CYE_r3.1SPE7_g002470.1	33.333	111	68	4	275	380	11	120	8.85e-06	50.1
CYE_r3.1SPE1_g014380.1	AT1G27350.1	CYE_r3.1SPA0_g131530.1	AT2G43500.2	29.293	99	66	2	4	99	847	944	0.001	37	AT4G23510.3	CYE_r3.1SPA0_g032560.1	28.571	140	75	4	368	505	63	179	8.79e-06	50.1
CYE_r3.1SPE7_g018920.1	AT5G20180.2	CYE_r3.1SPA0_g135810.1	AT5G56410.1	37.143	70	37	3	3	72	15	77	0.001	37.4	AT1G60787.3	CYE_r3.1SPA7_g009220.1	26.582	158	102	6	7	155	423	575	8.7e-06	46.6
CYE_r3.1SPA2_g001990.1	AT2G41200.1	CYE_r3.1SPA0_g136980.1	AT1G21280.1	32.653	49	32	1	7	55	111	158	0.001	35.4	AT1G60787.4	CYE_r3.1SPA7_g009220.1	26.582	158	102	6	7	155	423	575	8.7e-06	46.6
CYE_r3.1SPA0_g097350.1	AT4G28690.2	CYE_r3.1SPA0_g141010.1	AT5G42450.1	28.571	84	53	3	8	85	224	306	0.001	36.6	AT1G60787.1	CYE_r3.1SPA7_g009220.1	26.582	158	102	6	7	155	423	575	8.7e-06	46.6
CYE_r3.1SPA3_g020200.1	AT3G03430.1	CYE_r3.1SPA0_g141370.1	AT1G21410.2	43.59	39	22	0	8	46	107	145	0.001	36.6	AT1G60787.2	CYE_r3.1SPA7_g009220.1	26.582	158	102	6	7	155	423	575	8.7e-06	46.6
CYE_r3.1SPE1_g040890.1	AT1G21830.1	CYE_r3.1SPA0_g142420.1	AT5G04020.2	45.455	33	18	0	93	125	1157	1189	0.001	38.1	AT2G24650.1	CYE_r3.1SPA6_g023810.1	23.171	328	200	15	7	297	196	508	8.7e-06	50.8
CYE_r3.1SPA8_g003330.1	AT1G43770.3	CYE_r3.1SPA0_g142580.1	AT3G47570.1	34.444	90	58	1	79	167	337	426	0.001	39.7	AT5G40100.1	CYE_r3.1SPA8_g000600.1	30.22	182	114	7	790	964	602	777	8.66e-06	51.2
CYE_r3.1SPA4_g007740.1	AT5G03990.1	CYE_r3.1SPA0_g142650.1	AT1G11125.1	33.645	107	39	5	1	98	1	84	0.001	37.7	AT2G05600.1	CYE_r3.1SPE3_g012200.1	24.06	133	92	3	53	183	198	323	8.66e-06	47
CYE_r3.1SPE1_g041690.1	AT3G52730.1	CYE_r3.1SPA0_g144180.1	AT5G07280.1	35.714	42	27	0	1	42	652	693	0.001	39.3	AT5G44190.2	CYE_r3.1SPA3_g016520.1	62.222	45	13	3	31	75	47	87	8.6e-06	48.5
CYE_r3.1SPA5_g023370.1	AT5G62575.1	CYE_r3.1SPA0_g146820.1	AT5G28300.1	52.778	36	11	1	55	90	310	339	0.001	37	AT2G18340.2	CYE_r3.1SPE7_g010960.1	27.425	299	183	5	153	417	84	382	8.59e-06	48.9
CYE_r3.1SPE7_g003760.1	AT2G36650.1	CYE_r3.1SPA0_g153280.1	AT4G20940.1	40.404	99	50	4	87	181	265	358	0.001	39.7	AT5G49850.1	CYE_r3.1SPA0_g100480.1	27.941	136	84	5	309	437	21	149	8.59e-06	47.8
CYE_r3.1SPA0_g068670.1	AT5G07330.1	CYE_r3.1SPA0_g153280.1	AT4G20940.1	36.264	91	55	2	97	185	251	340	0.001	39.3	AT2G48090.2	CYE_r3.1SPA6_g044290.1	22.959	196	91	8	45	211	2	166	8.54e-06	45.4
CYE_r3.1SPA0_g013840.1	AT3G10185.1	CYE_r3.1SPA0_g153280.1	AT4G20940.1	33.333	93	58	2	93	185	342	430	0.001	39.3	AT1G48095.1	CYE_r3.1SPE1_g016890.1	50	44	21	1	62	105	286	328	8.51e-06	48.1
CYE_r3.1SPE8_g030140.1	AT4G28820.2	CYE_r3.1SPA0_g153340.1	AT1G62020.1	34.328	67	42	2	72	137	88	153	0.001	43.1	AT2G06265.1	CYE_r3.1SPE0_g045530.1	37.097	62	34	2	12	68	11	72	8.44e-06	43.1
CYE_r3.1SPE0_g019490.1	AT4G30410.2	CYE_r3.1SPA0_g157190.1	AT3G14460.1	28.049	164	109	5	271	432	1230	1386	0.001	42	AT2G24650.6	CYE_r3.1SPA6_g023810.1	25	276	179	13	639	896	194	459	8.44e-06	50.4
CYE_r3.1SPE4_g011730.1	AT1G79070.2	CYE_r3.1SPA0_g158630.1	AT1G32120.1	28.713	101	69	1	272	372	75	172	0.001	43.1	AT5G43030.1	CYE_r3.1SPE7_g002470.1	22.703	185	132	5	293	473	1166	1343	8.34e-06	50.1
CYE_r3.1SPA0_g174800.1	AT2G40170.1	CYE_r3.1SPA0_g159060.1	AT1G80133.1	30.769	52	27	2	10	60	56	99	0.001	34.3	AT5G52720.1	CYE_r3.1SPE2_g033090.1	38.235	68	38	3	5	70	6	71	8.32e-06	42.7
CYE_r3.1SPE7_g010000.1	AT2G23670.1	CYE_r3.1SPA0_g160880.1	AT4G03230.2	51.515	33	16	0	562	594	86	118	0.001	42.7	AT1G31840.1	CYE_r3.1SPA0_g009190.1	22	250	178	8	87	334	470	704	8.29e-06	50.4
CYE_r3.1SPA7_g010850.1	AT2G35880.3	CYE_r3.1SPA0_g166570.1	AT5G09530.1	35.052	97	56	2	85	174	41	137	0.001	39.7	AT2G24650.5	CYE_r3.1SPA6_g023810.1	23.171	328	200	15	7	297	196	508	8.29e-06	50.8
CYE_r3.1SPA8_g014540.1	AT4G39250.1	CYE_r3.1SPA0_g166570.1	AT5G09530.1	29.474	95	58	2	88	179	184	272	0.001	39.3	AT4G16545.1	CYE_r3.1SPE5_g014750.1	30.07	143	77	7	132	262	64	195	8.25e-06	46.6
CYE_r3.1SPE3_g009940.1	AT1G80060.1	CYE_r3.1SPA0_g171140.1	AT1G69550.1	28.276	145	93	5	31	167	1054	1195	0.001	38.9	AT1G24010.1	CYE_r3.1SPA1_g020980.1	22.517	151	102	4	1	138	1	149	8.23e-06	43.9
CYE_r3.1SPA1_g024530.1	AT1G75810.1	CYE_r3.1SPA0_g172560.1	AT3G14470.1	30.38	79	52	1	6	84	4	79	0.001	43.1	AT1G74045.1	CYE_r3.1SPE2_g025080.1	20.502	239	159	6	2	222	5	230	8.12e-06	47
CYE_r3.1SPA6_g046750.1	AT3G53600.1	CYE_r3.1SPA0_g174260.1	AT1G12700.3	28.571	56	40	0	1	56	425	480	0.001	37	AT3G15680.1	CYE_r3.1SPE3_g008940.1	40.404	99	48	2	61	159	3	90	8.09e-06	44.7
CYE_r3.1SPA0_g107910.1	AT2G16040.1	CYE_r3.1SPA0_g174450.1	AT5G18130.2	31.111	135	57	9	1	103	1	131	0.001	37.7	AT3G15680.2	CYE_r3.1SPE3_g008940.1	40.404	99	48	2	61	159	3	90	8.09e-06	44.7
CYE_r3.1SPE8_g000350.1	AT2G39725.1	CYE_r3.1SPA0_g175240.1	AT2G42760.1	42.308	52	20	1	110	151	168	219	0.001	38.9	AT5G11580.2	CYE_r3.1SPE0_g019970.1	31.132	106	54	4	45	145	609	700	8.08e-06	49.3
CYE_r3.1SPA8_g017470.1	AT4G34410.1	CYE_r3.1SPA0_g175590.1	AT1G11915.1	33.333	99	53	5	36	124	34	129	0.001	38.9	AT1G11070.1	CYE_r3.1SPA0_g024140.1	24.434	221	153	5	506	724	528	736	8.03e-06	50.4
CYE_r3.1SPA4_g007800.1	AT5G46550.1	CYE_r3.1SPA0_g176890.1	AT2G34930.1	32.653	98	64	2	14	110	687	783	0.001	39.3	AT1G08005.1	CYE_r3.1SPA6_g010280.1	57.5	40	12	1	8	42	760	799	8.01e-06	41.6
CYE_r3.1SPE3_g023940.1	AT4G14970.3	CYE_r3.1SPA0_g176890.1	AT2G34930.1	47.5	40	21	0	6	45	129	168	0.001	39.3	AT2G24650.2	CYE_r3.1SPA6_g023810.1	23.171	328	200	15	7	297	196	508	7.87e-06	50.8
CYE_r3.1SPA0_g105460.1	AT2G21440.1	CYE_r3.1SPA0_g177310.1	AT2G34930.1	43.478	46	26	0	113	158	702	747	0.001	39.7	AT1G11070.4	CYE_r3.1SPA0_g024140.1	24.434	221	153	5	507	725	528	736	7.84e-06	50.4
CYE_r3.1SPE1_g017450.1	AT1G10657.2	CYE_r3.1SPA0_g179170.1	AT4G37290.1	55	40	16	2	41	78	45	84	0.001	37.4	AT2G17043.1	CYE_r3.1SPA8_g022340.1	40.541	74	33	4	12	78	4	73	7.81e-06	42
CYE_r3.1SPA0_g011980.1	AT5G37480.2	CYE_r3.1SPA0_g179190.1	AT5G43068.1	37.879	66	35	3	9	72	18	79	0.001	34.3	AT5G27310.1	CYE_r3.1SPE2_g029910.1	36.25	80	48	1	263	342	4	80	7.73e-06	48.5
CYE_r3.1SPE0_g090060.1	AT1G75260.1	CYE_r3.1SPA0_g181290.1	AT1G06710.7	35.088	57	37	0	1	57	805	861	0.001	37	AT3G12510.1	CYE_r3.1SPE8_g024390.1	27.523	109	69	4	2	108	197	297	7.66e-06	45.8
CYE_r3.1SPE6_g022880.1	AT5G65030.1	CYE_r3.1SPA0_g182300.1	AT4G38540.1	31.343	67	38	2	3	62	198	263	0.001	35	AT1G32630.1	CYE_r3.1SPA5_g008410.1	31.707	164	61	6	8	132	111	262	7.61e-06	44.7
CYE_r3.1SPA3_g032100.1	AT3G28857.1	CYE_r3.1SPA0_g183230.1	ATCG00340.1	37.778	45	28	0	2	46	395	439	0.001	43.1	AT1G32630.2	CYE_r3.1SPA5_g008410.1	31.707	164	61	6	8	132	111	262	7.61e-06	44.7
CYE_r3.1SPE6_g018820.1	AT1G76750.1	CYE_r3.1SPA1_g001670.1	AT3G01770.1	28.155	103	55	2	1	84	452	554	0.001	36.2	AT5G41550.1	CYE_r3.1SPE0_g100260.1	33.333	123	67	5	624	732	820	941	7.61e-06	51.2
CYE_r3.1SPA6_g008470.1	AT2G28610.1	CYE_r3.1SPA1_g003820.1	AT1G33390.2	43.182	44	22	1	1	44	535	575	0.001	35.4	AT1G55380.1	CYE_r3.1SPA7_g009000.1	26.562	192	122	7	386	573	23	199	7.61e-06	50.1
CYE_r3.1SPA2_g018050.1	AT3G52170.2	CYE_r3.1SPA1_g004500.1	AT2G27260.1	23.016	126	88	2	70	195	86	202	0.001	40	AT4G31650.2	CYE_r3.1SPE1_g031350.1	35	80	46	2	366	440	165	243	7.59e-06	48.9
CYE_r3.1SPA7_g019030.1	AT4G36040.1	CYE_r3.1SPA1_g004940.1	AT1G51538.1	34.667	75	43	3	1	70	204	277	0.001	38.9	AT1G32880.1	CYE_r3.1SPE0_g133720.1	33.333	78	33	1	16	74	107	184	7.5e-06	46.2
CYE_r3.1SPE2_g035720.1	AT5G16920.1	CYE_r3.1SPA1_g005240.1	AT1G40087.1	24.645	211	134	9	68	265	133	331	0.001	42	AT4G25434.5	CYE_r3.1SPA4_g000540.1	45.652	46	25	0	171	216	101	146	7.39e-06	47.4
CYE_r3.1SPA3_g003030.1	AT5G03050.2	CYE_r3.1SPA1_g014120.1	AT5G07280.1	35.185	54	35	0	8	61	78	131	0.001	40.8	AT4G25434.3	CYE_r3.1SPA4_g000540.1	45.652	46	25	0	171	216	101	146	7.39e-06	47.4
CYE_r3.1SPE0_g011580.1	AT5G43630.2	CYE_r3.1SPA1_g014120.1	AT5G07280.1	35.135	74	45	2	5	76	315	387	0.001	40.4	AT3G28650.1	CYE_r3.1SPA7_g009220.1	22.829	403	230	17	8	340	1029	1420	7.23e-06	50.4
CYE_r3.1SPA8_g012910.1	AT5G18050.1	CYE_r3.1SPA1_g014120.1	AT5G07280.1	31.081	74	50	1	5	77	339	412	0.001	40.4	AT1G55430.1	CYE_r3.1SPA7_g009220.1	23.874	222	140	8	381	592	932	1134	7.23e-06	50.4
CYE_r3.1SPE0_g185780.1	AT1G28250.1	CYE_r3.1SPA1_g018770.1	AT3G60320.1	30	70	49	0	26	95	49	118	0.001	38.9	AT3G07720.1	CYE_r3.1SPE0_g150350.1	28.571	119	67	4	5	107	45	161	7.22e-06	46.6
CYE_r3.1SPE0_g194270.1	ATCG00710.1	CYE_r3.1SPA1_g020860.1	AT5G08780.1	51.282	39	19	0	83	121	61	99	0.001	38.9	AT3G50020.1	CYE_r3.1SPE0_g011470.1	41.791	67	35	2	30	96	8	70	7.19e-06	41.2
CYE_r3.1SPA8_g006050.1	AT1G71760.2	CYE_r3.1SPA1_g023980.1	AT1G76080.1	26.786	112	66	2	25	122	71	180	0.001	37.4	AT5G45350.7	CYE_r3.1SPE0_g143190.1	56.667	60	23	2	12	68	173	232	7.18e-06	44.7
CYE_r3.1SPA6_g007100.1	AT5G59460.1	CYE_r3.1SPA1_g027060.1	AT1G64840.1	39.683	63	31	3	25	87	249	304	0.001	37.4	AT5G45350.3	CYE_r3.1SPE0_g143190.1	56.667	60	23	2	12	68	173	232	7.18e-06	44.7
CYE_r3.1SPE2_g002310.1	AT2G29540.2	CYE_r3.1SPA1_g031750.1	AT5G07572.1	37.5	64	40	0	9	72	1	64	0.001	36.2	AT5G45350.5	CYE_r3.1SPE0_g143190.1	56.667	60	23	2	12	68	173	232	7.18e-06	44.7
CYE_r3.1SPA4_g004730.1	AT2G33810.1	CYE_r3.1SPA1_g037610.1	AT4G34131.1	46.939	49	23	2	1	47	28	75	0.001	37.4	AT3G16930.1	CYE_r3.1SPA0_g159350.1	56.667	30	13	0	5	34	151	180	7.15e-06	42.4
CYE_r3.1SPA6_g047790.1	AT5G02120.1	CYE_r3.1SPA1_g042430.1	AT1G74190.1	30.894	123	82	2	8	130	571	690	0.001	39.7	AT1G60110.3	CYE_r3.1SPE3_g005600.1	29.655	145	82	6	207	345	666	796	7.15e-06	49.7
CYE_r3.1SPE2_g034880.1	AT5G24510.1	CYE_r3.1SPA1_g042480.1	AT1G07390.1	33.333	93	59	2	48	137	102	194	0.001	40	AT4G25434.4	CYE_r3.1SPA4_g000540.1	45.652	46	25	0	166	211	101	146	7.15e-06	47.4
CYE_r3.1SPA0_g104230.1	AT5G13900.1	CYE_r3.1SPA2_g002490.1	AT4G27220.1	33.043	115	70	4	970	1081	788	898	0.001	43.9	AT5G45260.1	CYE_r3.1SPE0_g030820.1	28.049	164	102	6	721	871	664	824	7.11e-06	52
CYE_r3.1SPE8_g015130.1	AT5G18020.1	CYE_r3.1SPA2_g002860.1	AT5G49290.1	42.308	52	30	0	3	54	231	282	0.001	39.3	AT4G13810.3	CYE_r3.1SPA4_g024990.1	25.296	253	136	9	7	248	367	577	7.11e-06	50.1
CYE_r3.1SPE1_g024550.1	AT1G68440.1	CYE_r3.1SPA2_g003670.1	AT2G01210.1	40.476	42	25	0	6	47	668	709	0.001	35.4	AT1G13320.4	CYE_r3.1SPE1_g024110.1	19.649	285	227	2	114	398	18	300	7.09e-06	49.3
CYE_r3.1SPA2_g015190.1	AT3G60080.1	CYE_r3.1SPA2_g003950.1	AT1G17930.2	20.792	202	144	4	27	214	38	237	0.001	42	AT1G31840.2	CYE_r3.1SPA0_g009190.1	22	250	178	8	87	334	470	704	7.03e-06	50.8
CYE_r3.1SPA2_g020130.1	AT3G17668.1	CYE_r3.1SPA2_g006930.1	AT4G05360.1	35.616	73	36	4	95	164	365	429	0.001	39.3	AT3G11770.1	CYE_r3.1SPA7_g010000.1	26.957	115	75	3	82	194	96	203	6.96e-06	45.8
CYE_r3.1SPA6_g025530.1	AT5G65165.1	CYE_r3.1SPA2_g007580.1	AT5G56000.1	76.19	42	10	0	6	47	506	547	0.001	36.2	AT4G18510.1	CYE_r3.1SPE3_g014430.1	35.366	82	44	4	1	75	1	80	6.9e-06	40.8
CYE_r3.1SPA8_g024090.1	AT2G31270.1	CYE_r3.1SPA2_g007980.1	AT5G51280.1	37.097	62	24	2	1	47	5	66	0.001	35	AT2G24650.3	CYE_r3.1SPA6_g023810.1	23.171	328	200	15	7	297	196	508	6.88e-06	50.8
CYE_r3.1SPE1_g001770.1	AT5G18540.3	CYE_r3.1SPA2_g008120.1	AT1G35710.1	28.07	57	41	0	1	57	419	475	0.001	38.5	AT5G11820.1	CYE_r3.1SPE0_g169560.1	30.827	133	76	6	23	152	14	133	6.87e-06	44.7
CYE_r3.1SPE1_g036320.1	AT4G32915.1	CYE_r3.1SPA2_g009300.1	AT5G04890.1	35.938	64	25	2	388	435	281	344	0.001	41.6	AT5G37247.1	CYE_r3.1SPE1_g030840.1	68	25	8	0	28	52	166	190	6.86e-06	42
CYE_r3.1SPA3_g003630.1	AT1G72430.1	CYE_r3.1SPA2_g011330.1	AT4G09775.1	36.207	58	35	2	2	58	62	118	0.001	37	AT5G46670.1	CYE_r3.1SPA7_g009220.1	26.407	231	110	9	9	182	339	566	6.86e-06	48.9
CYE_r3.1SPE3_g010790.1	AT1G80730.1	CYE_r3.1SPA2_g013580.1	AT5G25910.1	42.553	47	27	0	90	136	233	279	0.001	38.9	AT4G37290.1	CYE_r3.1SPA0_g017600.1	62.5	40	13	2	45	84	90	127	6.82e-06	43.1
CYE_r3.1SPE1_g028580.1	AT1G20430.1	CYE_r3.1SPA2_g015970.1	AT3G42170.1	39.535	43	26	0	222	264	633	675	0.001	41.2	AT5G15670.1	CYE_r3.1SPA3_g004990.1	55.263	38	17	0	28	65	12	49	6.8e-06	47
CYE_r3.1SPE3_g016710.1	AT2G41430.5	CYE_r3.1SPA2_g022160.1	AT1G63860.4	30	70	43	3	73	142	830	893	0.001	38.5	AT2G48090.1	CYE_r3.1SPA6_g044290.1	23.438	192	95	8	21	187	2	166	6.76e-06	45.4
CYE_r3.1SPA2_g030740.1	AT5G04320.3	CYE_r3.1SPA2_g022330.1	AT2G44880.1	35.185	54	35	0	65	118	211	264	0.001	38.9	AT3G23637.1	CYE_r3.1SPE2_g027310.1	50	30	15	0	24	53	16	45	6.73e-06	38.9
CYE_r3.1SPE5_g028060.1	AT3G18035.1	CYE_r3.1SPA2_g022620.1	AT2G15042.1	28.723	94	47	3	65	157	44	118	0.001	40.4	AT1G73630.1	CYE_r3.1SPA5_g028270.1	34.783	69	45	0	20	88	97	165	6.69e-06	45.1
CYE_r3.1SPE3_g000200.1	AT3G62100.1	CYE_r3.1SPA2_g022840.1	AT1G47890.1	31.481	108	48	5	1	106	838	921	0.001	38.1	AT4G01910.1	CYE_r3.1SPA7_g009220.1	36.364	99	55	4	372	463	50	147	6.66e-06	50.8
CYE_r3.1SPA5_g017550.1	AT1G64355.2	CYE_r3.1SPA2_g023010.1	AT5G18050.1	30.556	72	46	3	2	71	21	90	0.001	35	AT2G17590.1	CYE_r3.1SPA7_g009220.1	29.605	152	93	6	267	412	8	151	6.66e-06	50.4
CYE_r3.1SPE0_g011850.1	AT4G14615.1	CYE_r3.1SPA2_g026540.1	AT5G20480.1	33.333	75	47	1	102	176	442	513	0.001	39.7	AT5G52070.5	CYE_r3.1SPE0_g011370.1	37.5	56	33	1	159	212	308	363	6.63e-06	47
CYE_r3.1SPE0_g153600.1	AT4G14870.1	CYE_r3.1SPA2_g026860.1	AT1G17250.1	31.325	83	53	3	51	132	84	163	0.001	40	AT5G52070.6	CYE_r3.1SPE0_g011370.1	37.5	56	33	1	159	212	308	363	6.63e-06	47
CYE_r3.1SPE7_g005670.1	AT2G36210.1	CYE_r3.1SPA2_g027180.1	AT2G34930.1	44.828	58	31	1	64	120	111	168	0.001	43.5	AT5G52070.2	CYE_r3.1SPE0_g011370.1	37.5	56	33	1	159	212	308	363	6.63e-06	47
CYE_r3.1SPA5_g027330.1	AT1G73885.1	CYE_r3.1SPA2_g029880.1	AT1G47470.1	29.333	75	51	2	126	198	84	158	0.001	38.9	AT5G18037.1	CYE_r3.1SPE0_g155980.1	44.444	45	24	1	14	58	31	74	6.61e-06	42.7
CYE_r3.1SPA2_g025900.1	AT2G45760.1	CYE_r3.1SPA2_g030350.1	AT3G42170.2	37.209	43	27	0	4	46	362	404	0.001	35.8	AT2G29140.1	CYE_r3.1SPA6_g006980.1	22.727	132	95	2	828	958	722	847	6.54e-06	51.2
CYE_r3.1SPA0_g006700.1	AT1G12400.1	CYE_r3.1SPA3_g001920.1	AT2G35030.1	40.816	49	18	1	8	45	125	173	0.001	34.3	AT2G29140.2	CYE_r3.1SPA6_g006980.1	22.727	132	95	2	828	958	722	847	6.54e-06	51.2
CYE_r3.1SPA4_g016000.1	AT3G14760.1	CYE_r3.1SPA3_g005130.1	AT1G55110.3	48.936	47	18	3	524	568	402	444	0.001	42	AT1G58160.1	CYE_r3.1SPE0_g156760.1	34.375	96	56	2	22	111	679	773	6.51e-06	45.1
CYE_r3.1SPA0_g102870.1	AT5G40840.4	CYE_r3.1SPA3_g005330.1	AT5G45160.1	43.59	39	20	1	32	70	6	42	0.001	36.6	AT5G16486.1	CYE_r3.1SPA0_g011200.1	25.683	183	115	5	22	199	25	191	6.44e-06	46.2
CYE_r3.1SPE2_g032400.1	AT5G52200.1	CYE_r3.1SPA3_g007210.1	AT3G11080.2	35.714	56	36	0	12	67	788	843	0.001	36.6	AT5G52070.3	CYE_r3.1SPE0_g011370.1	37.5	56	33	1	156	209	308	363	6.43e-06	47
CYE_r3.1SPE7_g004960.1	AT5G03900.2	CYE_r3.1SPA3_g010140.1	AT1G05460.2	27.397	73	53	0	74	146	847	919	0.001	39.3	AT2G02620.1	CYE_r3.1SPA7_g009220.1	22.359	407	230	19	105	455	757	1133	6.42e-06	50.1
CYE_r3.1SPA6_g044650.1	AT1G08610.1	CYE_r3.1SPA3_g011440.1	AT5G63920.1	40	45	23	1	10	54	803	843	0.001	36.6	AT2G24650.6	CYE_r3.1SPA6_g023810.1	23.171	328	200	15	7	297	196	508	6.41e-06	50.8
CYE_r3.1SPE5_g024640.1	AT3G47710.1	CYE_r3.1SPA3_g012330.1	ATMG00820.1	35	60	38	1	533	592	38	96	0.001	40.4	AT2G30160.1	CYE_r3.1SPA6_g004930.1	36.905	84	50	1	58	138	250	333	6.4e-06	48.1
CYE_r3.1SPA3_g035960.1	AT5G14000.1	CYE_r3.1SPA3_g015740.1	AT5G33393.1	41.86	43	19	2	37	79	30	66	0.001	36.6	AT2G34110.1	CYE_r3.1SPE0_g184220.1	56.757	37	16	0	82	118	207	243	6.32e-06	44.7
CYE_r3.1SPE4_g003810.1	AT2G33835.1	CYE_r3.1SPA3_g021600.1	AT2G42860.1	39.394	33	20	0	250	282	187	219	0.001	40.4	AT5G05190.1	CYE_r3.1SPA2_g036540.1	27.869	183	118	5	199	371	544	722	6.28e-06	50.4
CYE_r3.1SPE8_g022160.1	AT4G34190.1	CYE_r3.1SPA3_g023840.1	AT5G33393.1	34.783	69	30	4	8	75	32	86	0.001	37.4	AT2G18340.1	CYE_r3.1SPE7_g010960.1	27.425	299	183	5	192	456	84	382	6.22e-06	49.7
CYE_r3.1SPA3_g034570.1	AT5G40600.2	CYE_r3.1SPA3_g024830.1	AT1G45616.1	43.86	57	32	0	11	67	851	907	0.001	43.5	AT5G53710.2	CYE_r3.1SPE2_g034750.1	42.593	54	28	1	60	110	84	137	6.21e-06	44.3
CYE_r3.1SPE3_g002640.1	AT1G16790.1	CYE_r3.1SPA3_g026630.1	AT3G25270.1	24.121	199	133	7	78	260	146	342	0.001	40.4	AT3G53550.1	CYE_r3.1SPA4_g011170.1	39.623	53	32	0	158	210	364	416	6.15e-06	47.8
CYE_r3.1SPE2_g035070.1	AT4G27590.1	CYE_r3.1SPA3_g027470.1	AT4G13320.1	29.661	118	70	3	415	525	93	204	0.001	41.2	AT2G17975.2	CYE_r3.1SPA7_g018910.1	56.25	32	14	0	198	229	5	36	6.11e-06	47.4
CYE_r3.1SPA5_g028470.1	AT3G17950.1	CYE_r3.1SPA3_g028780.1	AT1G21280.1	24.719	89	62	2	50	138	35	118	0.001	38.1	AT3G10650.2	CYE_r3.1SPE0_g186640.1	42.056	107	56	3	1205	1309	1578	1680	6.09e-06	52
CYE_r3.1SPA6_g039380.1	AT3G54200.1	CYE_r3.1SPA3_g032000.1	AT3G28880.1	45.238	42	23	0	983	1024	343	384	0.001	43.5	AT3G10650.1	CYE_r3.1SPE0_g186640.1	42.056	107	56	3	1205	1309	1578	1680	6.09e-06	52
CYE_r3.1SPA3_g004500.1	AT1G17440.2	CYE_r3.1SPA3_g032910.1	AT3G01370.1	31.25	112	68	3	1170	1277	357	463	0.001	43.9	AT3G54230.3	CYE_r3.1SPE2_g002550.1	28.261	92	66	0	148	239	353	444	6.09e-06	50.8
CYE_r3.1SPE2_g016200.1	AT3G60520.1	CYE_r3.1SPA3_g035210.1	AT3G01780.2	33.333	69	28	2	1	51	173	241	0.001	35.8	AT2G40290.3	CYE_r3.1SPE0_g150990.1	25	164	106	5	24	186	264	411	6.06e-06	47.8
CYE_r3.1SPE0_g048380.1	AT1G04555.1	CYE_r3.1SPA4_g004580.1	AT3G17950.1	66.667	24	8	0	53	76	19	42	0.001	38.1	AT2G40290.2	CYE_r3.1SPE0_g150990.1	25	164	106	5	24	186	264	411	6.06e-06	47.8
CYE_r3.1SPE8_g034600.1	AT4G02170.1	CYE_r3.1SPA4_g012820.1	AT2G25470.3	29.464	112	54	4	3	90	388	498	0.001	40.4	AT5G45260.3	CYE_r3.1SPE0_g030820.1	28.049	164	102	6	721	871	664	824	5.98e-06	52
CYE_r3.1SPA0_g118030.1	AT1G06280.1	CYE_r3.1SPA4_g012820.1	AT2G25470.3	36.145	83	50	2	8	90	632	711	0.001	40	AT5G45260.2	CYE_r3.1SPE0_g030820.1	28.049	164	102	6	721	871	664	824	5.98e-06	52
CYE_r3.1SPA7_g016270.1	AT3G50420.1	CYE_r3.1SPA4_g016200.1	AT1G40087.1	22.619	252	169	11	90	329	66	303	0.001	41.6	AT3G04735.1	CYE_r3.1SPE0_g160870.1	37.143	70	34	2	15	74	379	448	5.89e-06	44.3
CYE_r3.1SPE0_g007630.1	AT1G43760.1	CYE_r3.1SPA4_g017890.1	AT3G16520.3	41.304	46	26	1	22	66	123	168	0.001	38.1	AT3G56260.2	CYE_r3.1SPA6_g038390.1	35.897	156	80	5	18	160	38	186	5.86e-06	45.8
CYE_r3.1SPA0_g011670.1	AT2G40980.1	CYE_r3.1SPA4_g017960.1	AT1G17250.1	28.846	104	71	3	83	186	265	365	0.001	40	AT3G16440.1	CYE_r3.1SPE1_g030000.1	26.619	139	97	4	9	144	18	154	5.86e-06	48.5
CYE_r3.1SPA0_g176310.1	AT1G22630.1	CYE_r3.1SPA4_g020460.1	AT4G27330.1	28.959	221	107	12	1	210	1	182	0.001	40.8	AT5G59040.1	CYE_r3.1SPE6_g006470.1	50	36	18	0	31	66	4	39	5.82e-06	45.1
CYE_r3.1SPA8_g031080.1	AT3G62420.1	CYE_r3.1SPA4_g023240.1	AT3G20420.1	32.759	58	36	1	1	55	235	292	0.001	36.2	AT5G39920.1	CYE_r3.1SPA3_g032310.1	43.182	44	25	0	61	104	383	426	5.75e-06	44.3
CYE_r3.1SPE5_g002370.1	AT2G13770.1	CYE_r3.1SPA4_g024640.1	AT1G45616.1	30.097	103	72	0	267	369	809	911	0.001	42.7	AT5G45510.1	CYE_r3.1SPA7_g009190.1	36.301	146	70	4	45	185	34	161	5.68e-06	52
CYE_r3.1SPE7_g018810.1	AT3G47650.1	CYE_r3.1SPA4_g025080.1	AT4G13920.1	31.073	177	82	6	134	271	78	253	0.001	41.2	AT4G29440.1	CYE_r3.1SPE7_g016180.1	42.553	94	44	2	997	1090	1447	1530	5.66e-06	52
CYE_r3.1SPA0_g043530.1	AT4G22970.2	CYE_r3.1SPA4_g025490.1	AT1G15890.1	26.582	79	55	2	28	103	27	105	0.001	38.9	AT1G10875.1	CYE_r3.1SPA1_g028720.1	27.046	281	158	14	34	281	105	371	5.56e-06	48.5
CYE_r3.1SPE1_g035020.1	AT1G47200.1	CYE_r3.1SPA4_g027440.1	AT1G72300.1	37.681	69	39	1	6	70	281	349	0.001	39.3	AT5G41540.1	CYE_r3.1SPE0_g100260.1	27.933	179	99	5	575	723	720	898	5.5e-06	51.6
CYE_r3.1SPE8_g030240.1	AT2G20260.1	CYE_r3.1SPA4_g027440.1	AT1G72300.1	33.333	93	56	4	17	105	365	455	0.001	38.9	AT1G60110.2	CYE_r3.1SPE3_g005600.1	29.655	145	82	6	333	471	666	796	5.49e-06	50.8
CYE_r3.1SPA5_g027570.1	AT1G48760.2	CYE_r3.1SPA4_g027880.1	AT4G14000.1	50.847	59	18	2	6	53	7	65	0.001	37.4	AT3G44180.1	CYE_r3.1SPA4_g016670.1	38.462	91	47	4	74	162	316	399	5.47e-06	47
CYE_r3.1SPA8_g028580.1	AT2G48140.1	CYE_r3.1SPA4_g029180.1	AT1G74670.1	33.735	83	44	4	2	82	4	77	0.001	35.8	AT2G16676.1	CYE_r3.1SPE2_g000990.1	29	100	71	0	1	100	132	231	5.46e-06	47
CYE_r3.1SPE0_g046740.1	AT1G56220.5	CYE_r3.1SPA4_g031740.1	AT5G18475.1	31.746	63	42	1	1	63	358	419	0.001	37.7	AT1G51430.1	CYE_r3.1SPA8_g026080.1	64.706	34	12	0	59	92	29	62	5.44e-06	44.7
CYE_r3.1SPA8_g005000.1	AT1G76780.3	CYE_r3.1SPA4_g032060.1	AT1G52603.1	40	40	22	1	15	52	18	57	0.001	35.8	AT2G22905.1	CYE_r3.1SPA6_g029810.1	29.762	84	57	1	50	133	215	296	5.42e-06	45.8
CYE_r3.1SPA0_g129670.1	AT3G24255.4	CYE_r3.1SPA4_g033170.1	AT1G40087.1	23.32	253	166	12	87	326	66	303	0.001	41.2	AT5G44270.1	CYE_r3.1SPE3_g017720.1	46.154	78	35	3	108	179	298	374	5.31e-06	48.9
CYE_r3.1SPE0_g133770.1	AT5G49350.2	CYE_r3.1SPA4_g033290.1	AT2G41590.1	25.843	89	64	1	80	168	84	170	0.001	41.2	AT1G65210.1	CYE_r3.1SPA1_g040450.1	37.255	51	32	0	11	61	41	91	5.3e-06	48.1
CYE_r3.1SPE5_g024980.1	AT1G74660.1	CYE_r3.1SPA4_g033760.1	AT1G04030.2	33.846	130	59	8	52	178	126	231	0.001	38.9	AT5G45510.2	CYE_r3.1SPA7_g009190.1	36.301	146	70	4	45	185	34	161	5.29e-06	52
CYE_r3.1SPE1_g040120.1	AT1G21550.1	CYE_r3.1SPA4_g034270.1	AT1G72560.6	68.421	19	6	0	1	19	586	604	0.001	33.9	AT1G33790.2	CYE_r3.1SPE3_g005600.1	27.564	156	89	5	9	154	659	800	5.28e-06	51.2
CYE_r3.1SPA2_g042350.1	AT1G65000.1	CYE_r3.1SPA4_g035100.1	AT1G35710.1	37.662	77	47	1	50	126	77	152	0.001	37.7	AT4G22470.1	CYE_r3.1SPA2_g023890.1	27.381	84	56	2	297	375	96	179	5.27e-06	47.4
CYE_r3.1SPA8_g017170.1	AT3G19184.1	CYE_r3.1SPA4_g035290.1	AT5G63720.1	78.947	19	4	0	43	61	427	445	0.001	36.6	AT3G26240.1	CYE_r3.1SPE7_g002470.1	23.293	249	152	9	613	839	1116	1347	5.24e-06	51.6
CYE_r3.1SPE0_g001430.1	AT5G57370.1	CYE_r3.1SPA5_g001150.1	AT5G17590.1	28.169	71	49	1	22	90	40	110	0.001	36.2	AT2G39310.2	CYE_r3.1SPA1_g025430.1	26.786	112	77	3	17	126	471	579	5.16e-06	49.7
CYE_r3.1SPE0_g182420.1	AT3G29130.1	CYE_r3.1SPA5_g003110.1	AT4G39753.1	25.926	108	67	3	50	157	131	225	0.001	38.9	AT5G56620.2	CYE_r3.1SPE7_g016410.1	51.163	43	20	1	360	402	436	477	5.07e-06	49.7
CYE_r3.1SPA5_g008950.1	AT4G24920.1	CYE_r3.1SPA5_g008840.1	AT2G25185.1	42.857	42	23	1	25	66	20	60	0.001	34.7	AT3G44115.1	CYE_r3.1SPA2_g013870.1	33.333	72	44	3	43	112	41	110	4.99e-06	44.3
CYE_r3.1SPE1_g041680.1	AT1G72020.1	CYE_r3.1SPA5_g012450.1	AT1G40087.1	24.545	220	136	10	90	297	66	267	0.001	40.8	AT3G60790.1	CYE_r3.1SPA4_g016900.1	50	56	26	1	35	90	486	539	4.82e-06	50.4
CYE_r3.1SPE8_g018330.1	AT2G15910.2	CYE_r3.1SPA5_g016790.1	AT4G13270.1	28.09	89	60	1	1	89	92	176	0.001	36.6	AT2G42065.1	CYE_r3.1SPE0_g095880.1	38.961	77	43	3	130	203	130	205	4.79e-06	46.6
CYE_r3.1SPE2_g012270.1	AT3G03590.1	CYE_r3.1SPA5_g026300.1	AT2G03810.5	34.043	94	50	4	113	197	99	189	0.001	41.6	AT1G72290.1	CYE_r3.1SPE5_g014950.1	31.111	135	83	5	26	155	29	158	4.7e-06	46.6
CYE_r3.1SPA2_g023450.1	AT1G02070.1	CYE_r3.1SPA5_g026460.1	AT3G30580.1	60	30	12	0	36	65	56	85	0.001	36.2	AT1G20760.1	CYE_r3.1SPE5_g001590.1	26.946	167	107	5	7	162	367	529	4.69e-06	52
CYE_r3.1SPA7_g021070.1	AT5G20820.1	CYE_r3.1SPA5_g029180.1	AT4G02750.1	27.35	117	75	4	1	117	152	258	0.001	40.8	AT3G43890.1	CYE_r3.1SPA7_g009220.1	25.229	218	139	9	24	237	933	1130	4.68e-06	51.2
CYE_r3.1SPE5_g010450.1	AT4G17810.1	CYE_r3.1SPA6_g004060.1	AT1G56320.1	35.294	68	42	1	63	130	56	121	0.001	38.5	AT5G15480.1	CYE_r3.1SPE5_g025680.1	37.879	66	41	0	316	381	271	336	4.66e-06	49.7
CYE_r3.1SPE2_g027950.1	AT5G05800.1	CYE_r3.1SPA6_g004090.1	AT2G40765.1	54.545	44	20	0	16	59	13	56	0.001	33.5	AT3G49820.1	CYE_r3.1SPA6_g032110.1	30.282	142	64	8	8	126	8	137	4.63e-06	45.1
CYE_r3.1SPA0_g176390.1	AT4G25950.1	CYE_r3.1SPA6_g006350.1	AT3G09110.1	30.882	136	64	5	143	256	59	186	0.001	43.5	AT3G47770.2	CYE_r3.1SPA5_g024210.1	42.308	52	30	0	226	277	992	1043	4.63e-06	51.6
CYE_r3.1SPA0_g150160.1	AT1G10890.4	CYE_r3.1SPA6_g008840.1	AT1G63130.1	28.814	59	42	0	46	104	116	174	0.001	38.1	AT5G37400.1	CYE_r3.1SPA6_g000620.1	25.806	217	142	7	46	249	34	244	4.59e-06	51.2
CYE_r3.1SPE4_g018740.1	AT3G20620.1	CYE_r3.1SPA6_g008870.1	AT1G12700.1	24.359	78	59	0	1	78	234	311	0.001	36.6	AT3G48180.1	CYE_r3.1SPE4_g000920.1	36.486	74	42	2	2	72	261	332	4.57e-06	43.1
CYE_r3.1SPE3_g031920.1	AT3G28917.1	CYE_r3.1SPA6_g009230.1	AT5G56200.1	26.496	117	76	3	64	170	343	459	0.001	42	AT5G54360.1	CYE_r3.1SPE0_g020400.1	34.343	99	52	3	78	165	33	129	4.56e-06	47.4
CYE_r3.1SPE6_g007430.1	AT5G59380.1	CYE_r3.1SPA6_g013420.1	AT2G28050.1	22.959	196	149	2	252	445	142	337	0.001	41.6	AT3G21351.1	CYE_r3.1SPE3_g008260.1	35.821	67	35	1	4	70	3	61	4.54e-06	40.8
CYE_r3.1SPE5_g020800.1	AT4G25050.1	CYE_r3.1SPA6_g014440.1	AT5G42450.1	28.571	84	53	3	8	85	224	306	0.001	36.6	AT5G37400.2	CYE_r3.1SPA6_g000620.1	25.806	217	142	7	48	251	34	244	4.54e-06	51.2
CYE_r3.1SPA3_g034240.1	AT3G01580.1	CYE_r3.1SPA6_g015900.1	AT2G44970.3	64.286	28	10	0	160	187	154	181	0.001	42.4	AT5G45730.1	CYE_r3.1SPA7_g009220.1	24.161	447	241	20	93	482	313	718	4.53e-06	50.8
CYE_r3.1SPE0_g012190.1	AT5G62950.1	CYE_r3.1SPA6_g021460.1	AT5G07280.1	35.714	42	27	0	1	42	652	693	0.001	39.3	AT2G28290.6	CYE_r3.1SPE1_g001270.1	28.125	192	96	6	1734	1893	2198	2379	4.52e-06	54.3
CYE_r3.1SPE8_g021480.1	AT2G20142.1	CYE_r3.1SPA6_g026550.1	AT1G05520.1	66.667	21	7	0	22	42	448	468	0.001	35	AT3G51210.1	CYE_r3.1SPE5_g026310.1	42.373	59	29	2	9	64	223	279	4.5e-06	42.7
CYE_r3.1SPA6_g045430.1	AT2G37195.1	CYE_r3.1SPA6_g027360.1	AT3G22125.5	75	28	7	0	22	49	624	651	0.001	35.8	AT4G11540.1	CYE_r3.1SPA7_g009220.1	31.858	113	67	5	285	390	50	159	4.49e-06	50.8
CYE_r3.1SPE8_g035520.1	AT4G15800.1	CYE_r3.1SPA6_g027360.1	AT3G22125.5	61.364	44	16	1	22	64	839	882	0.001	35.8	AT1G06143.1	CYE_r3.1SPE0_g136990.1	20.886	158	92	4	343	469	1	156	4.48e-06	50.1
CYE_r3.1SPE8_g032440.1	AT2G30690.1	CYE_r3.1SPA6_g027990.1	AT4G00690.1	24.528	106	70	3	53	152	221	322	0.001	39.3	AT2G28290.2	CYE_r3.1SPE1_g001270.1	28.125	192	96	6	1733	1892	2198	2379	4.47e-06	54.3
CYE_r3.1SPE0_g020430.1	AT4G14490.1	CYE_r3.1SPA6_g029810.1	AT4G37670.2	35.714	70	42	2	76	143	80	148	0.001	43.5	AT1G32585.1	CYE_r3.1SPA7_g002930.1	50	58	20	2	6	58	8	61	4.47e-06	47.4
CYE_r3.1SPE1_g030790.1	AT3G56870.1	CYE_r3.1SPA6_g030930.1	AT5G67240.2	52.941	34	16	0	289	322	464	497	0.001	42	AT4G25434.13	CYE_r3.1SPA4_g000540.1	45.652	46	25	0	151	196	101	146	4.47e-06	47.8
CYE_r3.1SPA1_g039490.1	AT2G33735.1	CYE_r3.1SPA6_g035260.1	AT3G47570.1	25.532	141	74	3	94	203	238	378	0.001	40	AT5G62760.2	CYE_r3.1SPE5_g024450.1	32.749	171	60	8	18	150	6	159	4.45e-06	49.7
CYE_r3.1SPE4_g001800.1	AT4G21330.1	CYE_r3.1SPA6_g037340.1	AT3G23110.1	44.681	47	25	1	4	50	316	361	0.001	37	AT5G26617.1	CYE_r3.1SPE0_g095570.1	32	100	65	3	5	104	139	235	4.43e-06	45.8
CYE_r3.1SPA0_g110520.1	AT2G16900.3	CYE_r3.1SPA6_g041110.1	AT1G09820.1	31.148	61	41	1	5	65	450	509	0.001	35.4	AT2G28990.1	CYE_r3.1SPA3_g005830.1	43.103	58	30	2	4	59	883	939	4.43e-06	52
CYE_r3.1SPA0_g083850.1	AT5G47630.1	CYE_r3.1SPA6_g043770.1	AT1G79590.3	33.333	78	46	1	9	80	37	114	0.001	38.5	AT2G28990.2	CYE_r3.1SPA3_g005830.1	43.103	58	30	2	4	59	883	939	4.43e-06	52
CYE_r3.1SPA4_g004630.1	AT5G44210.1	CYE_r3.1SPA6_g044750.1	AT5G67240.2	52.941	34	16	0	289	322	464	497	0.001	42	AT1G61690.1	CYE_r3.1SPA4_g003180.1	26.291	213	80	5	1009	1170	309	495	4.42e-06	52.4
CYE_r3.1SPE0_g026010.1	AT1G20870.2	CYE_r3.1SPA6_g048670.1	AT5G15620.1	30.631	111	59	4	7	105	298	402	0.001	38.1	AT3G46800.1	CYE_r3.1SPA7_g009220.1	27.358	212	137	10	409	614	932	1132	4.42e-06	51.2
CYE_r3.1SPE7_g011270.1	AT5G66440.1	CYE_r3.1SPA6_g049670.1	AT2G38160.2	35.821	67	38	3	40	101	12	78	0.001	37	AT2G28290.5	CYE_r3.1SPE1_g001270.1	28.125	192	96	6	1734	1893	2198	2379	4.41e-06	54.3
CYE_r3.1SPE8_g013590.1	AT4G33640.1	CYE_r3.1SPA7_g000110.1	AT1G63080.2	27.66	94	65	1	15	108	515	605	0.001	40.8	AT3G23740.1	CYE_r3.1SPE1_g007790.1	32.52	123	46	5	90	176	431	552	4.36e-06	50.8
CYE_r3.1SPA5_g015470.1	AT1G63490.4	CYE_r3.1SPA7_g005140.1	AT5G53486.4	29.268	82	51	2	6	83	19	97	0.001	35.4	AT5G33393.1	CYE_r3.1SPA6_g045850.1	29.915	117	52	5	30	140	12	104	4.33e-06	46.2
CYE_r3.1SPE3_g031500.1	AT3G29170.1	CYE_r3.1SPA7_g005950.1	AT1G50790.1	32.836	67	45	0	29	95	79	145	0.001	37	AT2G41090.1	CYE_r3.1SPE4_g032710.1	34.722	72	47	0	82	153	12	83	4.25e-06	45.8
CYE_r3.1SPE0_g019710.1	AT4G28025.1	CYE_r3.1SPA7_g008200.1	AT4G05360.1	36.842	57	30	1	266	322	379	429	0.001	42.4	AT5G24560.1	CYE_r3.1SPA0_g159530.1	53.333	45	17	1	145	185	281	325	4.24e-06	47
CYE_r3.1SPE4_g012500.1	AT3G14690.1	CYE_r3.1SPA7_g008930.1	AT2G11205.1	28.333	60	43	0	13	72	20	79	0.001	34.7	AT2G28290.4	CYE_r3.1SPE1_g001270.1	28.125	192	96	6	1733	1892	2198	2379	4.23e-06	54.3
CYE_r3.1SPA1_g009380.1	AT5G13310.1	CYE_r3.1SPA7_g009220.1	AT5G40320.1	28.571	147	89	7	313	453	129	265	0.001	43.9	AT2G28290.3	CYE_r3.1SPE1_g001270.1	28.125	192	96	6	1733	1892	2198	2379	4.23e-06	54.3
CYE_r3.1SPE7_g002690.1	AT5G06760.1	CYE_r3.1SPA7_g010060.1	AT3G47570.1	29.688	64	45	0	42	105	164	227	0.001	38.1	AT1G64585.1	CYE_r3.1SPE2_g024350.1	61.538	26	10	0	29	54	3	28	4.22e-06	39.3
CYE_r3.1SPA2_g039780.1	AT5G52780.1	CYE_r3.1SPA7_g010070.1	AT2G15080.1	29.204	113	71	2	52	157	516	626	0.001	39.7	AT4G36020.3	CYE_r3.1SPE7_g012170.1	47.436	78	34	1	80	150	190	267	4.18e-06	48.1
CYE_r3.1SPA0_g010590.1	AT5G18130.1	CYE_r3.1SPA7_g010160.1	AT5G36930.3	35	60	38	1	6	65	523	581	0.001	36.2	AT4G36020.1	CYE_r3.1SPE7_g012170.1	47.436	78	34	1	80	150	190	267	4.18e-06	48.1
CYE_r3.1SPE5_g023710.1	AT5G50090.1	CYE_r3.1SPA7_g013930.1	AT1G05750.1	30.909	55	38	0	20	74	25	79	0.001	36.6	AT1G24220.1	CYE_r3.1SPA1_g014780.1	52.83	53	24	1	673	725	137	188	4.17e-06	51.6
CYE_r3.1SPE4_g013180.1	AT4G14096.2	CYE_r3.1SPA7_g018030.1	AT5G66380.1	28.395	81	57	1	10	90	214	293	0.001	39.3	AT1G24220.2	CYE_r3.1SPA1_g014780.1	52.83	53	24	1	673	725	137	188	4.17e-06	51.6
CYE_r3.1SPA0_g072900.1	AT4G12390.1	CYE_r3.1SPA7_g023070.1	AT2G19710.1	41.27	63	36	1	1536	1597	870	932	0.001	43.9	AT3G50580.1	CYE_r3.1SPE2_g022860.1	31.579	57	39	0	190	246	6	62	4.17e-06	45.1
CYE_r3.1SPA5_g003800.1	AT5G45590.1	CYE_r3.1SPA7_g023450.1	AT3G10020.1	37.037	54	32	1	23	74	55	108	0.001	35.4	AT2G28290.1	CYE_r3.1SPE1_g001270.1	28.125	192	96	6	1733	1892	2198	2379	4.16e-06	54.3
CYE_r3.1SPA0_g141520.1	AT2G01050.1	CYE_r3.1SPA7_g025420.1	AT4G32430.1	30.667	75	48	2	7	81	141	211	0.001	36.6	AT2G33705.1	CYE_r3.1SPE4_g022870.1	42.857	42	24	0	20	61	808	849	4.15e-06	43.1
CYE_r3.1SPE5_g014840.1	AT1G12100.1	CYE_r3.1SPA8_g011240.1	AT5G64390.1	32.184	87	56	1	557	640	15	101	0.001	42.7	AT2G12880.1	CYE_r3.1SPA2_g039190.1	37.879	66	38	3	34	97	122	186	4.15e-06	45.1
CYE_r3.1SPA8_g030250.1	AT1G02960.2	CYE_r3.1SPA8_g013410.1	AT5G01160.2	24.51	102	55	3	4	105	64	143	0.001	37.4	AT3G63095.1	CYE_r3.1SPE8_g033850.1	71.429	28	6	1	20	47	3	28	4.15e-06	46.6
CYE_r3.1SPA5_g029140.1	AT1G73530.1	CYE_r3.1SPA8_g017560.1	AT3G07060.1	45.238	42	22	1	31	71	656	697	0.001	36.6	AT3G07000.1	CYE_r3.1SPA7_g009220.1	29.457	129	80	6	242	362	28	153	4.14e-06	51.2
CYE_r3.1SPA4_g002120.1	AT4G21870.1	CYE_r3.1SPA8_g023770.1	AT4G27190.1	22.124	339	215	10	1	336	1	293	0.001	45.1	AT3G16440.2	CYE_r3.1SPE1_g030000.1	26.174	149	105	4	22	167	8	154	4.13e-06	49.3
CYE_r3.1SPE1_g014580.1	AT5G43250.1	CYE_r3.1SPA8_g026660.1	AT4G08850.1	36	75	47	1	1	75	206	279	0.001	42	AT3G24280.1	CYE_r3.1SPE0_g016510.1	45.714	70	30	4	9	78	35	96	4.08e-06	41.6
CYE_r3.1SPE1_g028160.1	AT5G08410.1	CYE_r3.1SPA8_g031680.1	AT4G33145.1	56.25	32	12	1	21	50	28	59	0.001	33.1	AT3G47770.1	CYE_r3.1SPA5_g024210.1	42.857	49	28	0	203	251	995	1043	4e-06	52
CYE_r3.1SPA5_g018360.1	AT5G20165.1	CYE_r3.1SPE0_g005560.1	AT5G42905.1	28.906	128	80	4	33	153	81	204	0.001	38.9	AT5G35950.1	CYE_r3.1SPA0_g100480.1	27.5	120	80	3	14	128	19	136	3.96e-06	48.1
CYE_r3.1SPE3_g021270.1	AT1G66140.1	CYE_r3.1SPE0_g006500.1	AT3G14470.1	34.074	135	70	7	1065	1196	878	996	0.001	44.3	AT1G06930.1	CYE_r3.1SPA6_g004490.1	31.771	192	72	7	16	167	4	176	3.94e-06	45.8
CYE_r3.1SPA7_g025250.1	AT1G75125.1	CYE_r3.1SPE0_g008590.1	AT1G63700.1	43.75	32	18	0	7	38	387	418	0.001	35.4	AT2G19630.1	CYE_r3.1SPE0_g015160.1	46.809	47	25	0	15	61	404	450	3.91e-06	49.3
CYE_r3.1SPE3_g027650.1	AT4G03230.4	CYE_r3.1SPE0_g018120.1	AT5G63920.1	40	45	23	1	10	54	803	843	0.001	36.6	AT2G19630.1	CYE_r3.1SPE0_g015160.1	46.809	47	25	0	15	61	788	834	3.91e-06	49.3
CYE_r3.1SPE0_g009680.1	AT1G31812.1	CYE_r3.1SPE0_g022240.1	AT1G55475.1	39.623	53	30	2	39	91	60	110	0.001	36.6	AT5G28520.1	CYE_r3.1SPA0_g100480.1	26.471	136	89	3	176	310	40	165	3.88e-06	48.1
CYE_r3.1SPE2_g018140.1	AT2G45480.3	CYE_r3.1SPE0_g024210.1	AT5G57760.1	30.909	55	37	1	29	83	25	78	0.001	34.7	AT5G28520.2	CYE_r3.1SPA0_g100480.1	26.471	136	89	3	176	310	40	165	3.88e-06	48.1
CYE_r3.1SPE3_g031780.1	AT5G39670.1	CYE_r3.1SPE0_g033030.1	AT5G20290.1	93.333	15	1	0	58	72	190	204	0.001	35.8	AT1G44050.1	CYE_r3.1SPA7_g009220.1	33.099	142	74	6	406	536	29	160	3.83e-06	51.6
CYE_r3.1SPE0_g121930.1	AT1G77750.1	CYE_r3.1SPE0_g033230.1	AT3G01100.4	44.186	43	12	1	33	63	147	189	0.001	36.2	AT5G03580.1	CYE_r3.1SPA7_g014130.1	27.711	83	60	0	15	97	293	375	3.8e-06	44.7
CYE_r3.1SPA3_g008420.1	AT3G16010.1	CYE_r3.1SPE0_g033290.1	AT5G44310.2	29.487	234	121	8	1	204	1	220	0.001	40	AT3G62800.1	CYE_r3.1SPA3_g016800.1	33.784	74	49	0	4	77	1	74	3.76e-06	49.7
CYE_r3.1SPE1_g001470.1	AT3G06390.1	CYE_r3.1SPE0_g034920.1	AT3G14470.1	26.641	259	146	10	931	1180	787	1010	0.001	43.5	AT3G62800.2	CYE_r3.1SPA3_g016800.1	33.784	74	49	0	4	77	1	74	3.76e-06	49.7
CYE_r3.1SPA2_g002450.1	AT2G43460.1	CYE_r3.1SPE0_g039490.1	AT1G40087.1	21.723	267	187	11	73	327	60	316	0.001	42.4	AT3G62800.3	CYE_r3.1SPA3_g016800.1	33.784	74	49	0	4	77	1	74	3.75e-06	49.3
CYE_r3.1SPA6_g045740.1	AT3G53360.1	CYE_r3.1SPE0_g039500.1	AT5G17680.1	22.487	378	216	14	769	1132	555	869	0.001	43.5	AT3G14460.1	CYE_r3.1SPA0_g018020.1	35.246	122	74	5	1299	1418	2	120	3.73e-06	52.8
CYE_r3.1SPE1_g025350.1	AT1G23000.1	CYE_r3.1SPE0_g039550.1	AT5G16640.1	27.778	72	52	0	1	72	422	493	0.001	37.4	AT3G27999.1	CYE_r3.1SPE2_g013410.1	25.85	147	104	3	41	182	40	186	3.72e-06	46.2
CYE_r3.1SPE0_g005550.1	AT1G47960.2	CYE_r3.1SPE0_g041490.1	ATMG00710.1	42.5	40	23	0	241	280	2	41	0.001	38.5	AT5G44690.1	CYE_r3.1SPA4_g012400.1	31.429	105	67	3	175	276	362	464	3.69e-06	51.6
CYE_r3.1SPA2_g025140.1	AT2G45520.1	CYE_r3.1SPE0_g041710.1	AT5G17680.1	25.698	179	90	7	1	175	954	1093	0.001	44.3	AT1G32140.1	CYE_r3.1SPE4_g022870.1	24.312	218	142	6	7	206	808	1020	3.69e-06	51.2
CYE_r3.1SPA0_g163350.1	AT5G54490.1	CYE_r3.1SPE0_g042010.1	AT3G14470.1	24.242	264	164	7	1020	1261	763	1012	0.001	43.5	AT5G20470.1	CYE_r3.1SPA7_g022130.1	56.25	48	21	0	46	93	1016	1063	3.67e-06	51.2
CYE_r3.1SPA2_g016010.1	AT2G41000.1	CYE_r3.1SPE0_g042790.1	AT1G74170.2	42	50	29	0	58	107	885	934	0.001	37.7	AT3G20700.1	CYE_r3.1SPE2_g029850.1	24.229	227	139	8	2	202	66	285	3.64e-06	49.3
CYE_r3.1SPA1_g028470.1	AT3G13980.1	CYE_r3.1SPE0_g045170.1	AT1G40087.1	23.973	292	190	10	31	314	92	359	0.001	42.4	AT3G49440.1	CYE_r3.1SPE1_g007880.1	24.06	133	96	3	22	149	1085	1217	3.55e-06	47.8
CYE_r3.1SPE1_g023210.1	AT1G13600.1	CYE_r3.1SPE0_g046010.1	AT1G40129.1	26.875	160	98	4	36	186	8	157	0.001	39.7	AT5G65120.2	CYE_r3.1SPA6_g025370.1	35.632	87	44	2	13	99	24	98	3.54e-06	48.1
CYE_r3.1SPA6_g040990.1	AT1G09250.1	CYE_r3.1SPE0_g047360.1	AT1G40087.1	25	240	145	12	66	288	98	319	0.001	41.6	AT5G48657.3	CYE_r3.1SPA0_g097090.1	28.436	211	107	8	6	176	68	274	3.54e-06	48.5
CYE_r3.1SPA0_g114060.1	AT3G56630.1	CYE_r3.1SPE0_g048890.1	AT5G49290.7	33.684	95	59	3	47	137	83	177	0.001	40.4	AT1G70030.2	CYE_r3.1SPA1_g014780.1	29.63	81	57	0	4	84	113	193	3.52e-06	46.2
CYE_r3.1SPA0_g059270.1	ATCG01120.1	CYE_r3.1SPE0_g048900.1	AT5G27060.3	35.294	51	33	0	2	52	126	176	0.001	35.8	AT1G20060.6	CYE_r3.1SPE1_g029080.1	40	95	53	3	868	962	748	838	3.51e-06	52
CYE_r3.1SPA6_g012660.1	AT3G44960.1	CYE_r3.1SPE0_g048900.1	AT5G27060.3	35.294	51	33	0	2	52	174	224	0.001	35.4	AT2G02680.2	CYE_r3.1SPA7_g009220.1	28.634	227	146	11	299	517	346	564	3.48e-06	51.2
CYE_r3.1SPE1_g037260.1	AT2G24395.1	CYE_r3.1SPE0_g049010.1	AT1G74875.1	25.962	104	70	4	56	154	45	146	0.001	38.5	AT2G46610.4	CYE_r3.1SPE2_g022660.1	37.037	81	48	2	75	153	2	81	3.46e-06	47.8
CYE_r3.1SPA8_g029970.1	AT4G03180.1	CYE_r3.1SPE0_g049730.1	AT1G49920.2	41.026	39	22	1	13	50	686	724	0.001	38.5	AT2G46610.3	CYE_r3.1SPE2_g022660.1	37.037	81	48	2	75	153	2	81	3.46e-06	47.8
CYE_r3.1SPA3_g004000.1	AT4G23710.1	CYE_r3.1SPE0_g049770.1	AT1G72300.1	36.111	72	46	0	781	852	591	662	0.001	43.1	AT2G02620.1	CYE_r3.1SPA7_g009220.1	24.171	211	127	8	6	187	1202	1408	3.46e-06	51.2
CYE_r3.1SPA0_g009180.1	AT1G72170.1	CYE_r3.1SPE0_g051780.1	AT1G45616.1	30.097	103	72	0	267	369	809	911	0.001	42.7	AT3G46810.1	CYE_r3.1SPA7_g009220.1	30.851	188	106	11	9	189	351	521	3.45e-06	51.6
CYE_r3.1SPE6_g031150.1	AT2G14045.2	CYE_r3.1SPE0_g072530.1	AT3G14470.1	27.879	165	94	4	578	737	874	1018	0.001	43.5	AT1G76930.1	CYE_r3.1SPA1_g025850.1	30.769	130	75	5	51	165	375	504	3.42e-06	49.3
CYE_r3.1SPA7_g002900.1	AT1G30845.1	CYE_r3.1SPE0_g073530.1	AT2G44880.1	35.185	54	35	0	65	118	211	264	0.001	38.9	AT1G20060.8	CYE_r3.1SPE1_g029080.1	40	95	53	3	865	959	748	838	3.41e-06	52.4
CYE_r3.1SPE0_g144450.1	AT1G50720.1	CYE_r3.1SPE0_g076430.1	AT4G26485.1	37.037	54	24	1	226	269	120	173	0.001	41.6	AT1G55947.1	CYE_r3.1SPA6_g009060.1	26.344	186	115	9	4	175	188	365	3.38e-06	47.4
CYE_r3.1SPA0_g027090.1	AT1G29240.1	CYE_r3.1SPE0_g086130.1	AT2G40920.2	29.114	79	51	3	48	125	219	293	0.001	38.5	AT5G48657.5	CYE_r3.1SPA0_g097090.1	28.111	217	112	8	33	209	62	274	3.36e-06	48.9
CYE_r3.1SPE6_g031370.1	AT5G18450.1	CYE_r3.1SPE0_g087250.1	AT1G24575.1	72.727	22	6	0	75	96	59	80	0.001	35.8	AT5G46380.2	CYE_r3.1SPE3_g022380.1	52.632	38	18	0	16	53	18	55	3.35e-06	51.6
CYE_r3.1SPA6_g030700.1	AT4G37300.1	CYE_r3.1SPE0_g089350.1	AT1G71060.1	25.49	102	75	1	22	122	403	504	0.001	38.5	AT5G05050.1	CYE_r3.1SPE4_g004000.1	25.551	227	109	10	89	267	118	332	3.34e-06	48.9
CYE_r3.1SPE0_g011600.1	AT5G43650.1	CYE_r3.1SPE0_g091440.1	AT2G01400.1	31.944	72	46	1	46	117	51	119	0.001	37.7	AT1G20060.7	CYE_r3.1SPE1_g029080.1	40	95	53	3	849	943	748	838	3.34e-06	52.4
CYE_r3.1SPA0_g180000.1	AT4G18593.1	CYE_r3.1SPE0_g099190.1	AT2G06265.1	30	80	49	3	12	86	11	88	0.001	36.6	AT1G12490.1	CYE_r3.1SPE0_g186880.1	23.902	205	117	6	105	285	210	399	3.33e-06	49.7
CYE_r3.1SPE5_g024680.1	AT3G47670.1	CYE_r3.1SPE0_g100460.1	AT1G59124.2	33.898	59	38	1	6	63	802	860	0.001	38.9	AT1G49620.2	CYE_r3.1SPE8_g021150.1	33.696	92	57	2	88	178	91	179	3.32e-06	46.6
CYE_r3.1SPE8_g025330.1	AT2G21060.1	CYE_r3.1SPE0_g102490.1	AT5G07980.2	28.492	179	112	4	826	1004	744	906	0.001	44.7	AT4G16515.2	CYE_r3.1SPE5_g014800.1	76	25	6	0	123	147	138	162	3.26e-06	45.4
CYE_r3.1SPA7_g026170.1	AT2G10940.2	CYE_r3.1SPE0_g104090.1	AT3G01270.1	35.417	48	24	2	21	66	14	56	0.001	36.2	AT3G24065.1	CYE_r3.1SPE0_g158390.1	29.091	110	69	3	20	122	31	138	3.26e-06	45.1
CYE_r3.1SPE0_g100980.1	AT5G37930.1	CYE_r3.1SPE0_g104170.1	AT3G54320.3	43.056	72	36	1	67	138	163	229	0.001	41.2	AT3G47770.3	CYE_r3.1SPA5_g024210.1	42.857	49	28	0	229	277	995	1043	3.22e-06	51.6
CYE_r3.1SPE6_g016010.1	AT5G20935.1	CYE_r3.1SPE0_g112380.1	AT2G29140.2	34.694	49	32	0	44	92	743	791	0.001	37.4	AT2G46610.2	CYE_r3.1SPE2_g022660.1	36.585	82	49	2	68	147	1	81	3.2e-06	47.8
CYE_r3.1SPE0_g173980.1	AT1G79460.1	CYE_r3.1SPE0_g113690.1	AT1G12700.1	29.333	75	52	1	129	203	503	576	0.001	39.7	AT3G30235.1	CYE_r3.1SPE6_g012680.1	55.556	36	16	0	133	168	553	588	3.18e-06	47
CYE_r3.1SPE5_g018540.1	AT4G10970.2	CYE_r3.1SPE0_g114620.1	AT4G03500.1	26.087	161	102	5	93	247	262	411	0.001	41.2	AT5G56850.6	CYE_r3.1SPA7_g022650.1	40	70	40	1	2	69	195	264	3.15e-06	50.8
CYE_r3.1SPE4_g034590.1	AT4G10400.2	CYE_r3.1SPE0_g118980.1	AT2G33020.1	34.783	69	42	1	67	132	693	761	0.001	38.9	AT1G60240.1	CYE_r3.1SPA6_g036280.1	27.451	153	95	6	11	156	23	166	3.09e-06	47
CYE_r3.1SPA0_g016430.1	AT1G22810.1	CYE_r3.1SPE0_g120320.1	AT4G36860.3	53.846	26	12	0	1	26	287	312	0.001	37.7	AT1G51910.1	CYE_r3.1SPA3_g005830.1	40	65	38	1	16	80	893	956	3.09e-06	52.4
CYE_r3.1SPA2_g035280.1	AT2G40220.1	CYE_r3.1SPE0_g124510.1	AT2G06265.1	30.986	71	43	2	16	81	14	83	0.001	35.4	AT3G16890.2	CYE_r3.1SPE0_g022190.1	30	110	77	0	1	110	597	706	3.08e-06	51.2
CYE_r3.1SPA6_g035630.1	AT5G02770.1	CYE_r3.1SPE0_g124670.1	AT1G25300.1	25.893	112	79	3	7	116	10	119	0.001	37.7	AT3G11300.1	CYE_r3.1SPE2_g027950.1	26.389	144	47	5	2	87	206	348	3.07e-06	47.8
CYE_r3.1SPE2_g029260.1	AT5G05360.1	CYE_r3.1SPE0_g126130.1	AT1G75660.1	45.946	37	20	0	17	53	387	423	0.001	36.6	AT3G06990.1	CYE_r3.1SPA7_g009220.1	29.927	137	82	6	226	351	28	161	3.05e-06	51.2
CYE_r3.1SPE0_g154650.1	AT5G51960.2	CYE_r3.1SPE0_g126230.1	AT3G26932.1	32.787	61	40	1	1	61	87	146	0.001	35.8	AT1G61210.3	CYE_r3.1SPA0_g022560.1	27.972	143	97	4	29	169	116	254	3.04e-06	52.4
CYE_r3.1SPE1_g012440.1	AT3G17600.1	CYE_r3.1SPE0_g130630.1	AT4G13110.1	50	46	22	1	353	397	249	294	0.001	41.2	AT5G59940.1	CYE_r3.1SPA7_g009220.1	35.185	108	65	3	360	463	45	151	3.04e-06	51.6
CYE_r3.1SPE2_g029880.1	AT3G56400.1	CYE_r3.1SPE0_g131700.1	AT5G66630.1	30.263	76	53	0	43	118	31	106	0.001	39.7	AT5G37210.1	CYE_r3.1SPA7_g009220.1	20.541	370	235	15	317	640	777	1133	3.03e-06	52
CYE_r3.1SPA4_g004380.1	AT1G28480.1	CYE_r3.1SPE0_g131890.1	AT1G05490.1	43.333	60	22	3	796	853	1095	1144	0.001	43.9	AT1G20795.1	CYE_r3.1SPA1_g041340.1	25.483	259	143	14	4	239	11	242	3.02e-06	50.1
CYE_r3.1SPE7_g017140.1	AT2G20080.1	CYE_r3.1SPE0_g133270.1	AT1G24020.1	31.884	69	45	2	13	79	13	81	0.001	37.4	AT3G27500.3	CYE_r3.1SPA7_g009220.1	23.958	384	211	18	202	535	313	665	3e-06	51.6
CYE_r3.1SPA0_g031910.1	AT5G41560.1	CYE_r3.1SPE0_g134520.1	AT3G48810.1	25	80	60	0	11	90	77	156	0.001	36.6	AT5G53880.1	CYE_r3.1SPA0_g139190.1	72	25	7	0	1	25	1	25	2.95e-06	41.2
CYE_r3.1SPA6_g045890.1	AT3G53320.1	CYE_r3.1SPE0_g136630.1	AT5G49830.1	33.75	80	42	2	3	77	95	168	0.001	37.4	AT5G17650.1	CYE_r3.1SPE0_g143190.1	77.778	36	5	2	49	81	183	218	2.94e-06	47
CYE_r3.1SPA0_g129680.1	AT1G73440.1	CYE_r3.1SPE0_g138010.1	AT2G46460.1	32.5	80	51	2	3	82	12	88	0.001	37.4	AT5G45850.1	CYE_r3.1SPA0_g143930.1	46.053	76	28	4	369	444	813	875	2.93e-06	50.8
CYE_r3.1SPA1_g010910.1	AT4G40042.1	CYE_r3.1SPE0_g138100.1	AT1G06740.1	24.51	102	77	0	54	155	459	560	0.001	41.2	AT5G48657.6	CYE_r3.1SPA0_g097090.1	27.556	225	119	8	4	188	54	274	2.9e-06	48.9
CYE_r3.1SPA6_g047680.1	AT5G02160.1	CYE_r3.1SPE0_g139260.1	AT1G71050.1	50	42	15	3	95	135	116	152	0.001	37.4	AT4G10370.1	CYE_r3.1SPA7_g009220.1	34.4	125	72	6	336	455	28	147	2.89e-06	52
CYE_r3.1SPA3_g027030.1	AT2G32300.1	CYE_r3.1SPE0_g142800.1	AT2G34930.1	23.529	85	60	2	5	85	679	762	0.001	36.2	AT3G23123.1	CYE_r3.1SPE0_g020500.1	36.508	63	34	1	18	74	16	78	2.86e-06	42.4
CYE_r3.1SPA3_g034360.1	AT3G27520.1	CYE_r3.1SPE0_g143870.1	AT5G66890.1	37.5	64	30	4	4	61	16	75	0.001	35.4	AT1G61210.1	CYE_r3.1SPA0_g022560.1	27.972	143	97	4	29	169	116	254	2.85e-06	52.8
CYE_r3.1SPE8_g022230.1	AT2G15270.1	CYE_r3.1SPE0_g151140.1	AT1G76990.4	36.667	60	36	2	19	76	44	103	0.001	37.4	AT1G44020.1	CYE_r3.1SPE7_g002470.1	22.064	281	173	11	313	573	1436	1690	2.84e-06	51.6
CYE_r3.1SPE4_g021060.1	AT5G55390.3	CYE_r3.1SPE0_g156050.1	AT2G15180.1	29.688	64	45	0	1	64	126	189	0.001	35.4	AT4G36020.2	CYE_r3.1SPE7_g012170.1	47.436	78	34	1	80	150	190	267	2.84e-06	48.5
CYE_r3.1SPA0_g080230.1	AT1G13360.1	CYE_r3.1SPE0_g157150.1	AT5G14770.2	27.083	96	58	1	1	96	382	465	0.001	37.4	AT3G14190.2	CYE_r3.1SPE4_g027590.1	48.571	70	29	3	1	67	1	66	2.83e-06	44.7
CYE_r3.1SPA1_g037250.1	AT1G21930.1	CYE_r3.1SPE0_g159470.1	AT1G49430.2	46.667	30	16	0	121	150	355	384	0.001	39.3	AT3G14190.1	CYE_r3.1SPE4_g027590.1	48.571	70	29	3	1	67	1	66	2.83e-06	44.7
CYE_r3.1SPE2_g006440.1	AT2G44410.1	CYE_r3.1SPE0_g159490.1	AT4G34350.1	40	45	23	2	34	74	239	283	0.001	36.2	AT2G42080.1	CYE_r3.1SPA0_g052180.1	32.407	108	67	3	123	230	149	250	2.82e-06	48.5
CYE_r3.1SPE0_g115600.1	AT2G18050.1	CYE_r3.1SPE0_g166600.1	AT1G62720.1	35.294	51	33	0	24	74	405	455	0.001	37	AT5G02350.1	CYE_r3.1SPA7_g009220.1	26.18	233	155	9	370	593	346	570	2.82e-06	52
CYE_r3.1SPA6_g013600.1	AT4G25315.2	CYE_r3.1SPE0_g168070.1	AT4G05360.1	62.5	24	9	0	282	305	624	647	0.001	41.6	AT1G61210.2	CYE_r3.1SPA0_g022560.1	27.972	143	97	4	29	169	116	254	2.8e-06	52.8
CYE_r3.1SPA7_g011240.1	AT3G52440.1	CYE_r3.1SPE0_g175700.1	AT4G21460.2	39.759	83	42	5	1	82	14	89	0.001	36.2	AT5G03480.1	CYE_r3.1SPA0_g102090.1	38.462	65	40	0	113	177	533	597	2.76e-06	50.1
CYE_r3.1SPA7_g020250.1	AT4G35510.1	CYE_r3.1SPE0_g175770.1	AT1G73740.1	57.576	33	12	1	31	61	89	121	0.001	39.7	AT3G16820.1	CYE_r3.1SPA3_g012900.1	37.255	51	32	0	3	53	5	55	2.73e-06	49.7
CYE_r3.1SPE1_g024980.1	AT1G68210.1	CYE_r3.1SPE0_g180010.1	AT5G20290.1	93.333	15	1	0	58	72	190	204	0.001	35.8	AT4G01760.1	CYE_r3.1SPA7_g009220.1	22.954	501	289	19	12	472	613	1056	2.73e-06	52
CYE_r3.1SPA3_g027550.1	AT2G27470.1	CYE_r3.1SPE0_g180930.1	AT5G44510.4	29.07	86	58	2	18	103	752	834	0.001	38.1	AT1G07550.1	CYE_r3.1SPA3_g005830.1	37.079	89	49	3	5	91	882	965	2.72e-06	52.4
CYE_r3.1SPE6_g014100.1	AT5G22430.1	CYE_r3.1SPE0_g183770.1	AT3G62890.1	21.831	142	76	3	82	220	78	187	0.001	40.4	AT3G22935.1	CYE_r3.1SPE8_g009840.1	51.351	37	18	0	63	99	209	245	2.7e-06	46.6
CYE_r3.1SPA5_g001590.1	AT1G31460.1	CYE_r3.1SPE0_g185630.1	AT5G47690.4	33.333	87	43	3	1	74	138	222	0.001	43.1	AT2G40050.2	CYE_r3.1SPA7_g009220.1	23.618	199	133	6	118	299	1224	1420	2.69e-06	50.4
CYE_r3.1SPA6_g031600.1	AT4G37830.1	CYE_r3.1SPE0_g189160.1	AT2G34930.1	43.86	57	31	1	124	179	100	156	0.001	40.8	AT1G06810.1	CYE_r3.1SPA3_g000850.1	33.628	113	59	4	5	111	56	158	2.67e-06	48.1
CYE_r3.1SPA6_g043340.1	AT1G54630.1	CYE_r3.1SPE0_g190970.1	AT1G09030.1	32.184	87	38	5	5	86	69	139	0.001	36.2	AT4G02190.1	CYE_r3.1SPA7_g009220.1	24.375	320	174	13	12	284	1184	1482	2.66e-06	52
CYE_r3.1SPE0_g195060.1	ATCG00800.1	CYE_r3.1SPE1_g002650.1	AT2G26690.1	30.667	75	49	1	6	80	497	568	0.001	37.4	AT1G63540.1	CYE_r3.1SPE5_g020080.1	58.065	31	13	0	498	528	871	901	2.62e-06	52
CYE_r3.1SPE0_g024820.1	AT2G24090.1	CYE_r3.1SPE1_g002680.1	AT4G29090.1	27.82	133	79	5	7	130	446	570	0.001	38.5	AT5G59930.2	CYE_r3.1SPA7_g009220.1	22.266	512	296	24	12	482	1030	1480	2.61e-06	52
CYE_r3.1SPE8_g032830.1	AT3G63390.1	CYE_r3.1SPE1_g004300.1	AT5G44310.2	29.487	234	121	8	1	204	1	220	0.001	40	AT1G52415.1	CYE_r3.1SPE3_g023100.1	37.313	67	37	3	53	115	48	113	2.59e-06	43.9
CYE_r3.1SPA6_g032770.1	AT2G23090.1	CYE_r3.1SPE1_g016110.1	AT1G40087.1	23.077	247	165	8	87	317	66	303	0.001	42.4	AT2G26880.1	CYE_r3.1SPA1_g001140.1	31.081	74	51	0	1	74	84	157	2.57e-06	47.4
CYE_r3.1SPA4_g011170.1	AT1G16930.2	CYE_r3.1SPE1_g016970.1	AT1G24575.1	72.727	22	6	0	75	96	59	80	0.001	35.8	AT2G36640.2	CYE_r3.1SPE7_g003840.1	35.714	168	56	3	69	184	234	401	2.56e-06	50.1
CYE_r3.1SPA0_g009550.1	AT1G14470.1	CYE_r3.1SPE1_g018850.1	AT1G52603.1	35.417	48	23	1	16	63	18	57	0.001	35	AT1G48190.1	CYE_r3.1SPA6_g021890.1	30.282	142	54	8	1	105	162	295	2.54e-06	45.8
CYE_r3.1SPA3_g030210.1	AT3G29970.1	CYE_r3.1SPE1_g022900.1	AT1G13620.1	57.692	26	11	0	139	164	84	109	0.001	37.4	AT4G16560.1	CYE_r3.1SPE5_g014750.1	27.778	108	73	3	21	128	102	204	2.53e-06	49.7
CYE_r3.1SPE0_g089300.1	AT2G01300.1	CYE_r3.1SPE1_g023460.1	AT1G47790.1	28.448	116	64	5	1	103	42	151	0.001	37.4	AT3G52550.1	CYE_r3.1SPE7_g006170.1	36.232	138	57	6	1	132	5	117	2.53e-06	47.4
CYE_r3.1SPA6_g035840.1	AT3G53470.1	CYE_r3.1SPE1_g028740.1	AT1G76080.1	26.786	112	66	2	25	122	71	180	0.001	37.4	AT3G63020.2	CYE_r3.1SPA0_g146430.1	38.462	65	39	1	101	164	126	190	2.52e-06	47
CYE_r3.1SPA6_g021770.1	AT5G09960.1	CYE_r3.1SPE1_g031510.1	AT5G41770.1	32.432	74	44	1	7	80	91	158	0.001	38.9	AT3G24270.1	CYE_r3.1SPA0_g162460.1	29.897	97	62	2	32	128	798	888	2.52e-06	46.6
CYE_r3.1SPA0_g136500.1	AT3G45750.4	CYE_r3.1SPE1_g033430.1	AT1G47890.1	39.623	53	32	0	9	61	854	906	0.001	39.3	AT5G16285.1	CYE_r3.1SPE1_g009060.1	36.62	71	41	1	2	68	4	74	2.5e-06	44.7
CYE_r3.1SPA6_g046400.1	AT5G02640.1	CYE_r3.1SPE1_g033440.1	AT5G40170.1	28.922	204	111	7	1	202	96	267	0.001	40.8	AT1G67235.1	CYE_r3.1SPE8_g023040.1	54.286	35	15	1	1	35	10	43	2.49e-06	45.1
CYE_r3.1SPA4_g005130.1	AT4G21610.1	CYE_r3.1SPE1_g033440.1	AT5G40170.1	37.681	69	42	1	145	212	113	181	0.001	40.4	AT5G06450.1	CYE_r3.1SPA7_g010000.1	28.07	171	97	7	33	195	47	199	2.47e-06	47.4
CYE_r3.1SPE0_g027270.1	AT4G30010.1	CYE_r3.1SPE1_g035730.1	AT1G18530.1	38.462	52	30	1	7	56	84	135	0.001	35.4	AT5G47455.3	CYE_r3.1SPE0_g110800.1	63.889	36	13	0	57	92	51	86	2.45e-06	45.4
CYE_r3.1SPA6_g012070.1	AT5G09830.1	CYE_r3.1SPE2_g001320.1	AT5G44800.1	29.787	94	64	1	6	97	14	107	0.001	42.4	AT2G03740.1	CYE_r3.1SPE7_g003840.1	32.432	111	75	0	73	183	184	294	2.45e-06	47.8
CYE_r3.1SPE5_g026140.1	AT3G26850.2	CYE_r3.1SPE2_g001970.1	AT5G61480.1	27.5	120	77	2	12	122	119	237	0.001	38.1	AT3G26550.1	CYE_r3.1SPA7_g009220.1	25.366	205	122	10	395	591	953	1134	2.43e-06	52.4
CYE_r3.1SPA7_g019370.1	AT4G35900.1	CYE_r3.1SPE2_g003290.1	AT3G14470.1	37.19	121	69	5	1184	1299	894	1012	0.001	44.3	AT5G02330.1	CYE_r3.1SPA7_g009220.1	31.387	137	80	5	342	474	28	154	2.42e-06	52
CYE_r3.1SPA7_g005060.1	AT5G17840.1	CYE_r3.1SPE2_g003320.1	AT3G14470.1	43.478	69	35	3	1214	1279	943	1010	0.001	43.5	AT4G37450.1	CYE_r3.1SPA6_g032900.1	66.667	30	10	0	1	30	1	30	2.41e-06	48.5
CYE_r3.1SPA1_g006840.1	AT5G15685.1	CYE_r3.1SPE2_g004280.1	AT1G77780.1	38	50	24	1	1	50	3	45	0.001	35	AT1G65180.1	CYE_r3.1SPA7_g009220.1	24.671	304	183	14	11	274	1184	1481	2.41e-06	52
CYE_r3.1SPA4_g034960.1	AT5G13340.1	CYE_r3.1SPE2_g004420.1	AT5G22300.1	77.273	22	5	0	75	96	33	54	0.001	37	AT1G54680.4	CYE_r3.1SPE6_g030380.1	40	75	37	1	23	89	38	112	2.4e-06	49.3
CYE_r3.1SPA0_g118450.1	AT3G49890.1	CYE_r3.1SPE2_g007420.1	AT2G34930.1	36.62	71	40	2	201	266	97	167	0.001	41.6	AT3G13845.1	CYE_r3.1SPE3_g005110.1	78.125	32	7	0	1	32	1	32	2.39e-06	41.2
CYE_r3.1SPE6_g026000.1	AT3G54000.1	CYE_r3.1SPE2_g015680.1	AT1G47890.1	37.288	59	37	0	126	184	838	896	0.001	39.3	AT3G13845.2	CYE_r3.1SPE3_g005110.1	78.125	32	7	0	1	32	1	32	2.39e-06	41.2
CYE_r3.1SPA7_g025870.1	AT3G15790.1	CYE_r3.1SPE2_g016680.1	AT2G13980.1	29.31	58	39	1	2	59	93	148	0.001	35.4	AT1G64330.1	CYE_r3.1SPE6_g004020.1	30.469	128	76	3	1	115	11	138	2.38e-06	51.6
CYE_r3.1SPA0_g181820.1	AT4G04025.1	CYE_r3.1SPE2_g017920.1	AT1G62935.1	27.152	151	83	4	49	172	24	174	0.001	38.9	AT3G30370.1	CYE_r3.1SPA1_g015350.1	33.784	74	45	2	76	149	192	261	2.37e-06	47.4
CYE_r3.1SPE8_g016260.1	AT4G39160.1	CYE_r3.1SPE2_g019940.1	AT3G57830.3	59.091	22	9	0	26	47	216	237	0.001	37.4	AT2G42070.2	CYE_r3.1SPE7_g018430.1	31.884	138	82	5	87	216	578	711	2.35e-06	49.7
CYE_r3.1SPA2_g023910.1	AT4G00165.1	CYE_r3.1SPE2_g027710.1	AT4G23470.1	53.846	52	15	3	32	83	189	231	0.001	39.3	AT3G48260.1	CYE_r3.1SPE5_g022640.1	37.662	77	45	2	430	503	539	615	2.34e-06	51.2
CYE_r3.1SPA3_g006830.1	AT3G05810.1	CYE_r3.1SPE2_g029350.1	AT5G51460.2	32.381	105	33	4	4	71	16	119	0.001	36.6	AT1G05540.1	CYE_r3.1SPE0_g162210.1	22.509	271	174	12	76	334	27	273	2.33e-06	49.7
CYE_r3.1SPA1_g020960.1	AT2G01510.1	CYE_r3.1SPE3_g001890.1	AT1G51640.1	39.535	43	23	1	32	74	410	449	0.001	36.2	AT1G33790.4	CYE_r3.1SPE3_g005600.1	27.564	156	89	5	9	154	659	800	2.32e-06	51.2
CYE_r3.1SPE2_g035240.1	AT5G24630.5	CYE_r3.1SPE3_g002110.1	AT2G34930.1	36.17	94	51	3	93	183	100	187	0.001	39.7	AT1G63880.2	CYE_r3.1SPE0_g100260.1	30.263	152	89	6	598	733	791	941	2.28e-06	52.4
CYE_r3.1SPE7_g003990.1	AT3G10020.1	CYE_r3.1SPE3_g016250.1	AT1G40087.1	23.874	222	143	10	68	279	66	271	0.001	40.8	AT3G11300.1	CYE_r3.1SPE2_g027950.1	34.653	101	28	4	3	67	8	106	2.28e-06	48.1
CYE_r3.1SPE6_g011020.1	AT2G28060.2	CYE_r3.1SPE3_g021850.1	AT1G71050.1	50	42	15	3	127	167	116	152	0.001	38.1	AT3G01185.1	CYE_r3.1SPE0_g024410.1	28.788	66	47	0	80	145	71	136	2.27e-06	45.4
CYE_r3.1SPE4_g012530.1	AT1G78520.1	CYE_r3.1SPE3_g022270.1	AT2G34310.5	46.154	39	20	1	305	343	197	234	0.001	40.4	AT5G11630.3	CYE_r3.1SPE0_g101200.1	42.553	47	27	0	44	90	85	131	2.25e-06	43.5
CYE_r3.1SPE3_g007980.1	AT1G79960.1	CYE_r3.1SPE3_g028560.1	AT2G14830.1	43.103	58	26	2	580	637	331	381	0.001	42	AT5G11630.1	CYE_r3.1SPE0_g101200.1	42.553	47	27	0	44	90	85	131	2.25e-06	43.5
CYE_r3.1SPA1_g024680.1	AT4G15563.7	CYE_r3.1SPE3_g031660.1	AT5G15300.1	20.741	135	78	2	12	121	94	224	0.001	38.5	AT3G63020.1	CYE_r3.1SPA0_g146430.1	38.462	65	39	1	122	185	126	190	2.25e-06	47.4
CYE_r3.1SPE2_g031700.1	AT5G51720.1	CYE_r3.1SPE3_g035780.1	AT5G41070.1	59.375	32	11	1	2	31	298	329	0.001	36.6	AT2G35730.2	CYE_r3.1SPA0_g010000.1	36.538	52	33	0	14	65	158	209	2.24e-06	45.1
CYE_r3.1SPA4_g011770.1	AT4G20030.1	CYE_r3.1SPE3_g036020.1	AT3G30260.1	45	40	22	0	234	273	112	151	0.001	40.4	AT3G46900.1	CYE_r3.1SPE6_g006470.1	48.78	41	21	0	28	68	1	41	2.23e-06	46.6
CYE_r3.1SPE4_g015100.1	AT1G53160.3	CYE_r3.1SPE4_g000070.1	AT2G24960.2	29.63	54	37	1	8	60	370	423	0.001	36.2	AT2G40050.1	CYE_r3.1SPA7_g009220.1	22.456	285	171	11	118	378	1224	1482	2.23e-06	52
CYE_r3.1SPE1_g017440.1	AT1G11475.1	CYE_r3.1SPE4_g004970.1	AT3G14840.2	27.711	83	57	1	23	102	277	359	0.001	38.1	AT1G64750.3	CYE_r3.1SPE5_g023530.1	78.571	42	9	0	73	114	477	518	2.21e-06	45.8
CYE_r3.1SPA6_g038070.1	AT2G38450.1	CYE_r3.1SPE4_g007330.1	AT5G63920.1	40	45	23	1	10	54	803	843	0.001	37	AT5G53710.1	CYE_r3.1SPE2_g034750.1	36.986	73	35	2	41	110	73	137	2.21e-06	44.7
CYE_r3.1SPE1_g021470.1	AT1G69160.1	CYE_r3.1SPE4_g007660.1	AT4G20770.1	25.676	74	55	0	32	105	341	414	0.001	37.4	AT5G33330.1	CYE_r3.1SPA8_g012180.1	29.323	133	86	3	18	150	656	780	2.18e-06	48.1
CYE_r3.1SPE0_g151520.1	AT5G20700.1	CYE_r3.1SPE4_g009070.1	AT2G34930.1	34.426	61	40	0	1033	1093	814	874	0.001	43.9	AT3G26550.1	CYE_r3.1SPA7_g009220.1	23.755	261	164	11	89	321	1167	1420	2.18e-06	52.4
CYE_r3.1SPE7_g017340.1	AT3G24450.1	CYE_r3.1SPE4_g011990.1	AT1G30260.1	48.837	43	20	2	71	113	8	48	0.001	36.6	AT2G15042.1	CYE_r3.1SPE0_g165940.1	23.975	317	175	10	68	327	4	311	2.18e-06	50.8
CYE_r3.1SPE1_g031870.1	AT4G31830.1	CYE_r3.1SPE4_g013220.1	AT1G17250.1	37.879	66	40	1	152	216	110	175	0.001	40	AT1G15640.2	CYE_r3.1SPE3_g008330.1	32.927	82	43	4	61	135	90	166	2.15e-06	47.8
CYE_r3.1SPE8_g024840.1	AT4G34770.1	CYE_r3.1SPE4_g013400.1	AT1G17250.1	35.294	51	33	0	19	69	294	344	0.001	35.8	AT3G03730.1	CYE_r3.1SPE0_g037490.1	30.631	111	65	4	24	123	415	524	2.15e-06	50.8
CYE_r3.1SPE1_g028820.1	AT5G42200.1	CYE_r3.1SPE4_g015110.1	AT3G15280.1	26.174	149	75	4	21	146	2	138	0.001	37.7	AT3G47760.1	CYE_r3.1SPA5_g024210.1	47.059	51	27	0	196	246	992	1042	2.14e-06	52.8
CYE_r3.1SPA8_g021710.1	AT2G20940.1	CYE_r3.1SPE4_g016290.1	AT4G21460.2	35.366	82	38	4	1	70	14	92	0.001	35.8	AT3G20240.1	CYE_r3.1SPE3_g002570.1	22.5	200	133	4	164	345	74	269	2.14e-06	50.1
CYE_r3.1SPA2_g036370.1	AT5G05250.1	CYE_r3.1SPE4_g016800.1	AT1G17250.1	41.25	80	45	2	21	100	597	674	0.001	39.7	AT1G48360.2	CYE_r3.1SPE1_g006160.1	54.717	53	18	1	1	47	1	53	2.11e-06	52.8
CYE_r3.1SPE6_g004320.1	AT2G30395.1	CYE_r3.1SPE4_g021850.1	AT1G12700.3	31.507	73	45	1	5	72	519	591	0.001	35.8	AT2G13640.1	CYE_r3.1SPE2_g029910.1	37.5	80	47	1	263	342	4	80	2.11e-06	50.4
CYE_r3.1SPA5_g015970.1	AT5G41270.1	CYE_r3.1SPE4_g024510.1	AT5G13860.1	33.333	75	48	2	33	107	86	158	0.001	37.4	AT4G18823.1	CYE_r3.1SPE6_g025220.1	34.146	82	40	3	5	74	3	82	2.09e-06	42
CYE_r3.1SPA6_g031580.1	AT2G22790.1	CYE_r3.1SPE4_g024580.1	AT4G17810.2	45.161	31	17	0	359	389	46	76	0.001	40	AT1G73440.1	CYE_r3.1SPA0_g129680.1	46	50	27	0	32	81	39	88	2.09e-06	48.9
CYE_r3.1SPA7_g010170.1	AT2G34700.1	CYE_r3.1SPE4_g028370.1	AT2G34930.1	34.247	73	47	1	106	178	365	436	0.001	39.7	AT1G75360.1	CYE_r3.1SPA8_g014200.1	24.121	199	129	8	7	192	6	195	2.07e-06	48.9
CYE_r3.1SPA4_g021730.1	AT3G20570.1	CYE_r3.1SPE4_g033150.1	AT1G40087.1	21.667	240	173	7	105	335	98	331	0.001	42	AT1G75360.2	CYE_r3.1SPA8_g014200.1	24.121	199	129	8	7	192	6	195	2.07e-06	48.9
CYE_r3.1SPA3_g002230.1	AT1G16840.1	CYE_r3.1SPE4_g034020.1	AT1G40087.1	23.413	252	167	9	87	326	66	303	0.001	41.6	AT5G63720.1	CYE_r3.1SPA0_g136350.1	36.686	169	64	6	354	482	551	716	2.06e-06	51.6
CYE_r3.1SPE5_g023900.1	AT3G48140.1	CYE_r3.1SPE4_g034780.1	AT2G34930.1	33.333	75	48	1	2	74	721	795	0.001	38.1	AT2G02680.1	CYE_r3.1SPA7_g009220.1	28.634	227	146	11	364	582	346	564	2.06e-06	52.4
CYE_r3.1SPE5_g022270.1	AT1G78790.4	CYE_r3.1SPE5_g000290.1	AT5G63920.1	40	45	23	1	10	54	803	843	0.001	35.8	AT3G47760.3	CYE_r3.1SPA5_g024210.1	47.059	51	27	0	230	280	992	1042	2.03e-06	53.1
CYE_r3.1SPE4_g006450.1	AT5G12230.1	CYE_r3.1SPE5_g003850.1	AT3G10240.1	24.46	139	91	4	36	168	27	157	0.001	39.3	AT3G27480.1	CYE_r3.1SPA7_g009220.1	35.897	117	69	5	368	479	48	163	2.02e-06	52.4
CYE_r3.1SPE1_g001960.1	AT4G15790.1	CYE_r3.1SPE5_g011830.1	AT5G66630.1	30.986	71	49	0	2	72	36	106	0.001	38.5	AT1G22530.1	CYE_r3.1SPA0_g009150.1	62.791	43	16	0	72	114	70	112	2.02e-06	52
CYE_r3.1SPA7_g017730.1	AT3G47840.1	CYE_r3.1SPE5_g013430.1	AT3G11910.3	61.905	21	8	0	11	31	53	73	0.001	33.5	AT3G21390.2	CYE_r3.1SPE1_g001940.1	36.782	87	46	3	262	342	16	99	2.02e-06	49.3
CYE_r3.1SPA8_g010440.1	AT4G33565.1	CYE_r3.1SPE5_g014320.1	AT5G61190.10	30.303	99	58	4	217	307	355	450	0.001	41.2	AT3G14300.1	CYE_r3.1SPE3_g003480.1	25.301	166	114	4	269	431	68	226	2.01e-06	53.1
CYE_r3.1SPE5_g019780.1	AT1G64700.1	CYE_r3.1SPE5_g017800.1	AT3G19390.1	30.12	83	54	2	8	87	12	93	0.001	38.5	AT4G39925.1	CYE_r3.1SPA0_g062560.1	54	50	19	2	2	49	211	258	1.99e-06	43.5
CYE_r3.1SPA6_g047860.1	AT5G02070.1	CYE_r3.1SPE6_g001980.1	AT5G24080.2	24.468	188	128	6	164	340	313	497	0.001	43.5	AT5G38540.1	CYE_r3.1SPE1_g030000.1	33.562	146	85	7	301	440	18	157	1.98e-06	51.2
CYE_r3.1SPA4_g007940.1	AT5G46460.1	CYE_r3.1SPE6_g002760.1	AT4G11770.1	27.174	92	59	3	85	175	154	238	0.001	41.6	AT5G38540.2	CYE_r3.1SPE1_g030000.1	33.562	146	85	7	301	440	18	157	1.98e-06	51.2
CYE_r3.1SPE3_g017750.1	AT1G53160.2	CYE_r3.1SPE6_g004030.1	AT2G40765.1	54.545	44	20	0	16	59	13	56	0.001	33.5	AT1G63860.6	CYE_r3.1SPE0_g100260.1	24.149	323	188	12	583	860	812	1122	1.97e-06	53.1
CYE_r3.1SPA8_g020570.1	AT4G33690.1	CYE_r3.1SPE6_g005190.1	AT5G46070.1	30.909	55	38	0	11	65	707	761	0.001	35.8	AT3G47760.2	CYE_r3.1SPA5_g024210.1	47.059	51	27	0	230	280	992	1042	1.96e-06	53.1
CYE_r3.1SPA3_g005600.1	AT1G51700.1	CYE_r3.1SPE6_g009350.1	AT5G56200.1	26.496	117	76	3	67	173	343	459	0.001	42.4	AT5G48360.1	CYE_r3.1SPE8_g027970.1	32.667	150	76	6	76	201	95	243	1.95e-06	52.8
CYE_r3.1SPE5_g020190.1	AT5G47610.1	CYE_r3.1SPE6_g011120.1	AT4G16845.1	47.059	34	18	0	5	38	7	40	0.001	34.3	AT1G63860.1	CYE_r3.1SPE0_g100260.1	24.149	323	188	12	583	860	812	1122	1.94e-06	53.1
CYE_r3.1SPE3_g024760.1	AT2G05310.1	CYE_r3.1SPE6_g013180.1	AT3G11290.2	34.667	75	40	4	13	83	379	448	0.001	36.6	AT3G43890.1	CYE_r3.1SPA7_g009220.1	27.237	257	146	14	57	290	1178	1416	1.91e-06	52.4
CYE_r3.1SPA3_g019350.1	AT5G16220.1	CYE_r3.1SPE6_g014230.1	AT3G05850.1	33.333	42	28	0	65	106	216	257	0.001	38.1	AT3G52330.1	CYE_r3.1SPA1_g017230.1	27.407	135	75	5	90	206	119	248	1.9e-06	50.4
CYE_r3.1SPA1_g008600.1	AT3G17609.2	CYE_r3.1SPE6_g016140.1	AT3G47110.1	31.008	129	76	4	29	154	253	371	0.001	38.9	AT1G51880.3	CYE_r3.1SPA3_g005830.1	36.486	74	46	1	25	98	884	956	1.9e-06	53.1
CYE_r3.1SPA6_g047540.1	AT3G09310.1	CYE_r3.1SPE6_g016220.1	AT1G40087.1	22.353	255	178	11	84	329	60	303	0.001	42	AT5G09530.1	CYE_r3.1SPA8_g011130.1	48.454	97	38	4	283	370	35	128	1.89e-06	49.3
CYE_r3.1SPA2_g040050.1	AT5G52900.1	CYE_r3.1SPE6_g016720.1	AT3G05850.1	37.736	53	32	1	208	259	200	252	0.001	40.4	AT3G01380.1	CYE_r3.1SPE6_g024070.1	26.943	193	103	8	93	279	226	386	1.89e-06	52.8
CYE_r3.1SPA7_g016270.1	AT3G50420.1	CYE_r3.1SPE6_g016950.1	AT1G06740.1	23.864	88	62	2	3	90	640	722	0.001	37.4	AT3G60380.1	CYE_r3.1SPA2_g022230.1	65	40	14	0	695	734	585	624	1.89e-06	52.4
CYE_r3.1SPE1_g000390.1	AT5G19090.2	CYE_r3.1SPE6_g020200.1	AT5G64816.2	62.5	24	8	1	85	107	1	24	0.001	36.6	AT1G51880.1	CYE_r3.1SPA3_g005830.1	36.486	74	46	1	7	80	884	956	1.88e-06	53.1
CYE_r3.1SPE7_g013960.1	AT3G43520.1	CYE_r3.1SPE6_g021660.1	AT1G40087.1	21.687	249	175	8	87	326	66	303	0.001	42.7	AT2G24205.1	CYE_r3.1SPE3_g002330.1	37.5	72	37	2	44	110	69	137	1.88e-06	44.7
CYE_r3.1SPA6_g019620.1	AT4G00120.1	CYE_r3.1SPE6_g023810.1	AT1G77815.1	29.73	74	44	2	8	78	10	78	0.001	35.4	AT5G05970.2	CYE_r3.1SPE8_g033500.1	28.191	188	122	7	110	292	3	182	1.85e-06	51.6
CYE_r3.1SPA0_g127010.1	AT3G50330.1	CYE_r3.1SPE6_g024020.1	AT5G09530.1	35.714	140	72	8	21	150	226	357	0.001	38.5	AT3G48187.1	CYE_r3.1SPE5_g023310.1	31.579	95	59	3	297	389	599	689	1.84e-06	52.8
CYE_r3.1SPE0_g095190.1	AT5G10970.1	CYE_r3.1SPE6_g031740.1	AT5G44800.1	34.783	69	43	1	31	97	39	107	0.001	42	AT1G51880.2	CYE_r3.1SPA3_g005830.1	36.486	74	46	1	25	98	884	956	1.83e-06	53.1
CYE_r3.1SPA3_g025620.1	AT5G35690.1	CYE_r3.1SPE7_g004460.1	AT3G47570.1	35.294	68	39	1	78	140	407	474	0.001	39.3	AT2G23760.3	CYE_r3.1SPA7_g016580.1	40.625	96	48	5	536	625	757	849	1.83e-06	52.4
CYE_r3.1SPA4_g001050.1	AT5G20130.1	CYE_r3.1SPE7_g006770.1	AT3G45530.1	22.166	397	230	17	162	550	2	327	0.001	42.4	AT2G23760.1	CYE_r3.1SPA7_g016580.1	40.625	96	48	5	536	625	757	849	1.83e-06	52.4
CYE_r3.1SPE0_g038330.1	AT2G18740.1	CYE_r3.1SPE7_g009410.1	AT2G26570.1	25.726	241	167	2	41	269	459	699	0.001	41.6	AT2G23760.2	CYE_r3.1SPA7_g016580.1	40.625	96	48	5	536	625	757	849	1.83e-06	52.4
CYE_r3.1SPA6_g010340.1	AT5G60680.1	CYE_r3.1SPE7_g015550.1	AT5G11900.1	61.29	31	11	1	19	48	52	82	0.001	36.2	AT3G48260.2	CYE_r3.1SPE5_g022640.1	37.662	77	45	2	335	408	539	615	1.79e-06	51.2
CYE_r3.1SPA1_g026180.1	AT5G42710.2	CYE_r3.1SPE7_g016530.1	AT3G10020.1	37.037	54	32	1	23	74	55	108	0.001	35.4	AT3G10116.1	CYE_r3.1SPE3_g030150.1	29.714	175	96	10	4	164	56	217	1.78e-06	47.8
CYE_r3.1SPA2_g024300.1	AT4G00080.1	CYE_r3.1SPE7_g016950.1	AT4G02750.1	25.735	136	87	4	387	522	63	184	0.001	42.7	AT3G57960.1	CYE_r3.1SPA6_g001850.1	28.302	106	60	5	107	205	196	292	1.77e-06	48.9
CYE_r3.1SPE3_g005120.1	AT1G55080.1	CYE_r3.1SPE7_g017370.1	AT3G24480.1	29.412	85	59	1	138	222	270	353	0.001	42.4	AT1G66490.1	CYE_r3.1SPA4_g025680.1	24.303	251	138	10	7	219	29	265	1.76e-06	50.4
CYE_r3.1SPA3_g006890.1	AT1G69750.1	CYE_r3.1SPE7_g017610.1	AT3G29300.2	57.534	73	25	1	1	73	1	67	0.001	40	AT5G05970.1	CYE_r3.1SPE8_g033500.1	28.191	188	122	7	110	292	3	182	1.75e-06	51.6
CYE_r3.1SPA0_g129450.1	AT3G56830.3	CYE_r3.1SPE7_g020540.1	AT5G58160.1	36.709	79	26	3	22	76	1151	1229	0.001	36.6	AT1G44030.2	CYE_r3.1SPE7_g002470.1	22.886	201	136	6	362	546	1436	1633	1.74e-06	52.4
CYE_r3.1SPE8_g035290.1	AT3G62790.1	CYE_r3.1SPE7_g021490.1	AT4G00155.1	38.776	49	29	1	155	202	2	50	0.001	37.7	AT5G56620.3	CYE_r3.1SPE7_g016410.1	46	50	26	1	360	409	436	484	1.72e-06	51.2
CYE_r3.1SPE8_g032440.1	AT2G30690.1	CYE_r3.1SPE8_g001070.1	AT5G17680.2	23.774	265	131	8	414	618	825	1078	0.001	42.7	AT2G24255.1	CYE_r3.1SPE7_g012900.1	33.083	133	71	8	177	298	207	332	1.72e-06	50.4
CYE_r3.1SPE8_g016620.1	AT2G34520.1	CYE_r3.1SPE8_g001360.1	AT3G42860.1	41.509	53	28	2	11	62	88	138	0.001	38.1	AT1G12300.1	CYE_r3.1SPE6_g009530.1	18.681	182	147	1	457	637	77	258	1.71e-06	52.4
CYE_r3.1SPA3_g026770.1	AT3G21810.1	CYE_r3.1SPE8_g002080.1	AT3G16520.3	41.304	46	26	1	42	86	123	168	0.001	38.1	AT1G12805.1	CYE_r3.1SPE0_g190020.1	34.667	75	47	1	1	75	1	73	1.68e-06	42
CYE_r3.1SPE8_g029070.1	AT3G25070.2	CYE_r3.1SPE8_g002380.1	AT3G15610.1	45.946	37	20	0	136	172	268	304	0.001	39.7	AT1G11970.1	CYE_r3.1SPE4_g011050.1	40.909	66	26	1	45	97	79	144	1.67e-06	44.7
CYE_r3.1SPA1_g019810.1	AT1G25370.2	CYE_r3.1SPE8_g004310.1	AT4G19840.1	32.979	94	49	4	6	95	93	176	0.001	37	AT1G33790.3	CYE_r3.1SPE3_g005600.1	27.564	156	89	5	9	154	659	800	1.64e-06	51.6
CYE_r3.1SPE4_g027490.1	AT4G12340.1	CYE_r3.1SPE8_g006520.1	AT3G42170.1	26.437	87	62	1	90	174	150	236	0.001	38.9	AT1G48360.1	CYE_r3.1SPE1_g006160.1	54.717	53	18	1	1	47	1	53	1.64e-06	52.8
CYE_r3.1SPE2_g029320.1	AT3G56210.2	CYE_r3.1SPE8_g007110.1	AT1G40087.1	23.32	253	166	12	90	329	66	303	0.001	42.4	AT3G49845.1	CYE_r3.1SPA6_g032160.1	57.971	69	17	4	1	68	1	58	1.64e-06	44.3
CYE_r3.1SPA6_g033730.1	AT3G53980.2	CYE_r3.1SPE8_g007500.1	AT2G19220.1	23.469	196	128	5	1	189	242	422	0.001	39.3	AT1G33790.2	CYE_r3.1SPE3_g005600.1	31.613	155	89	7	158	309	659	799	1.63e-06	52.8
CYE_r3.1SPE0_g005240.1	AT3G04690.1	CYE_r3.1SPE8_g018990.1	AT3G26790.1	29.787	94	60	2	6	95	92	183	0.001	37	AT5G03580.1	CYE_r3.1SPA7_g014130.1	30	80	56	0	18	97	102	181	1.63e-06	45.4
CYE_r3.1SPA3_g032000.1	AT3G28880.1	CYE_r3.1SPE8_g030030.1	AT3G06985.1	40	55	28	3	21	75	20	69	0.001	34.7	AT1G34490.1	CYE_r3.1SPA0_g062210.1	37.234	94	48	3	248	330	1	94	1.62e-06	50.4
CYE_r3.1SPA4_g000740.1	AT4G16410.1	CYE_r3.1SPE8_g032420.1	AT4G05360.1	39.062	64	32	2	53	116	373	429	0.001	41.6	AT5G59680.1	CYE_r3.1SPA3_g005830.1	44.068	59	31	1	6	64	883	939	1.62e-06	53.1
CYE_r3.1SPA3_g029110.1	AT5G16060.1	CYE_r3.1SPE1_g031530.1	AT1G65910.1	39.474	38	23	0	41	78	87	124	0.0009	40.4	AT1G15415.1	CYE_r3.1SPE3_g008910.1	48	50	25	1	34	83	102	150	1.62e-06	44.3
CYE_r3.1SPE5_g014900.1	AT4G22550.1	CYE_r3.1SPA8_g007910.1	AT2G42290.1	32.836	67	43	1	43	109	251	315	0.000898	37.7	AT5G10110.1	CYE_r3.1SPA6_g025370.1	42.254	71	37	1	1	67	13	83	1.61e-06	50.4
CYE_r3.1SPE0_g169950.1	AT4G38070.1	CYE_r3.1SPA2_g034360.1	AT4G23470.1	53.846	52	15	3	32	83	189	231	0.000897	39.3	AT3G56730.4	CYE_r3.1SPE8_g020730.1	28.125	128	65	5	10	116	39	160	1.6e-06	47.8
CYE_r3.1SPA8_g026150.1	AT3G04300.1	CYE_r3.1SPA7_g010070.1	AT2G15080.1	31.707	82	50	2	87	168	796	871	0.000897	40	AT5G47455.2	CYE_r3.1SPE0_g110800.1	63.889	36	13	0	57	92	51	86	1.6e-06	45.8
CYE_r3.1SPE4_g005930.1	AT2G34440.1	CYE_r3.1SPA0_g104740.1	AT5G14160.1	25.806	217	123	9	62	259	17	214	0.000896	40.8	AT5G47455.5	CYE_r3.1SPE0_g110800.1	63.889	36	13	0	57	92	51	86	1.6e-06	45.8
CYE_r3.1SPE6_g027500.1	AT2G38480.1	CYE_r3.1SPA3_g003480.1	AT5G43240.1	34.884	43	28	0	18	60	265	307	0.000894	35.8	AT1G57777.1	CYE_r3.1SPA2_g013870.1	30.909	110	67	5	10	112	3	110	1.58e-06	45.8
CYE_r3.1SPE6_g012360.1	AT3G44750.1	CYE_r3.1SPA0_g146580.1	AT3G09140.2	33.333	60	37	1	180	239	279	335	0.000891	40.8	AT1G33790.6	CYE_r3.1SPE3_g005600.1	27.564	156	89	5	9	154	659	800	1.58e-06	51.6
CYE_r3.1SPA6_g039360.1	AT3G05975.1	CYE_r3.1SPE8_g018870.1	AT1G78635.1	40	60	27	4	10	67	164	216	0.000889	37	AT1G33790.5	CYE_r3.1SPE3_g005600.1	27.564	156	89	5	9	154	659	800	1.58e-06	51.6
CYE_r3.1SPA7_g012630.1	AT4G18590.1	CYE_r3.1SPA5_g002760.1	AT1G06740.1	24.074	108	68	2	6	99	615	722	0.000887	38.9	AT1G61080.1	CYE_r3.1SPA4_g003890.1	25.532	235	132	9	686	885	346	572	1.56e-06	53.1
CYE_r3.1SPA0_g149690.1	AT3G12630.1	CYE_r3.1SPA5_g010950.1	AT3G31430.1	32.759	58	39	0	20	77	145	202	0.000886	37	AT5G52750.2	CYE_r3.1SPA0_g092140.1	47.17	53	24	1	1	53	15	63	1.55e-06	43.5
CYE_r3.1SPE8_g033380.1	AT4G02715.1	CYE_r3.1SPE8_g029380.1	AT1G29195.1	33.333	72	37	2	10	70	20	91	0.000883	39.7	AT1G44030.1	CYE_r3.1SPE7_g002470.1	22.886	201	136	6	333	517	1436	1633	1.55e-06	52.8
CYE_r3.1SPE8_g002840.1	AT1G77160.1	CYE_r3.1SPA5_g011980.1	AT3G17675.1	36	50	26	2	7	53	5	51	0.00088	35.4	AT1G63860.2	CYE_r3.1SPE0_g100260.1	24.149	323	188	12	583	860	812	1122	1.55e-06	53.5
CYE_r3.1SPE0_g111630.1	AT5G20190.1	CYE_r3.1SPE2_g030550.1	AT1G07390.4	30.588	85	59	0	1	85	719	803	0.000876	39.7	AT3G46770.1	CYE_r3.1SPE7_g001490.1	24.514	257	167	9	39	276	30	278	1.54e-06	49.7
CYE_r3.1SPE2_g013330.1	AT2G44600.1	CYE_r3.1SPE5_g003250.1	AT1G40087.1	21.687	249	175	8	87	326	66	303	0.000876	42.7	AT5G65070.6	CYE_r3.1SPA3_g035690.1	31.852	135	80	3	3	128	57	188	1.54e-06	47
CYE_r3.1SPE4_g001650.1	AT4G05230.1	CYE_r3.1SPA0_g169330.1	AT3G47110.1	44.444	63	34	1	202	263	90	152	0.000873	41.6	AT3G21390.1	CYE_r3.1SPE1_g001940.1	36.782	87	46	3	240	320	16	99	1.54e-06	49.7
CYE_r3.1SPA3_g005750.1	AT3G21320.1	CYE_r3.1SPA0_g138150.1	AT3G42170.1	30.952	84	53	3	9	88	31	113	0.000869	38.1	AT1G69150.1	CYE_r3.1SPA7_g009220.1	24.545	220	131	9	8	215	955	1151	1.53e-06	52.4
CYE_r3.1SPE3_g018830.1	AT1G67050.1	CYE_r3.1SPA2_g009660.1	AT1G58410.3	24	150	99	5	3	146	61	201	0.000866	39.3	AT2G19630.1	CYE_r3.1SPE0_g015160.1	43.333	60	32	1	2	61	9	66	1.53e-06	50.4
CYE_r3.1SPA3_g033010.1	AT5G14910.1	CYE_r3.1SPE0_g088490.1	AT5G40940.1	32.558	86	57	1	61	145	94	179	0.000866	39.7	AT5G26190.1	CYE_r3.1SPA7_g009220.1	30.864	162	93	8	262	413	50	202	1.52e-06	52.4
CYE_r3.1SPA3_g016800.1	AT3G62800.3	CYE_r3.1SPE8_g026060.1	AT5G03890.1	35.135	74	33	2	55	128	114	172	0.000866	37.7	AT1G54475.1	CYE_r3.1SPA2_g022780.1	35.632	87	54	1	25	109	56	142	1.52e-06	48.9
CYE_r3.1SPA0_g096000.1	AT4G02860.1	CYE_r3.1SPA0_g142050.1	AT3G47570.1	45.238	42	23	0	9	50	164	205	0.000864	42.4	AT5G47580.1	CYE_r3.1SPA0_g070480.1	70.968	31	8	1	263	293	125	154	1.51e-06	49.7
[truncated: 80,350 more rows]
