# Supplementary material for: A hierarchical abscission program regulates reproductive allocation in Prunus × yedoensis and Prunus sargentii
Source: Hortic Res. 2025 Nov 14;13(2):uhaf317. doi: 10.1093/hr/uhaf317 (PMC12946680; doi:10.1093/hr/uhaf317)
Supplement: Web_Material_uhaf317 [file web_material_uhaf317.zip › Supplementary Table S4 Transcriptomic analysis of Prunus A- yedoensis.xlsx]

## Sheet: Sheet1
Supplementary Table S4 Transcriptomic analysis of Prunus × yedoensis
Average TMM matrix (sum > 10)								Gene lists for heatmap
Gene_ID	0DPA	1DPA	2DPA	4DPA	6DPA	8DPA	11DPA	Group	Name	Gene_ID	0DPA	1DPA	2DPA	4DPA	6DPA	8DPA	11DPA
CYE_r3.1SPE5_g003200.1	0.274667	3.12467	0.0793333	0.430333	1.23567	0.0446667	0.547667	Abscission zone (AZ) Differentiation	PyATH1	CYE_r3.1SPE1_g033640.1	1.20583	2.09	1.237	3.39167	3.31	3.38933	2.34367
CYE_r3.1SPE7_g020880.1	0.167333	0.248	0.302667	5.19667	0.384667	2.38633	0.420667		PyBOP2	CYE_r3.1SPA0_g006580.1	4.765	7.93167	5.389	7.13	7.93267	9.572	8.65967
CYE_r3.1SPA0_g123220.1	0.693	1.377	0.134333	0.663667	1.66833	0.481333	1.043		PyAS1	CYE_r3.1SPA6_g034490.1	7.117	7.23167	8.14067	5.42767	4.11433	6.60067	6.559
CYE_r3.1SPA0_g092600.1	0.2125	1.30667	0.441	1.67033	0.388667	2.416	1.729		PyBP	CYE_r3.1SPA1_g029340.1	17.045	16.933	15.6163	25.2563	17.317	32.4367	19.7857
CYE_r3.1SPE0_g175900.1	0.335667	0.844667	0.511	1.23633	1.70367	1.142	1.09	Abscission signaling	PyIDA	CYE_r3.1SPE1_g023680.1	1.61933	5.15867	7.354	8.02033	0.924333	4.32933	5.69533
CYE_r3.1SPA0_g042970.1	0.737833	0.441667	0.378333	0.402	1.75867	0.958333	2.03767		PyHSL2	CYE_r3.1SPA6_g029120.1	9.786	8.236	9.697	15.7293	11.5803	16.4707	13.8203
CYE_r3.1SPA0_g106010.1	0.951667	0.406667	1.32	0.954333	0.65	0.983	1.65733		PySERK1	CYE_r3.1SPE8_g007720.1	23.0547	23.6007	12.8003	17.9213	27.8233	23.0573	19.6337
CYE_r3.1SPE0_g112050.1	0.489667	0.902	0.365667	0.798667	1.25167	1.80133	0.527		PySERK3	CYE_r3.1SPA0_g010050.1	44.3152	42.1237	62.7903	68.1933	56.9407	59.0303	51.902
CYE_r3.1SPE7_g007020.1	1.0035	0	1.625	1.817	0.898	0	0	Jasmonic acid Biosynthesis	PyJAT1	CYE_r3.1SPE0_g116230.1	17.7937	23.8213	53.4943	31.23	18.8027	24.1407	26.7323
CYE_r3.1SPE0_g182470.1	0.834167	0.332333	0.622	0.996	1.49367	1.10967	1.20733		PyPLIP2	CYE_r3.1SPE8_g034530.1	12.2765	10.2233	12.7237	15.9707	30.614	11.369	10.186
CYE_r3.1SPA5_g020690.1	0.501167	0	0.725333	2.07267	1.022	1.05767	0.871667		PyLOX1	CYE_r3.1SPA0_g145810.1	3.69717	4.10967	6.25833	6.88433	7.812	5.89633	5.83067
CYE_r3.1SPA2_g015370.1	0	0	0	2.93167	1.01833	4.87867	0.808667		PyLOX2	CYE_r3.1SPA2_g014780.1	3.93183	5.868	5.12733	8.61433	8.25767	11.9757	8.64833
CYE_r3.1SPA2_g020020.1	0	0	0	3.35367	0.670333	3.582	1.617		PyLOX3	CYE_r3.1SPA3_g004060.1	15.177	17.4323	16.2407	22.6463	25.878	23.514	23.1977
CYE_r3.1SPA0_g101750.1	0.735167	0.562667	0.663	1.26767	1.23433	1.39467	1.18567		PyLOX5	CYE_r3.1SPE0_g035000.1	9.38	9.82533	9.075	13.9283	8.30567	16.1187	13.466
CYE_r3.1SPE8_g001290.1	0.596667	0.402333	1.189	1.14967	0	1.44533	0		PyAOS	CYE_r3.1SPE1_g031260.1	44.0057	49.0587	43.074	60.106	59.7923	58.2957	50.0557
CYE_r3.1SPE3_g013100.1	0.707167	1.05467	0	0.889	1.396	2.921	0.810667		PyAOC3	CYE_r3.1SPA1_g019160.1	238.14	276.852	250.108	214.71	308.518	227.225	142.526
CYE_r3.1SPE0_g094740.1	0.528333	0	0	0	4.63767	0.878333	0.475333		PyOPR2	CYE_r3.1SPA7_g018100.1	9.3065	9.49933	19.5103	14.059	8.747	12.7293	9.28733
CYE_r3.1SPE5_g017480.1	0.592333	0.226	1.95667	2.24367	0.622333	1.881	0.215		PyOPR3	CYE_r3.1SPE7_g014850.1	28.3622	33.0067	48.3267	45.0253	46.4877	54.0837	45.3267
CYE_r3.1SPE4_g002720.1	0.579333	0.872333	1.27167	0.892	1.666	2.061	0.537333		PyOPCL1	CYE_r3.1SPE1_g028490.1	15.7628	15.2457	15.4233	19.5617	17.8427	22.245	15.6043
CYE_r3.1SPA6_g037520.1	0.930667	1.84433	0.837333	0.855	1.09867	2.36733	0.722		PyACX1	CYE_r3.1SPE5_g013900.1	52.6388	50.646	51.1873	71.5677	55.9253	73.7823	72.9997
CYE_r3.1SPE7_g017770.1	0.848833	1.13833	1.346	1.21867	0.992	1.152	1.163		PyACX2	CYE_r3.1SPE0_g002850.1	4.69783	5.79667	6.54767	4.482	4.50467	8.64067	5.40467
CYE_r3.1SPE0_g040610.1	1.263	0.778	0.897333	0.790667	1.28633	1.53733	1.04233		PyACX3	CYE_r3.1SPE3_g014750.1	9.93333	9.39867	10.5217	14.8377	11.1787	12.4423	12.146
CYE_r3.1SPE5_g023560.1	0.399333	0.212	0.535333	0.617333	1.69567	0.952333	1.15367		PyMFP1	CYE_r3.1SPA3_g008390.1	1.76833	1.943	1.11733	2.46867	2.64333	2.496	2.578
CYE_r3.1SPE3_g022720.1	0.800167	1.279	0.228	0.773667	1.48567	1.66	0.403		PyMFP2	CYE_r3.1SPE0_g130320.1	48.8827	51.9073	48.564	61.1917	52.2647	53.634	47.908
CYE_r3.1SPE0_g050050.1	0.8585	1.33167	0.327333	1.298	1.742	1.879	0.552	Jasmonic acid Catabolism	PyCYP94B3	CYE_r3.1SPA5_g021090.1	2.4515	5.42933	1.264	4.94133	7.238	3.038	4.04633
CYE_r3.1SPE0_g006970.1	0.379167	0	0	1.26333	1.631	1.40133	3.617		PyCYP94C1	CYE_r3.1SPE0_g107170.1	3.522	10.9253	4.888	12.974	10.196	5.11967	3.12933
CYE_r3.1SPE0_g181570.1	0.614	1.38367	0.769	1.60733	0.577	1.177	1.456		PyIAR3	CYE_r3.1SPA7_g023180.1	49.612	56.3543	42.5533	28.6707	48.5587	36.4323	37.0593
CYE_r3.1SPA4_g007120.1	0.563833	1.00367	1.09733	0.733	1.587	0.785667	2.52967	Jasmonic acid Signaling	PyJAZ1	CYE_r3.1SPE0_g151540.1	25.6235	20.9293	40.974	43.581	41.5037	40.874	36.437
CYE_r3.1SPA2_g005040.1	1.191	1.93033	1.243	0.751	0.868	0.596	0.591333		PyJAI3	CYE_r3.1SPA5_g028550.1	41.9685	35.61	50.92	63.3207	49.416	51.3383	37.0957
CYE_r3.1SPA0_g181610.1	0.8115	0	0	0.592667	1.72367	0.818	0.834667		PyJAZ8	CYE_r3.1SPA4_g008670.1	2.4605	3.59	3.76233	8.58433	9.61767	2.07767	3.20567
CYE_r3.1SPA0_g109470.1	0.625167	0.267333	0.904667	1.93467	0.837667	1.87633	1.05833		PyJAZ10	CYE_r3.1SPA1_g009650.1	3.69467	5.271	7.44767	10.1437	9.65433	6.51767	5.53333
CYE_r3.1SPE8_g019920.1	0.737167	1.60967	0.985	1.327	1.11933	1.228	1.15		PyJAZ12	CYE_r3.1SPE0_g152160.1	63.2718	59.2073	79.2267	53.5987	51.81	40.912	48.1887
CYE_r3.1SPA3_g036350.1	0.595833	0.799333	0.365	1.01667	1.75233	1.144	0.958667		PyCOI1	CYE_r3.1SPE2_g028000.1	15.4742	14.7633	15.3243	22.1447	14.0017	18.568	20.3527
CYE_r3.1SPA1_g032310.1	0	0	2.02333	0.299667	1.19367	2.373	0.981		PyMYC2	CYE_r3.1SPE5_g010210.1	19.625	29.8203	18.3213	30.459	31.1717	36.436	30.36
CYE_r3.1SPE1_g024780.1	0.366833	0.414	1.16633	0.467	0.267	1.755	2.75867		PyNINJA	CYE_r3.1SPE7_g017050.1	34.3547	42.457	37.445	32.509	42.5143	33.3163	27.4867
CYE_r3.1SPA1_g030690.1	0.358333	0.224	0.821333	1.584	1.833	2.72233	0.873667		PyGLH1	CYE_r3.1SPE1_g024000.1	4.0695	3.06767	3.39633	3.97767	3.63533	6.14433	5.193
CYE_r3.1SPE2_g016000.1	0.8665	2.22033	1.953	1.17233	0.393	1.35833	0.286333		PyJAR1	CYE_r3.1SPA2_g028300.1	29.9335	26.4107	36.503	40.124	24.3097	50.82	56.7943
CYE_r3.1SPA5_g024830.1	0.670167	0.871	0.305	1.257	0.681	1.47467	1.96933	Ethylene Biosynthesis	PySAM2	CYE_r3.1SPA3_g000820.1	764.878	805.253	823.235	930.222	917.682	657.148	691.696
CYE_r3.1SPA0_g016980.1	0.644167	0.722	1.124	1.237	1.41667	1.92033	1.369		PyMAT4	CYE_r3.1SPE1_g004090.1	590.259	660.9	601.726	546.88	894.325	489.574	448.148
CYE_r3.1SPE6_g019050.1	0.275833	4.02967	0	0	2.02067	0.283667	0.113667		PyACS10	CYE_r3.1SPE5_g015830.1	9.938	7.34733	11.2147	8.773	6.48467	8.97267	9.086
CYE_r3.1SPE3_g009230.1	1.622	1.183	0.83	0.729333	1.39933	0.588	0.381333		PyACS12	CYE_r3.1SPE2_g031660.1	2.72017	1.48367	1.99633	2.921	2.958	3.37367	2.00233
CYE_r3.1SPA1_g033460.1	1.65733	1.826	2.35833	0.563667	1.099	0.646333	0		PyACO1	CYE_r3.1SPE7_g012720.1	129.057	123.318	121.625	135.742	127.53	152.173	152.504
CYE_r3.1SPA1_g022960.1	1.554	0.793667	2.35067	0.840333	0.779	1.96933	0.448667		PyACO3	CYE_r3.1SPA3_g026580.1	41.2627	41.226	31.5447	59.93	50.0547	59.4743	61.807
CYE_r3.1SPA3_g020990.1	1.3715	0.374667	0.823333	0.782333	0.947333	1.40033	1.41067		PyACO4	CYE_r3.1SPE3_g026080.1	514.472	541.947	886.989	597.066	455.174	510.599	477.558
CYE_r3.1SPA0_g165230.1	1.21833	0.553667	1.26867	2.19233	1.062	1.38867	1.13667	Ethylene Receptor & Signaling	PyETR1	CYE_r3.1SPA0_g009240.1	30.8807	29.875	28.597	32.002	34.3497	32.4767	24.3987
CYE_r3.1SPE0_g125440.1	0.6295	0.0676667	2.34067	1.67367	1.07033	0.884333	0.427		PyETR2	CYE_r3.1SPE0_g147290.1	9.87583	8.724	8.01667	12.376	5.88833	13.2123	13.0423
CYE_r3.1SPA3_g011990.1	0.454167	1.235	0.273333	1.246	1.138	1.23567	0.783		PyERS1	CYE_r3.1SPA8_g030910.1	21.7482	21.9973	20.2313	27.9133	21.2793	30.8247	26.2813
CYE_r3.1SPA0_g111970.1	1.507	1.594	1.223	1.415	1.055	0.835333	0.705		PyEIN4	CYE_r3.1SPA6_g048100.1	2.13817	1.64867	2	2.10533	3.45267	2.96867	3.472
CYE_r3.1SPE1_g004020.1	0	0	1.00567	0.724	3.34667	3.05633	1.59467		PyCTR1	CYE_r3.1SPA7_g013600.1	4.8835	4.65233	3.09	7.92033	7.247	7.338	6.721
CYE_r3.1SPA6_g015430.1	1.42467	4.15667	0	0	1.31167	0	1.85833		PyEIN2	CYE_r3.1SPA6_g036590.1	13.006	12.1143	10.725	15.1013	12.784	15.7213	13.454
CYE_r3.1SPE2_g031440.1	0.626167	1.926	0.280333	1.75467	1.92367	1.04067	0.354		PyEIN3	CYE_r3.1SPE2_g003260.1	23.1432	18.4907	15.6497	24.5603	18.4537	25.963	28.369
CYE_r3.1SPA0_g147730.1	0.920333	0.281333	0.847667	0.986	1.71267	1.26633	1.03967	Ethylene Response	PyERF72	CYE_r3.1SPE0_g003810.1	64.6025	72.1903	91.9153	43.2183	30.5977	57.0133	51.0417
CYE_r3.1SPE8_g003200.1	0.141667	1.073	0	0.754	0.387	1.30333	1.86867		PyERF100	CYE_r3.1SPE0_g131340.1	14.9577	18.06	30.6693	28.215	14.0177	14.144	11.913
CYE_r3.1SPA0_g161330.1	0.807	1.39667	1.604	1.03667	1.036	1.18067	0.773667		PyERF109	CYE_r3.1SPA8_g017470.1	1.315	2.77367	1.19767	1.82467	1.04	1.05	0.167
CYE_r3.1SPE6_g022820.1	0	8.48233	0	0	0	0.237	0		PyERF4	CYE_r3.1SPE4_g015020.1	23.6572	26.875	49.352	46.0443	33.785	28.724	28.7677
CYE_r3.1SPE0_g015100.1	0.817667	1.45467	0.274	1.07933	0.958	1.21867	1.76133		PyERF102	CYE_r3.1SPE5_g013630.1	18.7347	23.8163	41.8077	31.794	22.9917	26.034	27.822
CYE_r3.1SPA0_g173800.1	1.1555	1.18167	1.114	1.472	1.14967	0.85	0.838667		PyERF74	CYE_r3.1SPE3_g003600.1	495.815	474.99	466.669	322.757	361.086	296.311	370.32
CYE_r3.1SPE5_g014140.1	0.753	0.704667	4.579	1.12467	0	0.644667	0		PyCVP1	CYE_r3.1SPA1_g023960.1	90.8363	133.483	102.834	97.8467	121.35	70.3583	77.3673
CYE_r3.1SPE4_g001030.1	1.06783	1.552	1.45633	0.610333	0.882667	0.820667	1.302		PyERF1	CYE_r3.1SPE0_g020160.1	2.11667	4.27367	2.31833	2.53167	0.834	1.68667	1.81567
CYE_r3.1SPA0_g085100.1	0.689833	0.634667	0.180333	1.17233	1.44067	1.23867	1.51533		PyDEAR1	CYE_r3.1SPE1_g035290.1	11.0305	9.05067	18.918	11.6897	7.665	9.108	9.757
CYE_r3.1SPE1_g036970.1	0.406	1.388	0.839667	0	1.313	0	0.754333		PyWRI3	CYE_r3.1SPA3_g011820.1	1.15833	0.288667	0.523667	1.15967	5.46433	1.15	0.717
CYE_r3.1SPA5_g019060.1	0.927833	0.552667	1.19867	1.36	3.70867	0.534333	0.399		PyERF7	CYE_r3.1SPE4_g020790.1	22.4112	31.8557	52.774	41.0297	29.2133	32.728	24.679
CYE_r3.1SPA6_g042290.1	0.964667	0.632333	0	0.901667	1.53167	1.35933	0.72		N/A	CYE_r3.1SPA2_g028910.1	17.9932	17.3947	31.7983	9.53033	11.2673	19.1277	11.1333
CYE_r3.1SPA0_g133720.1	0.676	0.541	0.273333	1.581	0.651667	1.19367	2.47867		PyERF17	CYE_r3.1SPE7_g014400.1	2.40433	4.65567	1.23333	0.942333	1.24933	0.255667	0.413333
CYE_r3.1SPE0_g082720.1	0.903	0.623667	1.29733	0.308	0.394333	0.529333	3.698		PyESE3	CYE_r3.1SPE1_g031570.1	3.79783	3.08367	7.36967	3.31567	4.82467	4.64733	2.84967
CYE_r3.1SPE0_g038030.1	0.768	0.769333	0	2.432	0.819667	1.38933	0.901		PyRap2.6L	CYE_r3.1SPA1_g009260.1	13.9113	17.835	17.8357	14.5167	6.994	11.4833	11.566
CYE_r3.1SPA5_g016850.1	1.32733	0.586333	1.75233	0.421	1.05433	0.565333	0.240667		PyERF19	CYE_r3.1SPA0_g016430.1	1.103	3.529	5.15233	2.164	0.985333	1.76533	0
CYE_r3.1SPE8_g023070.1	1.14133	1.108	1.92667	1.186	0.675333	1.49067	0.667667		PyRTE1	CYE_r3.1SPE1_g033510.1	2.40567	2.22567	2.12067	5.09033	6.21067	4.743	4.59933
CYE_r3.1SPE8_g029900.1	1.24367	0.901667	1.788	0.759	0.780667	1.412	1.24667		PyEIL3	CYE_r3.1SPA6_g001880.1	5.73017	7.27233	7.642	4.257	6.529	4.91767	7.63133
CYE_r3.1SPE0_g179910.1	3.185	1.20567	2.09933	0.442333	0.303333	0.726333	0.350667		PyERF12	CYE_r3.1SPA4_g004650.1	6.16617	11.8043	9.097	10.497	8.16067	16.1763	10.2347
CYE_r3.1SPE0_g084170.1	0.6845	0.373	0.965333	0.428	1.28133	0.783333	2.76633		N/A	CYE_r3.1SPA5_g014610.1	32.2973	38.1453	39.3167	53.3027	8.16033	34.305	17.356
CYE_r3.1SPE4_g010000.1	0	0	1.75933	2.68133	1.17567	1.917	0.608333		PyCRF4	CYE_r3.1SPE2_g033670.1	1.97233	3.96467	0.0986667	0.521	1.18433	0.995	0.416667
CYE_r3.1SPE0_g134260.1	0.210667	0	1.293	1.813	0	2.40433	0.762667		PyPLT3	CYE_r3.1SPE6_g024700.1	1.21783	1.98233	0.459	1.54967	1.805	1.988	1.27133
CYE_r3.1SPE4_g005520.1	0.7635	1.51033	1.241	1.22733	1.95467	0.680333	0.413		PySMOS1	CYE_r3.1SPA7_g004610.1	1.55817	1.395	1.78033	2.27067	3.38533	2.16667	2.20233
CYE_r3.1SPE0_g105070.1	0.9605	0.984333	0.586667	1.03533	0.356	0.606	1.612		PyAIL5	CYE_r3.1SPE0_g001490.1	1.06833	1.307	0.664667	1.97033	1.26733	1.88333	1.93767
CYE_r3.1SPE0_g095430.1	0.588833	0.682	0	1.48667	1.826	1.395	1.32233		N/A	CYE_r3.1SPA4_g009870.1	10.3283	13.7687	10.311	16.432	11.4383	12.551	8.37533
CYE_r3.1SPE0_g169890.1	0.146	0.415	3.121	0.590333	0.106667	2.303	3.06833		PyCKC1	CYE_r3.1SPA1_g029540.1	1.99917	3.208	1.119	1.38167	1.31733	1.71633	0.463
CYE_r3.1SPE4_g021430.1	0.485	0.855333	0	0	2.647	1.79367	1.28167		PyERF9	CYE_r3.1SPA4_g004630.1	49.4828	74.1523	113.233	81.594	39.873	65.7973	67.8447
CYE_r3.1SPE0_g150280.1	1.24083	0.907333	0.667	1.172	1.27167	1.41833	1.042		PyERS1	CYE_r3.1SPA8_g030910.1	21.7482	21.9973	20.2313	27.9133	21.2793	30.8247	26.2813
CYE_r3.1SPA8_g019800.1	1.803	0.141667	1.66167	1.116	0.261	0	0.32		PyERF34	CYE_r3.1SPE2_g014110.1	2.8785	2.493	4.03533	2.98533	1.31833	1.79767	0.301
CYE_r3.1SPA0_g029800.1	0.806667	0.983667	0.618	1.15167	1.129	2.249	0.527		PyERF53	CYE_r3.1SPA3_g018720.1	0.5965	2.78	1.77567	0.858	1.34467	1.349	2.23967
CYE_r3.1SPA5_g021130.1	0.7155	1.181	1.87167	2.68	0.216333	0.925	0		PyMTHFR2	CYE_r3.1SPA7_g028280.1	64.6612	67.1313	52.313	97.481	119.638	81.4337	63.8823
CYE_r3.1SPE0_g036950.1	0.890667	0.482333	0.657	1.35567	1.528	1.38	1.07167		PyERF59	CYE_r3.1SPA1_g038320.1	33.7698	49.153	57.139	68.6287	38.635	56.954	52.7563
CYE_r3.1SPA0_g103700.1	0.765333	0.869333	0.952667	0.790333	1.83	0.860667	0.333667		PyERF61	CYE_r3.1SPA5_g017630.1	72.4312	60.7043	75.491	64.1583	67.679	46.089	51.7667
CYE_r3.1SPE0_g076860.1	0.7025	2.306	1.31733	2.07333	0.754667	0.784333	0.482667	Auxin Biosynthesis	PyCYP79B3	CYE_r3.1SPE6_g004740.1	27.3387	37.6043	27.9773	16.5227	17.842	18.9507	15.988
CYE_r3.1SPA0_g143160.1	1.43967	3.44967	2.331	0.833333	0.152	0.328667	0.600333		PyINS	CYE_r3.1SPA0_g099220.1	3.5285	10.9957	7.178	9.18233	12.4787	6.59833	5.99433
CYE_r3.1SPE2_g029670.1	1.03733	0.304667	0.58	0.929667	1.538	1.543	2.97633		PyTAR4	CYE_r3.1SPA8_g005760.1	1.58317	0.957	2.471	1.40367	0.224	2.50967	1.446
CYE_r3.1SPE2_g011940.1	0.938	0	0.305	0	1.348	1.29533	1.26933		PyYUC6	CYE_r3.1SPE1_g037040.1	1.35883	1.59167	1.51667	2.29133	0.828	1.873	1.62967
CYE_r3.1SPA2_g036380.1	0.919333	0.764	1.987	0.549	1.04	1.31833	1.22633	Auxin Catabolism	PyGH3.1	CYE_r3.1SPE8_g022650.1	13.0873	10.803	25.0027	29.707	38.0497	21.6193	23.379
CYE_r3.1SPA7_g018530.1	1.14783	1.335	1.59933	1.59033	0.699333	1.55033	0.682333		PyDFL1	CYE_r3.1SPA4_g020980.1	8.77433	12.269	8.789	9.287	12.054	9.705	11.6577
CYE_r3.1SPE0_g187260.1	0	0	0	2.19533	2.75867	0	2.87633		PyGH3.9	CYE_r3.1SPA8_g030340.1	1.92533	7.315	0.0666667	4.207	4.04967	4.65633	2.97467
CYE_r3.1SPA6_g043690.1	1.17783	1.30867	0.999	0.777667	0	0.989333	1.88233		PyGH3.10	CYE_r3.1SPE3_g028330.1	2.25033	3.435	2.00933	1.007	1.86833	2.12767	0.571
CYE_r3.1SPE1_g011690.1	0.457	2.25933	2.087	2.523	1.14033	0.618333	0.196333		PyGH3.11	CYE_r3.1SPA2_g028300.1	29.9335	26.4107	36.503	40.124	24.3097	50.82	56.7943
CYE_r3.1SPE0_g084710.1	1.58017	1.27833	0.111	0.733333	0.822667	0.658	2.45633		PyGH3.17	CYE_r3.1SPE1_g012990.1	1.36417	1.776	3.23833	1.54767	1.57967	0.944333	0.380333
CYE_r3.1SPA0_g070010.1	0.775333	1.48833	1.511	0.82	0.750333	1.00833	1.61133		PyDAO1	CYE_r3.1SPE7_g013930.1	12.7178	12.131	13.8197	13.337	11.2633	17.224	14.6643
CYE_r3.1SPA0_g080420.1	1.971	0.907333	0.899667	0.865667	1.42267	1.401	0.356333		PyIAMT1	CYE_r3.1SPA4_g023680.1	1.86417	1.68867	2.31867	2.675	2.803	2.33733	0.985
CYE_r3.1SPE5_g029070.1	0.644167	0	0.325333	0.966	0.640333	1.015	0.294	Auxin Transport	PyABCB1	CYE_r3.1SPE7_g008550.1	25.7932	28.4753	27.4467	51.7227	42.0297	49.5593	39.551
CYE_r3.1SPE0_g104260.1	0.902667	1.07	1.23667	1.119	0.989	1.15067	1.77833		PyABCB19	CYE_r3.1SPE3_g032090.1	8.33583	11.114	6.14	13.3283	16.0477	19.0357	15.7493
CYE_r3.1SPA2_g001670.1	1.5805	0.960333	0.687667	1.42	1.387	0.838667	0.37		PyABCG37	CYE_r3.1SPE6_g028660.1	2.88717	2.81067	1.90067	2.29367	3.12933	2.946	2.47767
CYE_r3.1SPA0_g143340.1	0.994667	1.001	1.48733	1.035	0.922667	1.17433	1.33533		PyAUX1	CYE_r3.1SPE6_g026370.1	27.6132	22.2543	28.378	42.0257	25.7553	43.0583	40.9207
CYE_r3.1SPA0_g061890.1	2.89517	2.01133	0.007	0.873333	0.484667	0.167	0.751333		PyLAX2	CYE_r3.1SPE8_g025340.1	3.16217	6.06667	2.24067	2.36	1.986	3.767	2.29967
CYE_r3.1SPE6_g009080.1	0.924667	1.26133	2.22267	0.976333	1.09267	1.21433	0.263333		PyLAX3	CYE_r3.1SPA1_g037360.1	100.213	92.6497	136.027	144.787	115.322	151.687	154.852
CYE_r3.1SPA3_g004100.1	0.921833	0.627	1.609	1.43067	0.951	1.48767	1.17033		PyPIN1	CYE_r3.1SPE5_g028220.1	37.3753	40.1687	33.2947	49.4903	34.504	53.0507	36.0833
CYE_r3.1SPA8_g025220.1	0.964833	2.04633	0.903333	1.049	0.662	1.607	0.493667		PyPIN3	CYE_r3.1SPE1_g025530.1	19.4883	22.893	25.2867	33.9053	28.7707	37.559	31.084
CYE_r3.1SPA0_g048940.1	1.11217	1.963	0.555667	0.405	1.53333	0.429667	2.517		PyPIN5	CYE_r3.1SPE0_g080500.1	6.19867	5.33	5.04367	4.70533	4.009	5.95633	6.71267
CYE_r3.1SPA2_g004890.1	1.66533	0	1.34	0	0	0	0		PyPIN6	CYE_r3.1SPA8_g002460.1	1.64167	0.69	1.001	1.492	1.19367	2.56533	3.03467
CYE_r3.1SPA0_g132860.1	1.48767	0	0.365	1.13767	1.104	1.53633	1.58667		PyPIN8	CYE_r3.1SPE3_g032330.1	1.355	0.960667	1.05533	1.84233	3.372	1.77367	0.649667
CYE_r3.1SPE6_g014960.1	0.935333	0.897667	1.702	1.504	1.122	1.725	0.677667		PyWAT1	CYE_r3.1SPA1_g025340.1	139.16	166.637	175.158	214.466	162.301	248.998	170.966
CYE_r3.1SPA0_g178450.1	0.979333	1.17767	0.869333	1.295	0.639667	1.90233	1.98467	Auxin Signaling	PyARF1	CYE_r3.1SPA0_g173330.1	19.5232	15.9327	19.698	26.086	15.1883	26.8937	22.6993
CYE_r3.1SPE6_g004330.1	2.141	0.602667	0.651667	1.188	1.998	0.227	0.451333		PyARF2	CYE_r3.1SPA5_g020210.1	40.5577	42.328	35.59	37.5487	18.6353	37.203	43.165
CYE_r3.1SPA0_g079670.1	0.5025	0.564	0.327	2.73633	0.876667	1.12767	2.38933		PyARF3	CYE_r3.1SPA4_g004350.1	14.2335	13.4213	7.29667	13.1643	12.4767	15.545	12.9267
CYE_r3.1SPE0_g011480.1	0.584	0.179	0	2.13667	0.995333	0.852	0.988		PyARF4	CYE_r3.1SPE6_g009910.1	3.23117	1.42033	1.05	2.75267	2.464	3.59633	2.616
CYE_r3.1SPA0_g181370.1	0.727	0.887	0.838333	1.37133	1.46633	1.20167	0.718667		PyARF5	CYE_r3.1SPE0_g091260.1	2.55017	4.04867	2.484	2.41333	2.997	3.37233	2.43233
CYE_r3.1SPA3_g027940.1	0.991833	1.556	2.80267	0.9	0	0.274333	2.384		PyARF6	CYE_r3.1SPE4_g006330.1	71.514	67.5877	65.2357	77.087	62.1707	82.625	78.1647
CYE_r3.1SPA2_g029250.1	1.82683	0.197333	2.87067	1.52967	0.910667	0.135333	1.48167		PyARF8	CYE_r3.1SPA3_g000170.1	17.0287	16.4503	10.9497	26.9433	23.526	28.122	25.4563
CYE_r3.1SPA0_g113430.1	0.656667	1.077	3.04267	0.855333	0.389667	1.441	1.23167		PyARF9	CYE_r3.1SPE5_g018800.1	11.4848	10.2633	9.99033	14.3847	10.6463	12.6017	11.814
CYE_r3.1SPA0_g166170.1	0.0931667	0.381	2.17933	1.246	1.15667	2.41267	0.54		PyARF10	CYE_r3.1SPE6_g010440.1	10.438	9.52367	6.78567	14.3083	22.6633	16.722	17.3527
CYE_r3.1SPA2_g041730.1	0.395667	0.539333	1.81367	1.37767	1.62967	0.406	1.334		PyARF16	CYE_r3.1SPA6_g036540.1	4.6115	3.75833	4.795	7.24833	5.081	7.661	9.57367
CYE_r3.1SPE6_g013310.1	1.01183	1.55933	0.869	1.24233	1.60933	1.214	0.826		PyARF17	CYE_r3.1SPE1_g041720.1	5.62133	6.80167	5.572	8.27833	8.06733	8.004	6.61967
CYE_r3.1SPE0_g068130.1	1.28217	0.947667	1.005	0.721667	0.737	1.38633	1.53233		PyARF18	CYE_r3.1SPE2_g022330.1	1.23433	1.033	1.056	0.824	0.695	1.31433	1.76733
CYE_r3.1SPA0_g168880.1	1.96833	0.632667	1.402	1.008	1.144	1.21767	0.693333		PyARF11	CYE_r3.1SPE7_g014380.1	14.8385	12.3903	11.9807	17.9833	15.5407	20.556	13.3157
CYE_r3.1SPA4_g012140.1	0.887333	0.482333	0.657	1.393	1.55033	1.37967	1.04967		PyTIR1	CYE_r3.1SPE8_g035900.1	29.8802	36.437	39.7583	34.115	40.5707	42.0153	41.8753
CYE_r3.1SPA0_g163350.1	0.739833	1.64733	1.51	1.10233	1.622	0.795	0.335		PyAFB2	CYE_r3.1SPA3_g036090.1	53.7758	53.2763	48.4633	62.084	53.856	63.0833	75.85
CYE_r3.1SPA3_g029040.1	0.9725	1.29533	0.686667	2.437	1.739	0.506667	0.384667		PyIAA3	CYE_r3.1SPE0_g032320.1	61.8893	51.672	117.593	49.4387	21.6767	51.176	47.3
CYE_r3.1SPA2_g004590.1	1.24083	1.14567	0.65	1.31633	1.348	1.21467	0.231		PyIAA9	CYE_r3.1SPE6_g025330.1	37.6338	40.6837	43.856	32.9493	30.0797	27.4747	27.0677
CYE_r3.1SPA2_g035340.1	0.648833	0.613333	0.443667	0.930667	1.67733	1.73633	1.33167		PyIAA11	CYE_r3.1SPA8_g026470.1	13.5342	11.979	18.006	13.8507	23.9397	8.866	11.4663
CYE_r3.1SPA7_g016310.1	0.841167	0.614333	1.19767	1.076	0.461667	0.938333	2.455		PyBDL	CYE_r3.1SPE0_g009710.1	4.88933	3.996	6.96067	6.40167	6.009	4.65467	3.93467
CYE_r3.1SPE0_g194310.1	1.75483	2.28533	0.319	0.249	0.621333	0.0813333	2.34033		PyIAA14	CYE_r3.1SPE0_g032340.1	298.474	287.703	737.258	319.696	98.4833	291.586	429.713
CYE_r3.1SPA0_g177160.1	1.22467	1.01767	0.863	0.699	1.22067	1.30833	1.94633		PyIAA16	CYE_r3.1SPE6_g030890.1	49.6575	52.2967	74.2727	48.4937	27.105	57.1487	45.1973
CYE_r3.1SPE1_g039560.1	1.01033	0.412333	0.293	0.786333	1.414	0.9	0.779		PyIAA19	CYE_r3.1SPE3_g008440.1	22.0185	19.7563	20.2887	14.7843	21.2943	14.5413	8.15
CYE_r3.1SPE7_g013040.1	0.678167	0.194667	1.35267	0	0.993	0.307667	2.23467		PyIAA26	CYE_r3.1SPE3_g006490.1	28.3938	33.3143	25.558	28.9417	15.2673	28.2783	21.716
CYE_r3.1SPE1_g010900.1	0.573667	1.08833	0.901	1.22033	1.748	1.28467	0.903333
CYE_r3.1SPE2_g024670.1	0.553833	2.182	0	1.16767	1.67233	0.979667	1.14367
CYE_r3.1SPA0_g183040.1	1.46917	0.532333	0	0	0.905667	0.33	4.587
CYE_r3.1SPE4_g035360.1	1.40217	0.859	0	0.735	1.106	1.60767	1.76733
CYE_r3.1SPA0_g093190.1	0.971333	0	1.70333	1.451	1.89333	3.12533	0
CYE_r3.1SPA0_g157720.1	0.597667	0.298333	1.07967	1.81767	2.14433	2.08033	0.732667
CYE_r3.1SPA8_g009590.1	0.938	1.71533	0.896	1.37067	0.344667	1.857	2.29467
CYE_r3.1SPE8_g033550.1	1.23433	0.855	0.741667	0.851333	0.978333	1.46767	2.03833
CYE_r3.1SPA0_g076700.1	0.692167	0.899333	0	0.611667	1.79067	1.82567	2.64667
CYE_r3.1SPE7_g007210.1	0.878167	0.781667	0.474667	0.968	1.14667	1.66367	0.726667
CYE_r3.1SPA8_g026920.1	0.319833	1.17333	1.768	0.388667	0.361333	0.916667	0.238667
CYE_r3.1SPE0_g113350.1	1.4675	1.36167	2.29667	0.783333	0.913333	1.763	0.147
CYE_r3.1SPA0_g093620.1	0.843167	1.298	1.30133	0.961	1.01067	1.54267	1.29367
CYE_r3.1SPE0_g122940.1	0	0	0	0	0	2.825	1.754
CYE_r3.1SPA7_g025990.1	1.05983	0.714	1.12733	1.17033	0.729333	1.28467	1.71233
CYE_r3.1SPA8_g027550.1	1.15167	0.426333	1.20333	1.425	2.36467	1.606	0.535333
CYE_r3.1SPA6_g042250.1	0.754	1.068	0.821	1.67033	2.00567	2.07233	0
CYE_r3.1SPE0_g164720.1	0	0	0.540667	0	1.488	0.185333	0
CYE_r3.1SPE0_g064660.1	1.1075	0.861667	0.626333	0.668667	2.79667	0.304667	1.82933
CYE_r3.1SPA4_g011360.1	1.17117	0.55	0.987667	1.34067	1.25067	1.435	1.05667
CYE_r3.1SPA2_g014210.1	0.614333	0.772667	0.183	2.16633	2.24867	1.46167	1.701
CYE_r3.1SPE0_g084740.1	0.711667	0.585	0	0.402	1.681	0	5.747
CYE_r3.1SPA3_g035440.1	0.721167	0.623333	0.227	1.908	0.717667	2.249	1.69933
CYE_r3.1SPA0_g070880.1	0.921833	1.91967	1.32967	0.466333	1.15333	1.235	0.511667
CYE_r3.1SPA1_g036590.1	0.628167	0.49	0.623333	1.87567	2.063	0.752667	0.387
CYE_r3.1SPA7_g017830.1	0.168333	1.315	0.339	2.30133	0.244667	1.635	0
CYE_r3.1SPA0_g011080.1	0.742833	1.799	0	1.03	1.84967	0.906333	1.968
CYE_r3.1SPA6_g024680.1	0.127667	0.758667	0	0.691	1.19133	2.52333	1.07533
CYE_r3.1SPA0_g035120.1	0.63	0.539333	0.517333	1.06967	1.56633	0.205333	3.35833
CYE_r3.1SPE0_g070930.1	1.8315	0.708667	0.168	0.471333	0.281	0.254	3.671
CYE_r3.1SPE3_g006520.1	1.23	1.22567	0.977667	0.351	0.757667	1.21333	1.55367
CYE_r3.1SPE8_g033180.1	0	1.10367	7.306	0.235	0	0.588667	0.409
CYE_r3.1SPE3_g024850.1	1.04883	1.847	0.651	0.873667	0.952667	1.05433	1.54167
CYE_r3.1SPE0_g050990.1	0.42	0.574667	0	1.10867	2.03167	1.80167	0.903667
CYE_r3.1SPE0_g094930.1	0.520833	1.166	0.722667	2.06567	0.632667	1.29533	0.695667
CYE_r3.1SPA0_g148020.1	1.171	1.323	0.287333	1.02467	1.723	1.666	0.804
CYE_r3.1SPA2_g014710.1	3.89717	0	0	3.05	0	3.20667	0
CYE_r3.1SPE0_g160560.1	0.8765	1.67133	0.609667	1.09067	1.262	1.92633	0.81
CYE_r3.1SPA0_g089020.1	0.502167	0	1.381	1.22367	1.90267	1.10133	1.21367
CYE_r3.1SPA0_g092590.1	0.897667	1.033	0.85	1.39967	0.823	1.27967	1.26967
CYE_r3.1SPE0_g069840.1	0.385667	1.19533	0.188333	0.798333	1.773	0.907333	2.275
CYE_r3.1SPE0_g185110.1	0.577	0.748	3.063	0.762333	0.594667	0.826667	2.571
CYE_r3.1SPE4_g004200.1	1.522	0.977333	0.606333	1.51733	1.06967	1.90167	0.708
CYE_r3.1SPA0_g059850.1	0.768833	0.653667	0.330333	1.37133	1.46067	1.42	1.952
CYE_r3.1SPE5_g020670.1	1.35083	0.891667	1.113	0.872333	1.23367	1.521	0.430333
CYE_r3.1SPE8_g017430.1	1.65767	0.951333	0.591667	1.897	0.415333	1.53267	0
CYE_r3.1SPA0_g100710.1	0.972667	1.00867	1.017	1.71233	0.601	2.164	1.144
CYE_r3.1SPE0_g029280.1	1.29917	1.15933	1.01	0.73	0.956667	0.858	2.004
CYE_r3.1SPA7_g013520.1	0.522333	0	1.20433	0.796667	1.11767	1.11867	1.018
CYE_r3.1SPE0_g065070.1	1.01533	2.02367	0.339333	0.416667	0.298333	0.741	3.205
CYE_r3.1SPE1_g005810.1	0.652	0.721333	0.781333	1.65967	0.866667	1.75267	1.52867
CYE_r3.1SPE0_g132220.1	0.6555	1.44367	1.05967	1.16167	1.429	0.444333	1.66033
CYE_r3.1SPA0_g157730.1	0.696167	1.09433	1.46767	1.307	1.21233	1.52	0.496333
CYE_r3.1SPE0_g179880.1	0.6335	0.706333	0.857667	1.33333	1.00533	1.32833	2.07433
CYE_r3.1SPA0_g145840.1	0.3625	0.856333	0.848	1.349	2.48333	1.27767	0.936333
CYE_r3.1SPA2_g037970.1	1.0645	1.23967	1.215	0.628667	1.58333	1.37833	0.958
CYE_r3.1SPE2_g027850.1	1.84517	0.308333	0.660667	1.01467	1.41267	1.977	1.12333
CYE_r3.1SPE0_g139300.1	0.7675	2.15633	3.43667	0.653667	0.739667	0.292667	0
CYE_r3.1SPE3_g021510.1	0.7675	2.15633	3.43667	0.653667	0.739667	0.292667	0
CYE_r3.1SPA0_g025440.1	1.12533	1.04367	0.365667	0.399333	1.38567	0.691	2.06067
CYE_r3.1SPA2_g032250.1	0.522167	0.699333	0.557	1.52933	1.496	1.59267	2.02733
CYE_r3.1SPA5_g021170.1	0.8335	1.42667	0.388	1.05	1.61533	1.52267	0.789333
CYE_r3.1SPA0_g141450.1	0.678667	0.649333	1.034	1.111	1.99633	1.835	1.42833
CYE_r3.1SPA6_g039580.1	0.543833	1.61567	1.13033	1.01967	1.407	1.678	0.744
CYE_r3.1SPE1_g004870.1	1.42217	0.498	0.926	1.75	1.223	0.826333	0.666667
CYE_r3.1SPE1_g026180.1	1.35217	0.131667	0.304667	1.49233	1.89567	1.808	0.594333
CYE_r3.1SPE2_g001630.1	0.946	0.779	1.17433	0.6	0.900667	1.00833	1.74767
CYE_r3.1SPA0_g071580.1	0.7795	2.186	0.536	0.784	1.66	1.273	0.801333
CYE_r3.1SPA4_g029470.1	1.8555	1.707	1.23267	1.25567	0.700667	0.92	0.391333
CYE_r3.1SPA2_g008150.1	0.964167	1.724	0.960333	0.993333	1.253	1.487	0.210333
CYE_r3.1SPE6_g024070.1	0.792167	0.657667	0.578333	1.32	1.035	1.70333	0.995333
CYE_r3.1SPE0_g141830.1	1.01033	1.09933	1.30167	0.996667	0.519333	1.346	0.588667
CYE_r3.1SPE1_g040020.1	3.402	0.363	4.22333	0	0.75	0.49	0.649333
CYE_r3.1SPE1_g017710.1	1.29367	0.519667	1.33767	1.39933	1.666	1.36067	0.931333
CYE_r3.1SPA0_g181410.1	1.07467	0.702667	1.26733	1.304	1.225	1.30533	0.77
CYE_r3.1SPA2_g033870.1	0.7665	0.672	0.802	0.607667	2.049	1.78033	1.251
CYE_r3.1SPA4_g025040.1	0.785167	1.00633	2.72833	1.64867	0.996333	2.01433	0.558333
CYE_r3.1SPE0_g105550.1	1.2805	0.908667	0.299667	1.28033	1.041	1.10433	1.38633
CYE_r3.1SPA5_g011510.1	1.29167	1.017	0.989667	0.700667	2.19733	1.28267	0.552333
CYE_r3.1SPA0_g136590.1	0.475667	1.05333	0.199667	1.95833	1.28067	1.13367	1.572
CYE_r3.1SPE3_g030970.1	0.982333	1.04667	1.16633	0.441	2.01567	1.467	1.37667
CYE_r3.1SPE3_g022780.1	0.160333	0.459333	0.268	0.865333	1.48467	1.40433	0.918333
CYE_r3.1SPE8_g034170.1	0.8915	1.25967	0.443	1.298	1.08	1.37033	0.961333
CYE_r3.1SPA7_g021630.1	1.156	0	0.956333	0.857	1.70267	1.09333	0.898667
CYE_r3.1SPA7_g015510.1	0.803333	2.06467	0.452333	1.35367	0.849333	0.462667	1.61333
CYE_r3.1SPE0_g020370.1	0.159667	0.354667	0.425667	0	3.06833	1.32933	2.02433
CYE_r3.1SPA0_g070600.1	0.8315	0.582333	0.473	2.58267	0.939667	0.950333	0.282667
CYE_r3.1SPA5_g019760.1	0.8315	0.582333	0.473	2.58267	0.939667	0.950333	0.282667
CYE_r3.1SPE3_g003300.1	1.18183	1.48367	0.700333	1.368	1.104	0.979	1.37767
CYE_r3.1SPE0_g157780.1	0.849333	1.12167	1.18333	0.559	1.19	1.10067	2.10033
CYE_r3.1SPA6_g026620.1	0.928833	0.815333	1.73133	1.118	1.09667	1.217	0.984333
CYE_r3.1SPE0_g158880.1	1.10633	0.685667	1.79267	0.763333	1.12267	0.837	1.60767
CYE_r3.1SPE2_g023540.1	1.0785	0.504333	0.438667	1.15533	1.27133	1.607	1.24233
CYE_r3.1SPE0_g070730.1	1.0805	1.30433	0	0.465667	1.88167	0.213	3.46
CYE_r3.1SPA1_g029470.1	0.312167	0.292	0.537333	0	1.659	1.08033	0.0876667
CYE_r3.1SPE1_g015650.1	0.137	6.97333	0.199	0.325	0.228333	0.233667	0.0976667
CYE_r3.1SPA8_g005480.1	1.44717	1.383	1.17033	1.24533	1.216	2.21133	0.761
CYE_r3.1SPA4_g002010.1	0.829	2.01933	1.193	0.54	1.117	0.929667	0.779
CYE_r3.1SPA0_g037760.1	1.6465	0.243333	1.25133	0.320333	1.07233	0.394667	1.867
CYE_r3.1SPA0_g142650.1	1.12517	0.667333	2.42667	1.02367	0.938667	0.297	0.110333
CYE_r3.1SPA7_g027780.1	0.863333	1.09667	0.922	1.36367	1.87967	1.556	0.373333
CYE_r3.1SPE0_g129960.1	1.99267	0	1.411	0	1.21133	1.23	1.07233
CYE_r3.1SPE0_g132300.1	0.759	2.24633	1.06333	0.702333	0.794	0.399333	0.938
CYE_r3.1SPA0_g088640.1	1.02833	1.087	0.856333	0.977	1.14	1.43067	1.12533
CYE_r3.1SPA0_g165640.1	0.270167	0.444667	1.192	0.538	1.62733	2.239	1.712
CYE_r3.1SPA1_g002680.1	0.805333	0.597667	0.835667	1.327	1.40067	1.504	0.48
CYE_r3.1SPE5_g003760.1	1.2785	1.327	1.03	0.763667	0.747	1.56533	1.75667
CYE_r3.1SPA6_g048050.1	0.554167	0.732	1.08567	0	2.572	1.464	0.759
CYE_r3.1SPA6_g043270.1	1.08167	1.36167	0.410667	0.758333	0.951667	1.33933	1.38733
CYE_r3.1SPE5_g019060.1	1.29267	2.859	0	0	0.841	0	0.550333
CYE_r3.1SPE6_g013560.1	1.79483	1.42233	2.44833	0	1.90767	1.44	0
CYE_r3.1SPE0_g005910.1	0.782833	0.433333	1.27533	1.09833	1.27	1.507	0.92
CYE_r3.1SPE5_g018840.1	0.522667	0.955	1.95133	1.71967	0.74	1.877	1.225
CYE_r3.1SPE8_g033600.1	1.8015	1.14333	0.820333	1.003	0.964667	0.989667	0.737
CYE_r3.1SPA3_g022290.1	1.02433	1.80533	0.635667	0.552	0.826	1.35367	1.34067
CYE_r3.1SPE0_g070590.1	0.804333	0.514333	1.83	0.602333	1.388	0.395333	2.08567
CYE_r3.1SPE0_g191600.1	1.81633	0.903667	0.0123333	0.436667	0.986333	0.269333	3.40433
CYE_r3.1SPA0_g085970.1	1.213	0.719	0.672	0.752667	1.25367	0.867667	1.16533
CYE_r3.1SPA3_g003190.1	1.15767	0.190667	0	0.576333	2.392	0.890667	0.316333
CYE_r3.1SPE0_g112700.1	0.415667	1.20433	1.01267	1.25567	1.261	1.017	0.407667
CYE_r3.1SPA0_g154360.1	0.7995	0.661333	0.952	2.07033	1.43167	1.13333	1.02533
CYE_r3.1SPA0_g089540.1	0.485167	2.76567	0.286333	0.390333	1.39733	0.541667	2.071
CYE_r3.1SPA6_g042970.1	0.4465	1.58533	1.043	1.28833	1.434	0.806667	0.790333
CYE_r3.1SPE5_g017260.1	0.9025	0.474333	2.408	2.73967	0.468333	0.437	1.04567
CYE_r3.1SPA0_g156570.1	0.930833	1.54833	0.501667	0	2.22433	3.71733	0
CYE_r3.1SPE1_g025690.1	0.666833	0	0.622	0.443	1.13633	2.40167	2.626
CYE_r3.1SPA1_g033260.1	0.8535	1.119	1.278	1.06567	1.45433	2.334	0.386
CYE_r3.1SPE0_g101620.1	1.42367	1.05767	1.67667	0.490667	1.12867	2.252	0.623
CYE_r3.1SPA4_g006910.1	0.846667	0.344333	1.00533	1.00833	1.01433	2.05567	1.323
CYE_r3.1SPE3_g033900.1	1.0065	0.873	0.319	1.559	0.723333	2.39367	1.34
CYE_r3.1SPE3_g007450.1	0.878833	0.37	1.173	1.52667	1.36633	0.848667	0.991667
CYE_r3.1SPE0_g185540.1	0.323167	0.526333	0	1.83067	1.34667	1.95867	0.389333
CYE_r3.1SPE2_g001960.1	1.13267	2.21733	0.639	0.648	0.626	0.726333	0.475667
CYE_r3.1SPA1_g011440.1	1.39033	1.23433	0.929333	1.28733	1.353	0.789	0.528
CYE_r3.1SPE0_g095870.1	0.567167	3.02233	0.656	0.338667	0.817	0.616667	0.533667
CYE_r3.1SPA7_g019200.1	1.58217	1.05233	1.184	0.723333	1.49967	0.751667	0.573667
CYE_r3.1SPA2_g038170.1	0	0	0	0	0	0	0
CYE_r3.1SPE5_g017590.1	0.769833	2.57767	1.22167	0.545667	1.48067	0.359333	1.20833
CYE_r3.1SPA2_g000940.1	0.777833	1.568	1.862	0.960667	1.51167	0.874667	0.952667
CYE_r3.1SPA6_g025310.1	1.06717	0.497333	0.386	1.39133	1.831	1.45133	1.317
CYE_r3.1SPA6_g048110.1	0.668833	0.597333	0.278	2.33333	2.28867	1.312	0.645
CYE_r3.1SPE0_g093740.1	1.41017	1.64467	1.20567	1.054	0.984333	1.19433	0.969667
CYE_r3.1SPE6_g012220.1	0.593333	0.969333	2.73667	1.50633	0.043	0.869	1.906
CYE_r3.1SPE0_g089870.1	1.83017	1.082	0.269	0.931333	1.48167	1.41533	0.538667
CYE_r3.1SPA6_g041680.1	1.01483	0.791333	1.786	0.239667	1.32567	1.366	0.678333
CYE_r3.1SPE6_g022170.1	0.0975	2.09933	1.42767	0.535667	2.971	0.408	0
CYE_r3.1SPA3_g030640.1	0.728667	0.391	0.401667	0.281667	2.47367	1.14767	1.33967
CYE_r3.1SPA0_g081060.1	1.1505	1.16367	1.21867	1.16967	0.412333	1.45233	1.08133
CYE_r3.1SPA0_g068460.1	1.19383	0.921667	1.008	0.316	1.01633	1.48233	1.32733
CYE_r3.1SPE0_g102150.1	0.948667	0.683	0	0.854	1.24933	2.06533	2.78033
CYE_r3.1SPA4_g033830.1	1.16133	1.66833	2.91933	1.16067	0.155333	1.29267	0.817
CYE_r3.1SPA1_g016850.1	1.24917	0.0923333	0.778667	0.0696667	4.24233	0.553333	1.92433
CYE_r3.1SPE8_g021390.1	0.539667	0	1.14233	0.380667	1.16167	1.81767	2.478
CYE_r3.1SPA6_g011410.1	1.23233	1.574	1.46267	1.072	0.567667	1.431	1.02733
CYE_r3.1SPA1_g030290.1	0.761833	0	1.72933	1.29633	0.437667	2.29367	0.923333
CYE_r3.1SPE8_g021340.1	1.67233	1.07833	0.813667	0.766667	1.079	1.445	0.337667
CYE_r3.1SPA0_g037770.1	1.5115	0.827	0.827333	0.781333	0.990333	0.356333	2.89533
CYE_r3.1SPA6_g014460.1	1.19867	0	0	0	0.914	0	0
CYE_r3.1SPA0_g120780.1	0.593167	1.455	0.797667	1.12067	0.680333	2.223	1.64967
CYE_r3.1SPA0_g149590.1	1.45867	0	0.731333	1.17767	1.17533	1.42833	1.18733
CYE_r3.1SPE1_g008710.1	0.858333	0	0	2.531	2.12933	1.10267	0.289
CYE_r3.1SPA1_g039190.1	0.339833	0.318	1.134	1.44667	3.05333	0.818667	0
CYE_r3.1SPE0_g015890.1	2.286	0.368	1.41067	1.22167	1.57667	0.773667	0.103
CYE_r3.1SPA0_g151340.1	1.21	0.705667	0.728333	1.59867	1.69633	1.321	1.654
CYE_r3.1SPA3_g035850.1	0.169	0	2.92167	0.657667	1.187	1.607	1.21133
CYE_r3.1SPE0_g044540.1	0.675333	0.993333	0.612	0.645667	1.096	1.73033	1.238
CYE_r3.1SPA3_g002410.1	0.691667	0.952667	0.441	1.25333	0.914667	0.769	1.71567
CYE_r3.1SPE0_g039680.1	1.374	0.787333	0	3.881	0.944333	0.630333	0
CYE_r3.1SPA6_g015600.1	0.309333	0.315	1.12333	2.06	2.26667	0.913	0
CYE_r3.1SPE1_g023170.1	0.876833	1.25333	1.93967	0.501333	1.03367	0.896667	0.902
CYE_r3.1SPA0_g084560.1	0.819333	1.75867	0.499333	0.619333	1.238	1.928	0.518333
CYE_r3.1SPE2_g007560.1	0	0	0	0	0.898667	2.10467	0
CYE_r3.1SPA7_g023820.1	0.323	1.29667	0.946	1.327	1.64767	2.01767	1.30567
CYE_r3.1SPE0_g061760.1	0	0	0.212	0.734333	3.52433	0.455	0.960333
CYE_r3.1SPA0_g083950.1	0.444833	0	2.16733	2.03267	0	2.198	1.253
CYE_r3.1SPE1_g022890.1	0.583	0.745	1.00267	1.10133	1.39333	2.70167	1.22567
CYE_r3.1SPE8_g032360.1	0.568	0.871333	0.883667	1.36333	1.497	1.77567	1.04933
CYE_r3.1SPA5_g023500.1	0.939833	1.19667	1.55267	0	2.58333	0.804667	0.563
CYE_r3.1SPA2_g027360.1	2.01683	1.40067	0.976667	0	1.366	0.424667	1.18533
CYE_r3.1SPA0_g007000.1	1.828	0	0	0.550667	0.182	0.917	3.435
CYE_r3.1SPA7_g020220.1	1.29483	1.478	1.03867	0.809333	1.224	1.12567	0.842667
CYE_r3.1SPE0_g020410.1	1.19283	1.59933	2.31967	0.327333	0.207667	0.623667	1.63867
CYE_r3.1SPA4_g011140.1	1.811	0.923	0	0	0	0.518	0
CYE_r3.1SPA0_g144100.1	0.170667	0.552	0.402667	1.37567	1.66633	1.751	2.03833
CYE_r3.1SPA4_g018880.1	1.273	1.64033	2.02033	1.237	0.933667	0.878667	0.295
CYE_r3.1SPE2_g022330.1	1.23433	1.033	1.056	0.824	0.695	1.31433	1.76733
CYE_r3.1SPA6_g048030.1	0.734667	1.22967	1.05833	1.05033	1.31633	1.188	0.956
CYE_r3.1SPA0_g051610.1	1.44733	0.771	0.311	0.783	0.881	0.812	2.79533
CYE_r3.1SPE1_g041160.1	0.466833	0.359	2.386	0.944333	1.12333	1.73567	2.10467
CYE_r3.1SPE6_g024010.1	0.473333	0.191667	3.41033	0.651667	0.132	2.39267	2.817
CYE_r3.1SPE6_g017970.1	0.163333	0	0.586667	1.40667	2.989	0	0
CYE_r3.1SPA7_g026770.1	0.205333	0.176	0	3.141	1.665	1.17533	0
CYE_r3.1SPA2_g005710.1	0.513	0	0.727	1.09067	0.256667	0.756667	4.352
CYE_r3.1SPE3_g030490.1	0.529	1.60333	0.752	1.72633	2.375	1.40433	0
CYE_r3.1SPA5_g017000.1	0.501667	1.8	3.8	0.174667	1.57867	1.03633	0.597
CYE_r3.1SPE0_g161630.1	0.660167	1.51767	1.03433	0.776333	1.40067	0.873667	2.72567
CYE_r3.1SPA0_g096120.1	0.772333	0.855667	0.575667	0.983333	1.25233	1.56833	0.991333
CYE_r3.1SPA0_g037780.1	0.754667	2.664	0	0.861	0.693333	0.478	2.98767
CYE_r3.1SPE0_g076280.1	0.941	1.138	1.4	0.875	1.126	1.449	1.10467
CYE_r3.1SPE1_g013780.1	0.581167	0.560333	0.284	0.923	1.37367	1.16167	0.393667
CYE_r3.1SPE0_g012140.1	0.189333	0.807	0.384667	0	0.768667	0.888333	0.350333
CYE_r3.1SPE0_g011090.1	0.781333	0	1.29533	4.525	0.551	1.55833	0.433667
CYE_r3.1SPA0_g163190.1	0.661167	1.64	1.252	1.386	0.785333	1.51833	0.803667
CYE_r3.1SPA0_g023950.1	1.252	0.55	0.987667	1.34067	1.25067	1.50033	0.982333
CYE_r3.1SPA0_g088550.1	1.0815	0.813667	3.11367	0.751333	1.27433	1.33567	0.331333
CYE_r3.1SPA0_g054820.1	1.501	0.823667	0.650667	0.899	0.159667	0.627	3.86467
CYE_r3.1SPE2_g028690.1	1.38317	2.576	1.22167	1.457	1.05	0.970667	0.209667
CYE_r3.1SPA7_g024170.1	0.972167	1.75033	0.783667	0.227333	0.769	1.522	0.396667
CYE_r3.1SPA6_g039750.1	0.813	0.999667	0.981	2.365	0	1.141	0.719333
CYE_r3.1SPA0_g119730.1	0.711167	1.04933	1.44067	1.79267	0.531667	1.54933	1.23533
CYE_r3.1SPE5_g025790.1	0.3105	1.60867	0	1.19967	1.67733	1.06	0.361333
CYE_r3.1SPA3_g016850.1	1.34667	0.523333	0.778333	0.96	0.955667	2.66067	0.415667
CYE_r3.1SPE3_g013800.1	0.237667	0.898333	0.492667	0.637333	0.556667	1.66667	0.359667
CYE_r3.1SPE0_g121690.1	0.607167	1.176	0.765667	1.43833	1.34867	1.53333	1.184
CYE_r3.1SPE8_g033290.1	0.884	1.83	1.084	0.912333	1.55767	1.04033	1.20267
CYE_r3.1SPE3_g001090.1	1.34133	0.897333	1.82067	0.533	1.71267	1.43233	0.880667
CYE_r3.1SPA0_g172930.1	0.564333	0.841	0.728	1.07967	0.588	0.810667	0.744667
CYE_r3.1SPA2_g020740.1	1.75717	0	2.23433	0	0	1.54	0
CYE_r3.1SPA0_g147200.1	0.593	1.92033	1.13033	0.990667	1.409	1.53567	0.744
CYE_r3.1SPA5_g003490.1	0.998333	0.123	0.878333	1.084	1.47933	1.47433	1.379
CYE_r3.1SPA0_g175860.1	1.057	1.50033	0.196333	1.37767	0.964	1.43133	1.29933
CYE_r3.1SPE4_g000810.1	1.4085	1.58367	1.37	0.395667	1.023	2.00367	0.758333
CYE_r3.1SPE3_g004890.1	1.15517	0.778667	0	1.68633	0	3.436	0
CYE_r3.1SPE8_g006000.1	1.2385	1.32433	3.13433	1.257	0.987	1.031	0.240667
CYE_r3.1SPA8_g028230.1	1.33383	0.956333	0	0.751667	1.341	2.22133	1.77667
CYE_r3.1SPE0_g063870.1	1.02267	3.424	0.211667	0.190667	0.654333	0.224333	1.83
CYE_r3.1SPA0_g094370.1	1.15283	0.527333	0.573667	1.344	1.313	1.00233	1.22567
CYE_r3.1SPA0_g120650.1	1.15717	0.717333	0.305	0.993333	0.793667	1.633	1.00767
CYE_r3.1SPE0_g042980.1	1.462	0.815333	1.77667	0.147333	0.5	0.55	2.744
CYE_r3.1SPE0_g152910.1	0.884667	0.448	1.039	1.668	0.986333	1.99033	1.69167
CYE_r3.1SPA4_g000260.1	0.586333	2.792	0	1.00933	1.25767	0.616667	1.11467
CYE_r3.1SPE8_g017230.1	1.1765	1.53333	3.30933	0.541333	0.498333	1.27367	0.865333
CYE_r3.1SPE0_g104400.1	0.932833	1.38333	0.477667	1.276	1.19433	1.20367	1.30467
CYE_r3.1SPA6_g025210.1	0.903167	0.588	2.46267	1.67433	0.837	0.906333	0.288
CYE_r3.1SPE2_g029630.1	0.95	1.74033	0.563	0.600333	0.889667	2.27633	0.592
CYE_r3.1SPA0_g148570.1	0.661167	0.516	0.612333	2.139	1.57433	1.933	0.935
CYE_r3.1SPE1_g027390.1	0.394667	0.693333	0.554667	0.823	2.45233	1.31367	1.11833
CYE_r3.1SPA0_g133080.1	1.263	0.596333	0.375	1.07267	1.785	1.64033	1.06633
CYE_r3.1SPA3_g020600.1	0.847833	0.844	0.733333	0.365333	1.063	2.42133	0.201
CYE_r3.1SPE0_g193860.1	0.456333	0.807333	1.13533	0.545	1.579	0.414	3.688
CYE_r3.1SPA0_g013750.1	1.22767	1.32567	0.671667	1.438	0.756667	1.639	1.347
CYE_r3.1SPA7_g020440.1	0.6255	1.07933	1.03967	0.580333	2.59033	0.966667	0.631
CYE_r3.1SPE5_g029380.1	0.734167	0.513	0.854	1.58467	1.66267	2.07033	0.868333
CYE_r3.1SPE6_g012350.1	0.917	0.890667	0	1.76433	1.34067	1.56567	0.983667
CYE_r3.1SPA0_g109280.1	0.2645	0.752333	1.016	0.114333	2.31733	1.34467	0.425
CYE_r3.1SPA0_g112780.1	0.746833	0.590333	0	1.25133	1.39833	1.763	2.18
CYE_r3.1SPE8_g003880.1	0.728	0.945	1.80533	1.898	1.20167	0.93	0.363
CYE_r3.1SPE1_g036600.1	0.736833	0.572667	0.391	2.071	1.294	1.00867	2.42433
CYE_r3.1SPE6_g031210.1	0.580667	0.597333	0.660667	2.33333	2.22567	1.26333	0.637667
CYE_r3.1SPE0_g193510.1	0.8255	0.642667	1.00667	0.685333	1.576	0.371333	3.887
CYE_r3.1SPA0_g104770.1	1.47183	1.082	1.186	1.05	0.962333	1.84633	0.586
CYE_r3.1SPA0_g053250.1	1.28217	0.947667	1.26933	0.721667	0.737	1.38633	1.53233
CYE_r3.1SPA0_g051620.1	3.28167	1.17467	0.503667	0.975333	1.03833	0.626333	1.941
CYE_r3.1SPA0_g072020.1	1.50033	1.244	1.22	1.462	1.54533	1.34133	0.402
CYE_r3.1SPE0_g157750.1	1.09317	0.743667	0.902667	1.904	1.222	2.099	0.928
CYE_r3.1SPA6_g013470.1	1.42483	1.132	0.992	0.692	0.982333	1.14267	0.896667
CYE_r3.1SPE6_g000580.1	1.30983	2.12033	0.552667	0.781	0.754333	0.432333	0.792333
CYE_r3.1SPE0_g107680.1	0.867167	0.719333	0.363	1.764	1.197	1.606	1.94033
CYE_r3.1SPE0_g145840.1	1.41417	0.685667	0.809667	1.86933	0	0.971667	2.15567
CYE_r3.1SPA5_g024650.1	3.06667	0.451	2.62367	0	0.393	0.712667	1.384
CYE_r3.1SPE1_g012530.1	0.999	0.644	0	0.213	2.09033	0.748333	0.5
CYE_r3.1SPA0_g085460.1	0.527167	0.663	0.330333	1.344	2.06733	1.198	1.09833
CYE_r3.1SPE0_g174750.1	1.026	1.24767	0.702667	1.64733	2.017	1.75	0.589667
CYE_r3.1SPA0_g113680.1	1.56317	0.575333	3.21967	0.483667	0.723333	0.442	0.432333
CYE_r3.1SPA0_g096570.1	0.532667	0.765	0.566333	0.539333	1.118	2.728	1.04067
CYE_r3.1SPA0_g131020.1	0.707667	0.450333	1.536	1.74067	1.58767	1.56933	0.362
CYE_r3.1SPE0_g012150.1	0.6305	0.575667	1.00767	0.354	1.26767	0.936667	1.35033
CYE_r3.1SPA2_g028810.1	1.4855	1.36033	0.641333	0.377333	0.804333	0.958667	1.026
CYE_r3.1SPE0_g081780.1	1.13133	0.735	0.461	0.888	1.21733	0.453667	2.746
CYE_r3.1SPE0_g116260.1	2.1115	0.913	0.210667	0.868	1.04233	1.011	1.90833
CYE_r3.1SPE0_g066870.1	2.27417	0.258333	0	0.525667	1.288	0.368667	4.16833
CYE_r3.1SPA5_g017970.1	0.6055	0.497667	0.617	0.819	1.82667	1.06167	0.574667
CYE_r3.1SPE0_g069890.1	2.392	0.344333	0.722	0.447333	0.375333	0.680667	2.30733
CYE_r3.1SPE0_g088830.1	0.868167	0.640667	1.16267	1.67767	1.03767	1.738	1.93333
CYE_r3.1SPA0_g050520.1	0.952833	3.48833	0.339333	0.379333	1.10433	0.514333	0.849333
CYE_r3.1SPE0_g060910.1	1.13217	0.617667	0	0.490667	0.546333	2.08967	0.684
CYE_r3.1SPE6_g031510.1	0.504333	0.292667	0	0.311333	2.72233	1.74933	1.19833
CYE_r3.1SPA6_g040680.1	1.12967	0.839667	0.692333	1.72033	1.448	1.48	1.15967
CYE_r3.1SPE4_g036020.1	0.598667	0.289667	0.509	1.46667	0.727667	1.79767	2.79633
CYE_r3.1SPA6_g019800.1	0.899167	1.03267	0.78	1.35067	1.31233	1.20167	0.893667
CYE_r3.1SPA0_g048280.1	0.5215	3.16267	0	1.53267	0.556333	1.127	1.54267
CYE_r3.1SPE5_g026260.1	1.33967	1.94133	0.309	1.18667	0.970667	2.41433	0.378667
CYE_r3.1SPE8_g032530.1	0.396833	0.149667	1.078	1.75233	0.624	1.89433	0.965333
CYE_r3.1SPE1_g003650.1	1.24933	0.466	0.545	1.30533	1.17833	1.598	0.738333
CYE_r3.1SPE2_g013970.1	0.955333	0.149667	0.554667	2.63967	0.716	2.57933	0.366333
CYE_r3.1SPE0_g134590.1	0.800833	1.37733	0.966333	1.33367	1.35233	0.57	1.04033
CYE_r3.1SPE5_g016120.1	0.547	0.883	0.326333	1.00333	1.54133	1.91767	1.742
CYE_r3.1SPE0_g145040.1	0.747	1.09833	0.779	1.487	0.766	2.049	1.46367
CYE_r3.1SPA0_g045310.1	0.583667	1.491	0.743667	0.821	1.981	0.658	1.912
CYE_r3.1SPE0_g044350.1	0.802667	0.709667	0.626	2.32233	0.720333	1.486	0.820667
CYE_r3.1SPA0_g117970.1	0	3.177	0	0	0	0	0
CYE_r3.1SPE0_g144090.1	0.770333	0.708	0.820667	0.879	1.59233	1.50533	1.70233
CYE_r3.1SPE0_g046280.1	1.00617	0	0	2.128	3.57633	1.406	0
CYE_r3.1SPE0_g029740.1	0.955167	1.988	0.941667	1.57433	0.934667	2.27667	0.843
CYE_r3.1SPA0_g086470.1	1.60867	0.566	0.775	0.379667	0.888333	1.86733	0
CYE_r3.1SPE0_g015580.1	2.29567	0.26	1.52833	0.659	2.359	0.885	0.130333
CYE_r3.1SPA2_g040580.1	1.1715	0.815333	0.660667	1.198	1.42967	1.298	0.909
CYE_r3.1SPE0_g183650.1	0.339167	1.03733	0.454667	1.28033	2.756	1.35133	0.499333
CYE_r3.1SPE4_g008120.1	1.97367	0.809333	1.523	0.832	0.927	2.46233	0.512333
CYE_r3.1SPA5_g024780.1	0.227833	0.252333	0	1.54667	0.114667	2.95	1.342
CYE_r3.1SPE5_g009420.1	1.38533	0.335	0.322	0.917667	2.456	1.10233	0.991333
CYE_r3.1SPE2_g032580.1	1.00383	2.83633	0	1.03033	1.38	1.612	1.189
CYE_r3.1SPA3_g015550.1	0.838	0.968667	0	1.592	1.616	1.87567	1.065
CYE_r3.1SPE0_g019030.1	0.676833	0	0.134333	0.972	2.94667	1.36867	0.96
CYE_r3.1SPE4_g017770.1	0	0.215333	0	0.341333	2.199	2.977	0
CYE_r3.1SPA0_g051380.1	1.32617	1.357	1.22367	0	0.930667	0.853	0.628667
CYE_r3.1SPA1_g028100.1	1.1595	0.767667	0.435333	0.989667	1.17033	1.14033	1.183
CYE_r3.1SPE7_g002460.1	0	4.07267	0	0	0	0	0
CYE_r3.1SPE0_g140960.1	0.450833	0.865333	1.80567	1.15667	1.26367	1.275	0.375
CYE_r3.1SPE0_g161520.1	0.5895	1.056	0.710333	1.364	1.862	1.89367	1.66867
CYE_r3.1SPA3_g033050.1	0.442667	0.873	0.0746667	1.703	1.02933	1.76967	0.700667
CYE_r3.1SPA7_g019340.1	0.781333	0.847667	0.964667	0.750333	0.796667	2.52933	1.21033
CYE_r3.1SPE6_g005010.1	0.664333	0.948667	0.945333	0.856667	0.899333	1.372	1.49167
CYE_r3.1SPA0_g100060.1	0.68	1.38033	0.987667	0.762667	1.509	1.96967	1.272
CYE_r3.1SPA3_g003380.1	1.571	1.13833	3.15533	1.13367	0.967333	2.229	0
CYE_r3.1SPE7_g021220.1	0.389	0.761333	1.415	2.18833	0.905667	1.72533	2.16167
CYE_r3.1SPE4_g022120.1	1.39417	1.17467	0.485667	0.457	1.62633	0.938667	0.573333
CYE_r3.1SPA8_g020950.1	1.066	0.889667	0.922	1.15367	0.87	1.092	1.42767
CYE_r3.1SPE0_g132530.1	0.953333	0.274667	0.147667	0.788333	2.28933	0.86	0.395667
CYE_r3.1SPE0_g136610.1	0.347333	0.548	0.809	1.696	3.36167	1.24	1.27533
CYE_r3.1SPE2_g017680.1	1.0355	1.42333	1.149	1.34967	1.37867	0.907	0.892
CYE_r3.1SPA0_g178930.1	0.88	1.976	0.437667	1.03333	1.757	0.99	0.932333
CYE_r3.1SPA4_g021470.1	0.8915	1.00067	0.280667	1.18433	1.746	1.02833	1.479
CYE_r3.1SPA0_g156980.1	1.00017	0	0.804667	2.67067	0.491333	1.05433	0.875667
CYE_r3.1SPE0_g026020.1	2.01517	1.38633	0.625667	0.995667	1.11733	2.12333	0
CYE_r3.1SPE0_g064330.1	2.90417	0.494333	0.209	1.29233	0.356333	0.738	1.89367
CYE_r3.1SPA0_g078020.1	1.10633	0.96	0.383333	1.14033	1.276	1.4	1.35967
CYE_r3.1SPE5_g004070.1	0.666833	3.16267	0	1.53267	0.556333	1.044	1.54267
CYE_r3.1SPE6_g012700.1	0.421833	0.635667	0.778	1.14	1.75333	1.109	0.615333
CYE_r3.1SPA0_g137510.1	0.798167	0.587	1.94967	0	1.32233	0.897333	1.102
CYE_r3.1SPA0_g045870.1	0.7515	1.12667	0.722333	0.771	1.668	0.305	3.71267
CYE_r3.1SPE8_g021850.1	1.05733	1.08467	1.07367	0.737667	1.46333	1.72533	0.514333
CYE_r3.1SPE0_g017030.1	1.0685	1.70567	1.95433	0.544667	0.681667	2.39367	1.58333
CYE_r3.1SPA0_g049550.1	1.236	3.81033	0.799667	0.834667	0.861667	0	0.670333
CYE_r3.1SPE0_g097460.1	1.1265	0.952	1.15233	0.955333	0.962333	2.63433	1.13667
CYE_r3.1SPE2_g016460.1	1.1115	1.44033	0	1.75367	1.461	0.762333	1.369
CYE_r3.1SPA0_g064240.1	3.62783	1.797	0.614	0.347667	0.388333	0.322667	1.06833
CYE_r3.1SPE0_g095960.1	0.565167	0.780333	0.801333	1.01767	1.53233	1.53133	1.01
CYE_r3.1SPE1_g042590.1	0.852833	3.975	0.425	1.10833	0	1.53233	0
CYE_r3.1SPA0_g061670.1	0.996333	0.853	0.783333	0.646667	1.11367	0.352	1.614
CYE_r3.1SPE0_g065170.1	1.97917	0.133333	0.436333	0.966	0.710667	1.174	3.10167
CYE_r3.1SPE0_g095110.1	1.35567	0.549333	0	0.808	1.83067	1.72433	1.021
CYE_r3.1SPA3_g031100.1	0.666	0.582333	0.974667	2.012	1.21167	1.32967	1.05567
CYE_r3.1SPA0_g145850.1	1.01883	1.662	1.463	0.843667	1.51667	1.68733	0.641333
CYE_r3.1SPA3_g024350.1	1.10117	0.909333	0.712667	0.88	0.873	1.36367	2.254
CYE_r3.1SPA0_g102050.1	0.5365	1.28933	0.208333	1.17233	0.329333	1.16833	2.072
CYE_r3.1SPA0_g020760.1	1.51417	1.97733	0.615	1.16733	0.743667	1.842	1.39133
CYE_r3.1SPA3_g004530.1	1.348	0.938333	0.796	1.39167	1.34833	1.73667	0
CYE_r3.1SPE0_g098120.1	0.688	0.632333	0.878667	0.944333	1.935	1.74833	0.791667
CYE_r3.1SPE4_g023170.1	0.612167	0.282333	0.526333	1.544	1.17167	1.34433	1.60767
CYE_r3.1SPA2_g007530.1	0.848667	1.822	0.969333	0.639667	1.63933	0.990667	1.045
CYE_r3.1SPE0_g018640.1	0.9545	2.015	2.54933	0.805667	1.531	1.43233	0.518667
CYE_r3.1SPE1_g033240.1	0.927667	1.80633	2.31667	0.171	1.48	1.108	0.275333
CYE_r3.1SPE0_g034700.1	0.576667	0.860667	1.557	1.28833	1.82767	1.27233	0.227667
CYE_r3.1SPA0_g050360.1	0.645833	1.38733	0.465667	0.489	1.4	0.54	4.18833
CYE_r3.1SPE7_g004660.1	1.56533	0.929667	1.52133	0.547	1.37033	1.53633	0.359
CYE_r3.1SPA4_g006960.1	1.426	1.09967	1.163	1.36733	0.722333	1.67967	1.43467
CYE_r3.1SPE1_g011220.1	1.27917	0.622	0.785333	1.39267	2.02433	1.288	1.23633
CYE_r3.1SPA6_g043240.1	0.711833	0.598	0.911333	0.559667	1.192	1.295	1.73467
CYE_r3.1SPA0_g127050.1	0.892333	1.561	0.925	1.254	1.444	1.358	0.225667
CYE_r3.1SPE0_g081900.1	1.61067	0.317667	0.673	0.49	1.38333	0.433667	2.51167
CYE_r3.1SPE0_g041760.1	0.9765	1.464	0.405333	0.757667	1.10733	1.817	0.827
CYE_r3.1SPA0_g105360.1	1.27933	1.241	0.338667	0.733333	0.739333	0.866667	1.668
CYE_r3.1SPA6_g016620.1	1.86767	1.16267	1.25433	0.613	1.27767	2.679	0.867
CYE_r3.1SPE5_g029360.1	1.64917	1.28067	0.685333	0.83	1.368	1.63167	1.113
CYE_r3.1SPA0_g166530.1	0.946167	0.878	0.793667	0.633667	1.43533	1.25233	1.35433
CYE_r3.1SPA0_g139690.1	0.883167	0.568333	0.596333	1.18467	1.58833	1.11933	1.72233
CYE_r3.1SPA2_g034430.1	1.441	0.190667	3.04967	0.638	0.402667	0.254	2.22733
CYE_r3.1SPE0_g105200.1	0.739	0.151667	1.91133	1.61933	0.934	0.533	0.0783333
CYE_r3.1SPA6_g029250.1	1.107	1.191	1.41033	1.141	1.37633	1.88567	0.604667
CYE_r3.1SPE2_g023410.1	0.629167	1.643	2.384	0	2.745	0.566667	0.181667
CYE_r3.1SPA1_g015090.1	1.0065	0.187667	1.55967	0.803	2.17033	1.31533	0.942333
CYE_r3.1SPA0_g148890.1	0.576167	1.189	0.793	0.832333	1.58333	1.81933	1.63067
CYE_r3.1SPE0_g101030.1	0.788667	0.373	0.608333	1.02533	1.106	1.62267	2.40367
CYE_r3.1SPE6_g000010.1	2.1365	1.566	2.835	0.344667	0.571	1.37033	0.395333
CYE_r3.1SPA0_g029260.1	0.730667	0	1.06633	1.456	1.17733	0.957667	0
CYE_r3.1SPE2_g027370.1	0.841833	0.365333	0.872667	1.051	1.17767	1.24867	2.14333
CYE_r3.1SPE4_g025500.1	1.53867	1.02267	1.746	1.28567	0.456333	0.939333	2.248
CYE_r3.1SPA2_g038800.1	1.13767	0.360333	1.11833	1.53633	1.50267	0.967667	1.58933
CYE_r3.1SPA8_g025480.1	1.731	2.436	0.722333	2.332	0.792	1.534	0
CYE_r3.1SPA0_g170490.1	1.16	1.105	1.22067	0.100333	1.52033	1.664	1.90533
CYE_r3.1SPA6_g037470.1	0.735667	1.23533	3.89433	0.738667	0.569667	1.70167	1.26633
CYE_r3.1SPE3_g011600.1	0.353167	0.349333	0.319	4.95367	0.613333	2.31933	0.809333
CYE_r3.1SPA0_g079140.1	1.46583	1.02133	0	1.67933	1.891	2.036	1.34433
CYE_r3.1SPA3_g004160.1	0.7785	0.889	1.44033	1.50533	1.081	0.444667	0.208
CYE_r3.1SPE0_g087730.1	2.34883	0.774667	0.934667	0.980667	0.680333	0.255667	1.92333
CYE_r3.1SPE1_g021520.1	2.34883	0.774667	0.934667	0.980667	0.680333	0.255667	1.92333
CYE_r3.1SPE3_g023840.1	0.698833	1.90267	1.753	0.658667	1.01033	1.641	0.633
CYE_r3.1SPA0_g164030.1	0.660333	1.08067	1.368	1.229	1.20267	1.558	1.33933
CYE_r3.1SPA0_g034320.1	1.29317	0.989	0.403667	0.397	1.085	0.462	4.056
CYE_r3.1SPE1_g004010.1	0.576333	1.26967	0	1.11667	3.151	1.90667	0.585667
CYE_r3.1SPA8_g012780.1	0.663167	0.748333	2.12967	3.76767	1.26833	0.395	0
CYE_r3.1SPA2_g040220.1	1.2295	0.422	1.068	0.935667	1.06967	0.999333	1.52833
CYE_r3.1SPA0_g115540.1	0.524333	3.998	2.88733	0	0	0	0
CYE_r3.1SPE6_g026190.1	0.4025	3.31533	0.677333	0.588333	2.16433	0.568	0.227667
CYE_r3.1SPE1_g021870.1	0.650833	0	1.67	1.522	2.07667	2.34567	1.71633
CYE_r3.1SPA0_g024180.1	1.27683	1.78233	0.967667	1.05733	0.716333	1.77967	0.343333
CYE_r3.1SPA0_g027890.1	1.87267	1.24533	0.775667	0.377	0.130667	0.284333	2.59933
CYE_r3.1SPA2_g018390.1	0.611333	1.08633	0.398	1.293	1.031	2.166	1.03
CYE_r3.1SPE2_g027340.1	1.325	0.197333	2.03467	0.532333	2.20633	1.67667	0.741667
CYE_r3.1SPE4_g000980.1	0.449667	0.521667	2.09367	0	2.34333	2.39667	1.98833
CYE_r3.1SPA0_g175270.1	0.861833	0.903333	1.41333	2.74267	1.074	0.909	1.02333
CYE_r3.1SPA1_g000010.1	0.7105	0.721333	1.87267	1.63033	1.797	1.298	1.02233
CYE_r3.1SPA1_g008070.1	1.3885	0	0	2.17767	3.209	0.553667	0.694
CYE_r3.1SPE2_g026200.1	0.996167	0	0	1.79433	2.15033	2.45667	0
CYE_r3.1SPE5_g013780.1	0.658333	0.77	1.32133	1.43767	1.21133	1.17367	1.23433
CYE_r3.1SPE4_g009410.1	0.646	0.160667	1.14333	0.737333	1.538	1.468	0.657333
CYE_r3.1SPA0_g029680.1	2.01517	0.27	0	1.12033	0.687	3.30267	1.60433
CYE_r3.1SPA6_g004800.1	0.454	1.301	3.51467	0.140333	0.866667	1.41867	0
CYE_r3.1SPE0_g152940.1	1.58183	0.997333	1.31967	1.33233	0.961	0.990333	0.728
CYE_r3.1SPA0_g139240.1	0.390667	0	0	0.468	1.94833	0.760667	0.263
CYE_r3.1SPA0_g054400.1	0.626833	0.566333	0.745667	2.32033	1.26367	1.70967	0.822667
CYE_r3.1SPA0_g177630.1	1.10133	1.44133	0.502	1.59733	0.839333	1.55567	0.919667
CYE_r3.1SPE0_g170670.1	1.4095	0.761667	0.559333	0	1.715	1.696	1.497
CYE_r3.1SPE0_g124960.1	0.781833	0.519667	1.75233	1.42533	1.54033	1.87533	0.493333
CYE_r3.1SPA0_g059040.1	1.401	4.65867	1.21067	0.582	0.452667	0.308	0.678667
CYE_r3.1SPE0_g106950.1	1.3645	1.13467	0.504333	1.28733	1.176	0.935	1.542
CYE_r3.1SPE0_g089940.1	0.811167	1.25333	1.93967	0.501333	1.03367	0.896667	1.27967
CYE_r3.1SPA0_g024580.1	1.73833	1.46	1.90633	0.736333	2.797	0.747	0.221333
CYE_r3.1SPE0_g180630.1	0.844167	0.661667	1.46533	0.396333	1.59233	1.45267	1.09733
CYE_r3.1SPE4_g022770.1	2.0995	1.04733	1.60133	0.675	0.883333	0.666667	1.28467
CYE_r3.1SPA0_g070620.1	0.803	0.538667	1.157	1.078	0.547	2.24067	2.339
CYE_r3.1SPE1_g043030.1	1.27017	1.044	0.724	1.458	1.85867	0.615667	1.46233
CYE_r3.1SPA6_g007190.1	0.516333	0.356667	1.29967	0.731667	1.50367	1.45167	1.35167
CYE_r3.1SPE0_g144130.1	0.443167	1.26333	0	0	2.50067	1.00867	0.292667
CYE_r3.1SPA0_g085780.1	0.9605	1.048	0.537	1.53967	1.38967	1.693	1.72367
CYE_r3.1SPA1_g010020.1	0.370167	2.13933	0.534	0.605333	2.09033	2.09967	0.843
CYE_r3.1SPE0_g022510.1	0.407	0.79	0.699667	1.44433	1.304	1.56133	0.302333
CYE_r3.1SPA0_g164270.1	0.849	1.418	0.385	1.32667	1.18033	1.603	1.693
CYE_r3.1SPA6_g009320.1	0	0	2.21267	1.23533	1.182	3.69567	0.641333
CYE_r3.1SPE0_g009510.1	1.10117	0.866333	0	3.00467	1.99333	0.785333	1.19433
CYE_r3.1SPA0_g090910.1	0.678333	2.27667	0	3.362	0.492667	1.222	0
CYE_r3.1SPE0_g058060.1	1.30533	0.870333	1.262	0.384	0.831333	0.319333	2.158
CYE_r3.1SPA6_g042640.1	1.00483	0.432	0.723	1.11133	1.47933	0.908333	0.91
CYE_r3.1SPA0_g054080.1	1.83833	1.81767	0.907	0.426333	1.15667	0.473333	2.20833
CYE_r3.1SPE0_g169090.1	1.42833	0	0	0	3.302	0.584667	0.303667
CYE_r3.1SPE2_g030210.1	5.17833	0	0	0	0	0.510333	0
CYE_r3.1SPE0_g086870.1	1.18317	1.179	0.57	1.82933	1.948	1.71333	0.641333
CYE_r3.1SPA5_g022580.1	0.782167	0.503	2.486	0.200667	1.24033	0.817667	1.38367
CYE_r3.1SPA7_g001040.1	1.24367	1.34067	1.92233	1.09233	0.752667	1.31	0.968333
CYE_r3.1SPE0_g001420.1	1.301	1.56167	1.37967	0.0873333	1.50433	1.63667	0.388333
CYE_r3.1SPE5_g022620.1	1.50433	0.683667	0.953333	0.716	1.91633	1.32633	0.553333
CYE_r3.1SPE6_g029540.1	1.0575	1.49133	0.94	1.23033	1.83667	0.851	0.760333
CYE_r3.1SPE8_g035490.1	0.0818333	1.29733	0.599	1.01033	3.98533	0.375	1.18067
CYE_r3.1SPE5_g004540.1	0.471	1.26933	1.38533	1.489	1.14533	1.325	0.265
CYE_r3.1SPA1_g001110.1	0.7725	0.524333	0.943333	1.36067	1.36533	1.30233	1.36533
CYE_r3.1SPA6_g044990.1	0.6465	0.479667	1.615	1.37667	2.34267	1.20967	0.126667
CYE_r3.1SPA3_g035190.1	0.0701667	1.32467	0	2.19333	1.68367	1.177	2.213
CYE_r3.1SPE6_g030580.1	0.323333	0	0.714667	2.07767	1.92433	2.004	0.931
CYE_r3.1SPE0_g057510.1	1.43217	0.651333	0	0	1.29267	0.278	4.34733
CYE_r3.1SPE7_g017280.1	1.47517	1.46467	1.65133	0.487	0.676	2.32567	0.399667
CYE_r3.1SPA6_g008430.1	1.36017	0.809333	0.519333	0.5	0.599667	0.948333	2.11533
CYE_r3.1SPA0_g179000.1	0.9815	1.002	0.712	1.09	1.342	1.47367	1.12167
CYE_r3.1SPE0_g193540.1	1.67133	1.535	0.816667	0.216667	0.459	0.137	3.223
CYE_r3.1SPA5_g015150.1	1.18767	1.33433	0.765667	0.652	1.20867	0.907333	0.849333
CYE_r3.1SPE6_g001190.1	1.21567	0.662333	1.30367	0.374667	1.20367	1.66733	1.198
CYE_r3.1SPE0_g131490.1	1.07867	0.359	0.551333	1.60733	0.634667	2.067	2.46933
CYE_r3.1SPA2_g040760.1	0.909833	0.267667	2.368	1.78833	0.361333	1.78267	1.412
CYE_r3.1SPE4_g021420.1	1.34767	0.34	2.14333	0.397	2.17333	1.201	0
CYE_r3.1SPE3_g016820.1	0.381333	0.131	0	1.258	3.95467	2.714	0.324
CYE_r3.1SPA0_g060330.1	0.972667	0.747	1.39933	1.07867	0.964667	1.04567	1.46367
CYE_r3.1SPE0_g189960.1	0.678	1.13567	0.833	0.461	1.144	1.55967	0.829667
CYE_r3.1SPE5_g018910.1	0	6.18267	0	0	0	0	0
CYE_r3.1SPE0_g022740.1	0.766167	0	0.327667	1.54967	1.18867	1.73867	0.566
CYE_r3.1SPA5_g016840.1	0.321667	0.805	2.386	1.034	1.21733	1.58733	1.92733
CYE_r3.1SPA8_g016130.1	1.22667	1.14933	0.647	0.959333	0.651	0.97	1.553
CYE_r3.1SPA4_g012350.1	1.23933	1.64533	0.426333	1.391	1.334	1.664	0.445
CYE_r3.1SPE0_g002570.1	0.815333	1.57633	1.17667	1.024	0.726667	1.388	1.37533
CYE_r3.1SPA0_g144000.1	0.849333	1.01033	1.24967	1.217	1.00233	1.17233	0.667
CYE_r3.1SPA4_g016060.1	1.0675	1.40967	1.47667	1.01867	1.15133	1.92	1.52767
CYE_r3.1SPA5_g028370.1	1.13283	1.41233	1.58033	0.57	1.14067	1.64533	1.14733
CYE_r3.1SPA5_g009790.1	1.198	0.926333	0.380333	1.288	1.16467	1.60733	1.16833
CYE_r3.1SPE1_g017190.1	2.15733	1.566	2.91767	0.344667	0.571	1.399	0.395333
CYE_r3.1SPE0_g070240.1	1.2215	0.0986667	0.595667	0.706667	1.32733	0.542333	3.49067
CYE_r3.1SPA0_g087880.1	0.291667	0.851333	2.15233	0	2.22	0.692	0
CYE_r3.1SPE3_g021350.1	1.15583	1.26767	1.92333	0.789	1.023	1.386	0
CYE_r3.1SPA0_g170850.1	0.536333	0.616667	0.724333	0.868333	1.08867	1.331	1.88167
CYE_r3.1SPE0_g002180.1	1.474	1.80233	1.369	0.838	1.44367	1.068	0
CYE_r3.1SPE6_g000350.1	0.855833	0.546	1.78667	0.384667	0.733333	1.25467	1.768
CYE_r3.1SPA2_g030960.1	0.571833	0.581	1.26333	1.349	1.759	1.456	0.543
CYE_r3.1SPA2_g036090.1	2.61033	0.207667	1.57367	0.731667	0.682	1.12867	1.00533
CYE_r3.1SPA0_g092010.1	0.969	1	0.911333	0.577333	1.02	1.64	1.62433
CYE_r3.1SPA0_g045890.1	1.26133	0.335	0.346	0.712333	0.91	0.340667	4.11067
CYE_r3.1SPE2_g011870.1	0.843333	0	0.286667	1.56133	1.81067	1.46	0.0976667
CYE_r3.1SPA0_g004630.1	1.32167	0.629	0.573667	2.11367	1.94033	1.57433	1.10067
CYE_r3.1SPA0_g024990.1	2.44583	0	0.465667	0.552	1.41167	1.25867	0.947667
CYE_r3.1SPE0_g069280.1	3.92733	0.414	1.05967	0.452333	0.584667	0.896667	1.96733
CYE_r3.1SPE0_g049100.1	0.437667	0.697667	1.401	1.44133	2.652	2.01167	0
CYE_r3.1SPE6_g011450.1	0.882333	1.10567	1.86833	0.668667	0.271667	2.015	0.391
CYE_r3.1SPA0_g105080.1	1.09733	3.34833	1.193	0.47	0.315667	1.47933	0.27
CYE_r3.1SPA3_g035530.1	1.398	1.99233	0.208	2.444	1.20767	1.059	0.803667
CYE_r3.1SPA4_g003620.1	0.257667	0.663	0.834333	1.722	0.391	0.611	2.22767
CYE_r3.1SPA6_g002920.1	1.1435	0.592	0.735333	1.283	2.43833	1.74933	0.24
CYE_r3.1SPA3_g022080.1	2.07283	0.720333	1.33433	0.798333	1.74033	0.400333	0.811333
CYE_r3.1SPE0_g171360.1	1.36517	2.19533	0	1.22433	0.449667	1.32167	0
CYE_r3.1SPE2_g020030.1	1.737	0.784333	2.71267	1.39	0.991	1.24967	0
CYE_r3.1SPA3_g035900.1	0.844667	0.914667	0.863333	1.10933	1.60667	1.652	0.852333
CYE_r3.1SPE0_g011360.1	1.15867	1.68433	0.103	1.08233	1.661	1.32	1.633
CYE_r3.1SPA6_g005340.1	3.1445	1.38233	0.624	1.08033	0.488667	0.965667	0.301
CYE_r3.1SPE0_g158570.1	0.535333	0.184667	1.10167	1.627	1.37367	1.415	1.22933
CYE_r3.1SPA0_g007830.1	1.18883	1.872	1.21033	1.22433	0.827	0.790667	1.35933
CYE_r3.1SPE2_g022080.1	0.1605	0	0.139333	0.524	1.933	0.684333	0.358333
CYE_r3.1SPA7_g026210.1	0.978333	1.08967	0.776333	1.491	1.49933	1.62467	0.485333
CYE_r3.1SPE0_g174160.1	1.15633	0.694	1.351	1.17	0.914	0.969333	2.481
CYE_r3.1SPA2_g026610.1	1.9155	0.208	1.32067	1.58567	1.243	1.77167	0.641
CYE_r3.1SPE0_g039570.1	0.665833	0.369	0.32	1.84733	1.01933	1.92433	1.126
CYE_r3.1SPA7_g027680.1	0.407667	0.520667	0.177333	5.60233	0.558667	2.204	0.467333
CYE_r3.1SPA1_g022700.1	0.9735	2.77867	2.063	0.799667	1.20433	2.03867	0
CYE_r3.1SPE2_g028710.1	0.562833	1.01867	0.896333	0.765	1.625	3.446	0.571
CYE_r3.1SPE0_g005740.1	0.792	1.12633	1.49567	0.190667	1.32967	2.16267	0.678
CYE_r3.1SPE6_g030250.1	0.378167	1.624	0	0	3.288	0.998667	0.794667
CYE_r3.1SPE1_g024430.1	0.963	1.49467	2.44333	1.73867	0.619333	0.21	0
CYE_r3.1SPA6_g019520.1	0.923333	1.03833	1.022	0	2.37733	0.776	0.872667
CYE_r3.1SPA0_g023050.1	1.24967	0.185667	0	1.901	2.34367	0.869	0.415333
CYE_r3.1SPA0_g019730.1	1.43183	0.592	0	0	0.811333	2.97333	2.27967
CYE_r3.1SPA7_g018820.1	0.8875	0.819333	0.769333	0.924333	0.929667	1.684	2.161
CYE_r3.1SPE0_g096750.1	0.899	0.901333	0.413333	0.873667	1.68133	1.64367	0.890667
CYE_r3.1SPA2_g007140.1	2.32367	0.277	0.412333	0.538	2.27867	0.981333	0.86
CYE_r3.1SPA0_g138690.1	1.77067	1.43667	1.33733	0.183667	1.22533	2.48567	0.498667
CYE_r3.1SPE0_g083570.1	0.954833	1.01533	0.465333	0.697	1.50833	0.342	3.129
CYE_r3.1SPE4_g026010.1	1.2745	1.097	0.658	2.41533	1.21	1.04367	1.16867
CYE_r3.1SPE0_g149670.1	1.0385	1.98467	1.25667	1.17533	0.774	1.166	1.596
CYE_r3.1SPA0_g048770.1	1.00617	0	0	3.047	2.666	1.44067	0
CYE_r3.1SPE0_g157880.1	1.16433	0.949333	0.728333	1.666	1.70167	2.00233	0.156
CYE_r3.1SPA0_g024890.1	2.003	0.447	0	0	1.90467	0.718667	0.216
CYE_r3.1SPE0_g188600.1	0.127333	1.054	2.62	1.441	1.02767	2.654	0
CYE_r3.1SPE1_g042800.1	0.547667	1.41133	0.414333	0.406333	1.55933	1.10867	0.365667
CYE_r3.1SPE3_g016810.1	2.1085	1.34533	1.05267	0.433667	0.570667	1.48267	0.913333
CYE_r3.1SPA5_g007680.1	0.5655	0	0.933333	3.93533	3.18367	0.883	0.827
CYE_r3.1SPA1_g037960.1	1.02833	0.234	0.753333	0.876333	1.61633	1.364	1.34467
CYE_r3.1SPE0_g078730.1	0.806833	0.296667	0.561667	0.328333	1.22567	0.984	3.78667
CYE_r3.1SPE6_g025380.1	0.878833	0	0	0	1.86633	0.946333	0.336333
CYE_r3.1SPE0_g166050.1	0.686	1.20567	0.916333	2.37467	1.23567	2	0.623667
CYE_r3.1SPE2_g031450.1	1.41367	0	0.756667	1.698	1.3	1.791	1.04667
CYE_r3.1SPE0_g062680.1	1.659	0.72	1.416	0.591667	1.865	0.518333	2.027
CYE_r3.1SPA2_g018720.1	1.27517	1.16367	2.778	0.658667	1.19633	1.82567	0.198667
CYE_r3.1SPA3_g018440.1	1.27983	1.45267	0.916333	0.443667	0.966667	1.856	0.448667
CYE_r3.1SPA0_g156820.1	0.874333	0.436	0	1.815	2.13933	1.595	1.781
CYE_r3.1SPE0_g070230.1	0.477833	0.182	0.257	0.492667	1.61767	0.51	4.79167
CYE_r3.1SPE0_g117620.1	1.46067	1.22633	1.873	0.780333	0.912333	0.949333	0.991333
CYE_r3.1SPA0_g182850.1	1.38183	0.672667	0.675667	0.661	1.179	0.778667	3.28067
CYE_r3.1SPA8_g031660.1	0.751167	0.783667	0.768333	0.813333	1.528	1.32367	0.925
CYE_r3.1SPE3_g017730.1	1.20817	0.528333	1.99867	0	2.58767	1.01533	0.818667
CYE_r3.1SPA0_g137950.1	1.66867	1.14767	0.835667	0.856	0.847667	1.42833	0
CYE_r3.1SPE5_g025010.1	1.465	2.01867	0.787667	0.523	0.345667	1.19	2.01
CYE_r3.1SPA0_g146460.1	1.42633	0	1.10667	0.319333	2.10733	0.536667	0.468
CYE_r3.1SPE7_g005700.1	1.765	1.08767	0.657333	0.99	0.969333	1.90067	1.01567
CYE_r3.1SPE4_g009920.1	0.703167	0	0	0	1.981	2.81633	3.056
CYE_r3.1SPA0_g085710.1	0.974333	0.735	0.714667	0.62	1.41367	1.14267	0.682333
CYE_r3.1SPE0_g050030.1	1.24117	2.66233	1.10433	0.495667	1.066	0.884333	0.691667
CYE_r3.1SPA0_g012580.1	0.661167	1.06933	0	0.873	1.108	2.66933	0.713333
CYE_r3.1SPA6_g007460.1	1.25333	1.43133	1.10033	0.667667	0.907667	1.14533	1.417
CYE_r3.1SPE0_g058880.1	1.05	2.34433	0.520333	0.0896667	0.804667	0.267667	3.43333
CYE_r3.1SPE5_g002010.1	0.723167	0.727667	0.696333	0.991	1.81033	1.44067	1.53
CYE_r3.1SPA0_g072470.1	0.226333	0.952	0.423333	0.648	2.62133	0.802	1.19533
CYE_r3.1SPA5_g028210.1	1.1965	0.730667	0	1.82967	0.774	2.17867	1.21633
CYE_r3.1SPA1_g012420.1	1.14817	1.40667	0.519333	2.91733	1.431	0.854	0.128333
CYE_r3.1SPE0_g088810.1	0.51	0.410667	0.662	1.12467	2.229	1.49767	1.078
CYE_r3.1SPA1_g010040.1	1.12667	0.629667	0.857	1.45667	1.179	1.54767	0.828333
CYE_r3.1SPE4_g010610.1	0.933333	0.661333	0	1.164	1.444	1.56367	1.89967
CYE_r3.1SPA2_g014910.1	1.35217	1.565	0.997	1.49933	0.661	1.23867	0.708667
CYE_r3.1SPE7_g000660.1	1.13433	1.681	0.871333	0.664	1.06233	1.46167	0.834333
CYE_r3.1SPA1_g009390.1	1.5785	0.840667	1.54567	1.268	0.990333	0.369	0.182
CYE_r3.1SPE1_g030060.1	1.12833	1.062	0.608333	1.672	1.95833	2.106	0.704333
CYE_r3.1SPE1_g027780.1	0.4835	0.727	1.95367	1.541	0.504333	3.66033	1.102
CYE_r3.1SPA5_g008020.1	3.63933	0	0	0	1.12733	2.693	0
CYE_r3.1SPE8_g008770.1	0.867333	4.787	0.916667	0.521667	1.15933	0.253667	1.36133
CYE_r3.1SPA1_g028470.1	0.943	1.77833	1.06867	1.593	0.564667	1.638	0.951
CYE_r3.1SPA0_g174380.1	0.614	0.772333	0.897667	0.883	1.45567	1.31633	2.307
CYE_r3.1SPA6_g009640.1	0.681333	0.673333	0	1.711	2.37467	1.143	1.34633
CYE_r3.1SPA7_g028200.1	1.80767	0.873	0.369333	0.857333	0.917	1.87833	0.668667
CYE_r3.1SPE0_g039230.1	1.15333	0.410333	0.813	0.454	2.382	1.142	0.521667
CYE_r3.1SPE3_g013450.1	1.49867	1.091	0.606667	0.973	0.869	1.43167	1.46
CYE_r3.1SPA3_g034040.1	1.3275	4.063	0.848667	0.696667	0.547667	1.27233	0
CYE_r3.1SPA0_g164460.1	0.861333	0.537667	2.61833	1.189	0.796667	1.51667	0.704333
CYE_r3.1SPA0_g094730.1	0.5835	1.01967	1.05567	0.418667	2.89433	1.25167	1.032
CYE_r3.1SPA0_g051260.1	1.84033	1.703	0.272	0.517333	1.271	0.460667	2.53833
CYE_r3.1SPA0_g167550.1	0	0	0	1.76133	2.84767	0	0.573
CYE_r3.1SPE0_g191930.1	1.64	1.40333	0.406333	0.554	1.00467	0.405	2.22033
CYE_r3.1SPA0_g065370.1	0.3625	0.411	0.37	0.211667	0.749333	0.188	4.49933
CYE_r3.1SPE0_g006480.1	1.3555	1.50733	0	1.50067	0.473667	1.696	1.15433
CYE_r3.1SPE0_g130800.1	1.19967	1.07533	1.95267	1.39033	0.764667	0.830333	1.244
CYE_r3.1SPA4_g024420.1	0.643	1.229	0.505	0.321	1.67067	2.011	1.15267
CYE_r3.1SPE8_g025600.1	0.0743333	0	1.05167	0	2.75667	1.108	0.431333
CYE_r3.1SPA0_g163030.1	2.6725	1.495	0	1.92467	3.14167	1.10367	0
CYE_r3.1SPA4_g010220.1	1.125	0.767	1.40367	1.39	1.46533	1.09533	0.612333
CYE_r3.1SPE0_g058790.1	1.1215	0.271	0.957667	0.504333	1.053	0.139667	2.756
CYE_r3.1SPE0_g156960.1	1.6105	0.867667	0.702333	0.255	0.461333	2.633	2.44067
CYE_r3.1SPE3_g006440.1	1.6105	0.867667	0.702333	0.255	0.461333	2.633	2.44067
CYE_r3.1SPE0_g117570.1	0.582167	1.329	1.20167	1.83433	1.09933	1.47333	0.855333
CYE_r3.1SPE0_g061410.1	1.51967	1.968	0.351	0.245	1.05967	0.441667	2.56667
CYE_r3.1SPA0_g116910.1	0.506	0.595	1.422	0	1.28333	2.72433	2.37967
CYE_r3.1SPE6_g030450.1	0.6945	1.01033	0.485333	1.15433	1.66733	1.58933	1.05033
CYE_r3.1SPA8_g005760.1	1.58317	0.957	2.471	1.40367	0.224	2.50967	1.446
CYE_r3.1SPE7_g018390.1	1.22867	1.44767	1.317	0.426	1.607	0.681667	0.255
CYE_r3.1SPA5_g025350.1	0.628167	0.473	0.282	1.86533	1	1.565	2.13267
CYE_r3.1SPE0_g086050.1	1.9885	2.028	0.395333	0.199333	1.13333	0.443667	2.897
CYE_r3.1SPE1_g006380.1	1.5655	0.854	0.376333	1.786	1.079	1.69333	0.585
CYE_r3.1SPE1_g008460.1	0.479333	0.801333	0.433	0.673333	2.72033	1.085	0.649333
CYE_r3.1SPE2_g017870.1	1.0925	3.86467	0	0.981333	0.826667	0.961667	0
CYE_r3.1SPE2_g027950.1	1.0865	0.758333	0.791	1.756	1.49133	1.77067	0.831
CYE_r3.1SPE0_g063850.1	0.889167	0.822333	1.031	0.399667	1.38467	0.651333	3.81
CYE_r3.1SPA0_g158150.1	0.909167	1.03867	0.304	1.605	2.07	1.44	1.01167
CYE_r3.1SPA7_g007120.1	0.750833	1.073	0.44	1.16233	3.04	1.32533	0.685333
CYE_r3.1SPA8_g015410.1	1.32217	0.608333	0.731	0.419667	1.27067	1.09967	0.577
CYE_r3.1SPA0_g117880.1	1.25233	0.508333	0.322333	1.51267	0.676667	1.71167	1.65033
CYE_r3.1SPE0_g100150.1	0.750167	0	1.631	1.65867	1.024	1.64733	0.126667
CYE_r3.1SPA3_g036430.1	1.03783	1.716	1.23333	1.05167	1.10167	1.534	0.746
CYE_r3.1SPA6_g033780.1	1.63383	3.283	0	1.27833	1.004	3.44767	0
CYE_r3.1SPE1_g017530.1	0.923	0.662	0.985	1.91633	1.627	1.32167	0.86
CYE_r3.1SPA2_g011210.1	0.879667	0.715667	0.973667	0.894667	1.112	1.81567	1.46967
CYE_r3.1SPA0_g068130.1	3.07833	3.97267	0.236333	0.366	0.156	0.997667	1.16567
CYE_r3.1SPE0_g191660.1	2.01767	1.26467	0.654	0.711667	0.738333	0.376	2.20667
CYE_r3.1SPE7_g017610.1	1.32133	1.32867	3.523	1.47467	0.609	0.731	1.04433
CYE_r3.1SPE0_g011260.1	1.31417	0	0.690667	0	3.406	1.166	0.822667
CYE_r3.1SPA1_g009100.1	2.001	2.38233	1.98233	0.821333	0.754	1.03233	0.155
CYE_r3.1SPA6_g031800.1	1.27683	1.28467	2.38133	0.281	2.11133	1.17133	0.492667
CYE_r3.1SPA0_g148210.1	1.85183	2.266	2.78267	1.51233	0.082	1.19467	1.05133
CYE_r3.1SPA0_g026510.1	1.904	0.663333	0.492	1.97167	1.12067	0.968667	1.076
CYE_r3.1SPA0_g164940.1	0.943	0.705333	1.371	1.316	0.742333	2.35867	1.224
CYE_r3.1SPA3_g030710.1	0.767667	0.597667	0.712	1.07433	0.984	1.42067	2.17333
CYE_r3.1SPE1_g035090.1	0.553	1.651	1.36633	0.815	1.10867	1.10467	2.009
CYE_r3.1SPE4_g007080.1	0.177333	2.858	0.225667	0.477667	1.448	1.672	0.904
CYE_r3.1SPA3_g000990.1	0.847167	0.799	0.631333	1.872	0.936	1.103	0.641667
CYE_r3.1SPA1_g012960.1	0.5825	1.22167	2.22133	0.398	1.63667	1.18967	0.604333
CYE_r3.1SPE6_g006510.1	0.482667	0.232333	0.767667	2.22833	0.660667	1.643	1.55633
CYE_r3.1SPE3_g026770.1	0.8755	0.759667	1.77467	1.34167	1.35567	1.72	0.578
CYE_r3.1SPE0_g084560.1	1.74867	2.08	0	0.105	0.465667	1.03667	3.08367
CYE_r3.1SPA8_g023910.1	1.14083	1.15233	0	1.53133	2.23833	1.264	0.529667
CYE_r3.1SPE8_g025700.1	0.748833	2.76167	0.342	0.564667	1.50967	0.965667	0.847
CYE_r3.1SPA6_g035000.1	0.658333	0	0.539	1.11733	2.68267	1.21233	0
CYE_r3.1SPE4_g011630.1	0.458333	0.793667	1.63	0.262	1.15067	1.62167	2.77467
CYE_r3.1SPA0_g103820.1	0.574	0.348	0.807667	2.64067	2.43667	0.905333	0.413
CYE_r3.1SPA0_g130460.1	1.5985	0.969667	0.413	0.546333	1.26067	2.69567	0.802
CYE_r3.1SPA8_g005170.1	1.02783	0.978667	0.433	1.11467	1.40733	1.53367	1.993
CYE_r3.1SPA1_g017310.1	1.0305	1.13233	1.05967	1.42033	1.06067	1.34567	1.87633
CYE_r3.1SPA1_g018930.1	0.774833	1.87133	1.15967	0.221667	0.715667	1.39667	1.488
CYE_r3.1SPE0_g055020.1	0.132167	0.137667	0.665333	2.21	2.50733	0.705333	0.465667
CYE_r3.1SPE4_g005140.1	0.924	0.574333	0.456667	0.293667	1.547	1.12167	1.25867
CYE_r3.1SPE5_g005040.1	1.14083	0	0	2.44967	0	1.29533	1.989
CYE_r3.1SPA8_g022370.1	0.389333	0.064	1.75933	0	2.463	4.641	0.365
CYE_r3.1SPA0_g008100.1	1.40217	0	0	4.141	0	0	1.584
CYE_r3.1SPA7_g028150.1	1.18633	1.058	1.01767	1.79633	0.927333	1.39167	0.463333
CYE_r3.1SPE0_g003740.1	0.633167	0	0.289667	1.04667	0.261333	5.47433	1.88267
CYE_r3.1SPE0_g066790.1	0.934333	4.155	0	0.545	0.829333	0	2.31333
CYE_r3.1SPA3_g030860.1	0.9385	0.707	1.20833	1.204	0.867	1.439	2.178
CYE_r3.1SPE0_g161780.1	1.0865	0.901667	1.50333	1.49567	0.589333	2.14367	1.47567
CYE_r3.1SPA1_g002710.1	1.14317	1.511	0.744667	1.651	0.786	1.88233	0.529333
CYE_r3.1SPA0_g079660.1	2.0955	0.519667	0.188333	1.46567	1.77933	2.34433	0.373
CYE_r3.1SPE0_g193210.1	0.847	2.951	0.180333	0.240667	0.602667	0.275333	2.942
CYE_r3.1SPE3_g002720.1	0.824167	2.39833	0.48	0.677333	0.723667	1.10433	2.348
CYE_r3.1SPA0_g108990.1	1.16667	0.466333	0.953	0.763333	1.868	1.18833	2.183
CYE_r3.1SPE3_g007680.1	0.160333	0.935667	0.699333	1.42467	2.24	2.675	0.544333
CYE_r3.1SPE1_g007520.1	0.459833	0.445	0.432667	1.43433	1.103	2.041	1.467
CYE_r3.1SPA3_g000250.1	0.5555	3.62667	0.669	0.479333	0.649667	1.38467	1.192
CYE_r3.1SPE5_g027360.1	0.434	0.753	0.530667	2.34233	1.97467	1.33967	1.764
CYE_r3.1SPA0_g112430.1	1.551	1.395	0.491	0.587333	1.57567	0.589333	0.603333
CYE_r3.1SPE6_g015820.1	1.20667	0.677	0.817333	1.21567	0.964667	1.57733	1.72933
CYE_r3.1SPA5_g029040.1	1.20717	1.06633	0.928667	1.50067	1.26367	1.45533	0.911333
CYE_r3.1SPA0_g083850.1	1.5985	3.43667	1.166	0.873333	0.791333	0.931333	0
CYE_r3.1SPA5_g004220.1	0.187833	0	0	0	1.76033	3.836	2.789
CYE_r3.1SPA1_g020330.1	2.478	1.83033	1.18433	0.611333	1.00233	0.707	1.888
CYE_r3.1SPE0_g072410.1	3.927	0.272667	0.0973333	0.479333	0.753	0.825667	3.29033
CYE_r3.1SPA0_g046390.1	2.01317	0.697667	0.429	0.881333	1.057	0.753	4.12967
CYE_r3.1SPE0_g055750.1	1.07117	1.30567	0.512667	0.268667	1.60333	0.647667	2.751
CYE_r3.1SPE0_g155570.1	1.15783	0.738	0	1.184	1.39367	2.313	1.385
CYE_r3.1SPE6_g030710.1	1.03683	0.727333	0.725333	0.831667	0.994667	1.733	1.34267
CYE_r3.1SPE2_g018340.1	0.515167	0.578667	1.11733	1.77267	1.76733	0.927	1.366
CYE_r3.1SPA0_g036590.1	1.50667	1.614	0.133	0.843	1.03733	0.336	2.881
CYE_r3.1SPA0_g014270.1	0.608667	0.672667	1.327	2.316	4.06967	1.02867	0.284667
CYE_r3.1SPE5_g013400.1	0.122333	1.48067	0.795667	1.08533	2.736	2.31033	0.465333
CYE_r3.1SPE6_g017490.1	1.5	1.473	1.609	0.873	0.502333	1.787	1.19
CYE_r3.1SPE6_g009690.1	1.36833	0.747	0.270333	0.986	1.25133	1.215	2.27967
CYE_r3.1SPE6_g024610.1	0.8995	1.09133	0	1.21733	1.57467	2.09833	0.991667
CYE_r3.1SPA0_g062110.1	0.512167	0.838	0.584667	0.390333	1.336	0.3	3.17667
CYE_r3.1SPE3_g011110.1	0.698833	0.863667	0.636333	1.58533	1.55967	0.935	1.24267
CYE_r3.1SPA8_g027730.1	0	1.34333	3.15867	1.009	4.40633	0	0
CYE_r3.1SPE8_g022340.1	0.924	0.443667	2.08933	1.58933	1.445	0.947333	0.587667
CYE_r3.1SPA4_g013860.1	0.914833	0.580667	0	2.73733	1.909	1.408	0.732
CYE_r3.1SPA0_g094020.1	1.3365	0.895333	0.65	1.265	1.001	1.561	1.14833
CYE_r3.1SPA0_g016880.1	1.24833	2.13167	1.63967	1.87367	0.851	0.819667	0.862
CYE_r3.1SPA8_g009470.1	0.640833	0.808333	1.058	1.306	1.234	2.956	1.02867
CYE_r3.1SPE1_g031060.1	1.77333	0.106	0.527333	0.732	0.740333	0.592667	0
CYE_r3.1SPE8_g004560.1	1.31983	0.235	0.710333	1.50067	0.683667	2.57867	2.50467
CYE_r3.1SPE0_g089240.1	0.8965	1.03567	0.583333	1.901	0.963	2.39067	0.698333
CYE_r3.1SPA0_g023450.1	0.9025	0.944	1.28167	1.61467	1.41867	0.956	0.299667
CYE_r3.1SPE7_g005610.1	0.766667	1.29867	0.946	2.72967	0.555667	1.657	1.406
CYE_r3.1SPA3_g004120.1	1.26267	0.669667	1.13733	0.730667	1.906	1.90967	0.909333
CYE_r3.1SPA3_g036420.1	1.45967	0.802	1.81833	2.36	0.319667	0.569	0.797333
CYE_r3.1SPE6_g021820.1	1.15117	1.05733	0	1.21433	1.286	2.13867	1.47933
CYE_r3.1SPA4_g000650.1	0.791333	0	2.55467	0	0	0.619333	5.986
CYE_r3.1SPA4_g020080.1	1.86267	1.218	2.27833	0.819333	1.21433	0.583	1.09267
CYE_r3.1SPE0_g156440.1	1.22	1.55967	3.45	0.667667	0.291333	1.48633	0.305667
CYE_r3.1SPA0_g094890.1	1.768	3.94733	0.406667	1.245	0.348667	1.057	0.693333
CYE_r3.1SPA4_g003900.1	1.32417	0.989667	1.30633	1.02233	1.59233	1.848	0.232
CYE_r3.1SPE5_g016370.1	2.09033	1.41267	1.42067	1.42167	1.17633	0.747667	0
CYE_r3.1SPA2_g032390.1	1.41783	0.832	0.47	1.562	1.578	1.23667	1.64933
CYE_r3.1SPA0_g079790.1	0.556	0.649333	0.957	0.857667	1.78567	1.862	1.50233
CYE_r3.1SPA0_g149550.1	0.541333	1.035	1.09033	0.976333	0.351667	1.46667	0.42
CYE_r3.1SPE0_g188570.1	2.24867	1.66433	0	2.09033	2.44467	1.04667	0.395
CYE_r3.1SPA0_g154420.1	1.06183	0.758333	2.54633	1.12033	1.383	1.53633	0.964
CYE_r3.1SPE0_g068410.1	0.8925	1.195	0.463667	0.373667	1.28767	0.502	4.08567
CYE_r3.1SPA0_g170230.1	0.693	1.18967	0.938333	1.75333	0.802333	1.61567	0.882667
CYE_r3.1SPA0_g025780.1	0.7065	0.466667	1.52267	1.19233	1.92867	1.1	0.721
CYE_r3.1SPE0_g116090.1	0.9405	0.695333	0.828333	0.598333	1.89933	0.871333	0
CYE_r3.1SPA0_g026170.1	1.6385	2.14133	1.50667	1.18067	1.44233	0.815	0.18
CYE_r3.1SPE1_g019020.1	0.928167	1.11233	0.877333	1.859	1.06733	0.791333	0.652333
CYE_r3.1SPA0_g128230.1	1.71233	0.702	0.118667	0.45	1.79267	0.704667	0.322333
CYE_r3.1SPA4_g006070.1	1.05817	0	0.891	0.432667	1.21233	2.18233	1.47767
CYE_r3.1SPE0_g010530.1	0.667833	3.25567	0	0.506	1.473	0.69	0.877
CYE_r3.1SPA0_g181730.1	0.7215	0	1.133	2.199	1.61433	1.127	0.317667
CYE_r3.1SPE6_g025200.1	1.1245	0.826667	1.13267	1.665	1.09267	1.78267	1.462
CYE_r3.1SPA6_g014900.1	1.20117	1.11633	0.897667	0	1.42967	2.778	0.294667
CYE_r3.1SPA4_g016070.1	0.913833	2.11367	0.420333	0.584333	1.50733	1.285	1.20867
CYE_r3.1SPA0_g038740.1	1.1885	2.136	0.402	0.530667	0.558333	0.648	1.60933
CYE_r3.1SPE0_g095190.1	0.621667	1.16633	1.13233	1.396	0.841	1.55233	1.94067
CYE_r3.1SPE0_g000370.1	1.29783	1.778	0.866	1.30367	1.273	1.11367	0.639
CYE_r3.1SPA0_g080820.1	1.4705	0.989	1.23433	1.483	2.01	1.085	0.555
CYE_r3.1SPA1_g024610.1	1.91	1.62533	2.57767	0.595	0.644667	0.456	0.420333
CYE_r3.1SPE0_g053810.1	1.86733	0.155667	0.971333	0.990333	1.41133	0.586333	3.20833
CYE_r3.1SPE0_g152810.1	1.14033	0.589333	1.13967	1.35567	0.852333	1.10033	1.07667
CYE_r3.1SPA1_g018020.1	0.431833	0.992333	0.788333	1.73467	1.59033	1.87067	2.434
CYE_r3.1SPE4_g009890.1	0.7115	0.620667	0.944667	1.66167	1.51933	2.08567	1.28567
CYE_r3.1SPE0_g144850.1	1.12133	0.771667	0.469667	1.31767	3.03867	1.35	0.819667
CYE_r3.1SPE0_g155950.1	2.27367	1.77533	2.253	0.882667	0.608667	0.46	0.972
CYE_r3.1SPE8_g012440.1	0.827	1.15567	0.625667	2.17267	0.743667	2.00567	1.217
CYE_r3.1SPE5_g026650.1	1.172	1.574	1.24	1.136	1.64067	0.899667	0.604
CYE_r3.1SPE0_g173710.1	1.28967	0.777333	1.30967	1.00933	1.49633	1.252	0.839667
CYE_r3.1SPE0_g167790.1	0.7295	0.519	0	2.07833	0.747667	1.73367	2.71067
CYE_r3.1SPA0_g166150.1	0.793333	0.818333	1.90367	0.130667	1.82067	1.25167	1.511
CYE_r3.1SPE2_g010100.1	1.26833	0.359667	0.974333	2.76967	0.343333	1.72867	0.654
CYE_r3.1SPA0_g159630.1	1.09533	0.391667	0.328	1.36033	1.064	1.741	1.44967
CYE_r3.1SPA6_g032490.1	0.932833	2.515	0.767333	0.281667	1.38667	0.548667	0.884333
CYE_r3.1SPE5_g015460.1	0.759	2.24633	1.06333	0.702333	0.584667	0.399333	1.81967
CYE_r3.1SPA2_g020260.1	1.15433	1.17967	0.836333	1.09433	1.25033	1.42067	0.855
CYE_r3.1SPA1_g004790.1	1.4765	0.396333	0.838	0.646667	1.62933	1.56	1.31167
CYE_r3.1SPE4_g033740.1	0.962833	1.75467	1.02733	0.886667	1.76767	1.14067	0.468333
CYE_r3.1SPE6_g005650.1	0.1005	2.01833	0.0923333	0.288333	2.144	0.566333	0.549667
CYE_r3.1SPE0_g079770.1	0.852	1.619	0.539333	0.651333	1.19767	0.481667	3.08533
CYE_r3.1SPE0_g150720.1	1.83583	0.750333	0.958333	0.521667	0.568667	1.452	1.251
CYE_r3.1SPA5_g008470.1	1.50217	1.04467	2.475	1.038	0.157667	1.25533	0.494667
CYE_r3.1SPE0_g158150.1	1.07883	0.998333	2.074	1.712	0.853	2.55033	0.703333
CYE_r3.1SPE1_g041490.1	0.687	1.49533	1.11333	0	1.472	1.16833	0
CYE_r3.1SPE0_g054590.1	1.40517	0	0.289667	0	0.565	0.704667	7.51933
CYE_r3.1SPE8_g017040.1	0.981333	1.118	4.144	3.06933	0.184	0.397667	0
CYE_r3.1SPA0_g116100.1	1.0965	1.07	0.358667	1.688	1.22833	1.53033	1.32567
CYE_r3.1SPE0_g018810.1	0.694	0.882	0.860333	0.806333	1.09867	1.347	1.37733
CYE_r3.1SPE7_g018460.1	0.8825	0.554333	2.24633	1.51567	1.33633	1.16833	0.371667
CYE_r3.1SPA1_g006580.1	1.61083	0	0.831667	1.21667	2.44167	0.555667	2.49067
CYE_r3.1SPE0_g145750.1	0.815167	0.710333	0.328333	1.031	1.348	1.30033	1.01633
CYE_r3.1SPA0_g133120.1	0.3935	0.125333	0	2.14467	3.74833	0.741667	0.281667
CYE_r3.1SPE0_g178100.1	0.520333	0.405333	0.529	1.891	1.70133	2.13167	1.23333
CYE_r3.1SPA0_g143910.1	1.03167	1.28167	1.486	1.731	0.878333	0.892333	0.299333
CYE_r3.1SPE8_g031420.1	0.643167	1.42533	0.522	1.28367	1.61133	1.109	0.663667
CYE_r3.1SPE0_g152360.1	1.09733	0.918	0.310333	1.44767	0.795667	1.61667	2.383
CYE_r3.1SPE4_g011070.1	1.07083	0.976667	1.357	1.40733	1.10867	1.449	1.38933
CYE_r3.1SPE1_g026550.1	0.483333	1.31333	1.27333	2.31133	0.688333	0.624333	0.169
CYE_r3.1SPE0_g012380.1	0.900333	1.028	1.63	0.728333	1.04333	1.66967	1.30633
CYE_r3.1SPA3_g001270.1	0.751833	1.63767	0.305333	1.392	1.18833	1.725	2.15733
CYE_r3.1SPA3_g033160.1	0.574	0.348	0.807667	2.64067	2.43667	0.905333	0.413
CYE_r3.1SPE0_g051900.1	0.321167	0.401333	2.5	0.460667	0.970667	2.36867	1.35033
CYE_r3.1SPA0_g064170.1	0.636833	0.546333	0	0	2.256	0.344	3.77333
CYE_r3.1SPA2_g031610.1	1.341	0.308333	0	1.689	2.274	1.401	0.929667
CYE_r3.1SPA0_g135740.1	1.13217	1.00633	0.320333	1.533	1.20433	1.54267	0.610667
CYE_r3.1SPA0_g085580.1	0.837667	0.946667	1.19433	2.085	1.35567	2.03267	0.646667
CYE_r3.1SPE0_g031010.1	0.7065	0.466667	1.13433	1.47867	2.033	1.029	0.721
CYE_r3.1SPE1_g024380.1	0.4275	1.05767	0.618	0	1.61867	0.522	1.795
CYE_r3.1SPE5_g014660.1	2.3195	0	0	0.511333	2.07367	1.444	0.55
CYE_r3.1SPE0_g058000.1	1.16117	0.627333	0.815333	0.481333	0.810333	0.601	2.86133
CYE_r3.1SPA0_g079210.1	0.770667	1.22167	2.22133	0.398	1.63667	1.18967	0.604333
CYE_r3.1SPE6_g003270.1	1.317	1.20033	0.314	0.843	2.11533	0.973667	0.797667
CYE_r3.1SPE4_g002960.1	1.27333	1.07733	1.06167	1.436	1.16267	1.97033	0.565333
CYE_r3.1SPA0_g173950.1	1.1195	0.501667	0.687667	0.789667	1.42533	1.77267	0.447333
CYE_r3.1SPE0_g118160.1	1.5005	1.37967	1.84367	1.13567	0.778667	1.8	1.53
CYE_r3.1SPE0_g181430.1	1.2565	0.562333	1.734	2.16933	1.001	1.672	1.18633
CYE_r3.1SPE3_g017920.1	1.0655	0.969667	0.308	1.69067	0.921	2.09967	1.492
CYE_r3.1SPA6_g033730.1	1.08333	1.22167	0.475667	1.317	0.649333	1.803	2.28767
CYE_r3.1SPE6_g008830.1	1.30783	0.596667	0	0	1.07967	1.67533	0.901
CYE_r3.1SPE6_g031590.1	0.896167	0.424333	1.22	1.62033	1.141	1.64167	1.44233
CYE_r3.1SPE1_g037690.1	2.22417	0	0	1.887	2.439	1.281	1.51167
CYE_r3.1SPE0_g184200.1	1.43483	0.955	0.825333	1.54367	1.038	1.63667	0.312333
CYE_r3.1SPE6_g019090.1	1.80617	0	1.90633	0	0.536	0.996667	1.42933
CYE_r3.1SPA2_g000920.1	1.10983	1.35633	0.681667	0.627333	1.658	0.95	0.462667
CYE_r3.1SPA6_g048720.1	1.72167	1.531	1.20133	0.416667	0.928333	1.44433	0.361
CYE_r3.1SPA6_g041990.1	0.905333	0.92	0.984667	1.23167	0.942333	2.28033	0.925667
CYE_r3.1SPE0_g088660.1	1.01817	0.644	0	0.213	2.37167	0.762667	0.543
CYE_r3.1SPA0_g012770.1	1.71133	2.45733	0	2.30933	0	1.49933	0
CYE_r3.1SPE6_g011690.1	1.12233	1.3	0.993667	1.246	1.332	1.076	1.47233
CYE_r3.1SPE5_g003320.1	0	6.167	0	0	0.448667	0	0.496333
CYE_r3.1SPA4_g001800.1	2.0705	1.376	0.654	1.84033	0.319	2.066	1.16833
CYE_r3.1SPA0_g164410.1	1.5165	1.44133	1.198	1.57567	0.801333	2.05467	0.231
CYE_r3.1SPA4_g033270.1	0.115333	1.31033	9.69867	0	0	0	0
CYE_r3.1SPA6_g007680.1	0.507833	1.28467	0.091	0.919333	0.994333	0.275333	0.307667
CYE_r3.1SPE0_g096600.1	1.27433	1.37533	0.401667	1.16133	1.59133	1.26767	1.422
CYE_r3.1SPA6_g039220.1	0.872167	1.286	0.428333	1.986	0.59	1.88867	2.158
CYE_r3.1SPE4_g017890.1	0.958833	1.845	2.024	0.286667	0.943333	1.757	1.156
CYE_r3.1SPA8_g024000.1	2.36533	0.467333	0.111667	0.99	2.141	2.06633	0.835667
CYE_r3.1SPE0_g169990.1	1.95217	0.586667	2.03367	0.465333	1.489	0.380667	1.96767
CYE_r3.1SPE4_g034580.1	0.2075	1.16667	1.37	1.371	3.35867	0.998	0.907667
CYE_r3.1SPE0_g115480.1	1.60167	1.165	1.488	1.85167	0.599	1.316	0.575333
CYE_r3.1SPA0_g097600.1	1.45233	1.05067	1.93533	1.039	0.93	1.01833	1.607
CYE_r3.1SPE0_g010690.1	0.620167	0.472	0.471	1.215	2.59267	0.800667	0.298
CYE_r3.1SPE0_g085850.1	1.66583	1.37133	1.484	1.20367	0.747	1.58733	1.09267
CYE_r3.1SPE0_g064650.1	0.6215	1.93967	0.740667	0.094	1.28233	1.134	1.83
CYE_r3.1SPE5_g002440.1	1.13617	2.42867	0.64	0.538	1.34833	1.54067	0.499667
CYE_r3.1SPE6_g018480.1	0.933167	0.949	1.03867	1.41933	1.213	1.48267	0.478333
CYE_r3.1SPE0_g076830.1	0.563167	0.516333	0.571333	2.326	0.466667	2.98833	0.989667
CYE_r3.1SPA4_g027180.1	1.77667	1.285	1.31067	1.118	0.335	2.11	2.177
CYE_r3.1SPE2_g004970.1	0.864167	1.51	0.627	1.743	0.324333	0.510333	1.245
CYE_r3.1SPA0_g022590.1	1.34917	0.862333	1.539	0.546333	0.884667	1.356	1.405
CYE_r3.1SPE0_g136280.1	0.8925	1.04533	0.47	1.25433	1.29	1.21067	1.66933
CYE_r3.1SPE0_g069340.1	0	0.255667	0	1.511	4.22333	0.463	0.698333
CYE_r3.1SPA0_g129860.1	0.178833	0	0	0.514	2.96667	0.457333	0.208
CYE_r3.1SPA6_g008600.1	0.8885	0	0	1.231	1.213	2.56467	2.423
CYE_r3.1SPE0_g102510.1	1.9705	0	1.07267	2.14367	1.40567	1.14967	0.807333
CYE_r3.1SPE3_g033810.1	0	0	0	2.218	3.18767	1.19333	0.798667
CYE_r3.1SPA2_g028050.1	2.11367	0.735	1.87267	0.719333	0.995667	1.925	0
CYE_r3.1SPA0_g105850.1	1.31767	0.523	1.13	0.967	1.034	2.29	0.488667
CYE_r3.1SPE0_g088620.1	1.29517	2.08067	0.750333	2.30167	0.794	1.06533	0.514
CYE_r3.1SPE0_g116580.1	1.2095	0.881667	2.33933	0.895333	0.922	1.69167	0.914667
CYE_r3.1SPA8_g029890.1	1.07817	1.51633	1.25733	1.259	0.902667	1.25167	0.688333
CYE_r3.1SPE7_g006790.1	1.52083	0.884	1.31567	1.59767	1.448	2.16267	0.519
CYE_r3.1SPA0_g084370.1	1.4995	0.658667	0.969	0.889333	0.694333	0.696667	1.72733
CYE_r3.1SPE6_g002370.1	0.856333	0.721667	1.54133	1.70767	1.17533	1.54133	1.59833
CYE_r3.1SPA6_g004870.1	0.486167	0	1.39467	2.33267	1.53933	2.07467	0
CYE_r3.1SPE0_g100310.1	1.43433	1.05667	0.861	1.31567	0.648667	1.80033	1.457
CYE_r3.1SPE0_g090510.1	1.22267	1.28267	0.752667	0.916333	1.48233	1.75633	1.159
CYE_r3.1SPE1_g004030.1	0.841	1.68533	0	1.132	2.542	3.21933	1.08133
CYE_r3.1SPA7_g011410.1	2.05083	2.68467	1.461	0	1.272	0.758667	0
CYE_r3.1SPE0_g101930.1	1.07267	0.837	1.63067	0	2.74267	0.901	2.98533
CYE_r3.1SPA0_g167790.1	1.34767	0.275667	0.987	0.724	0.955667	2.363	0.776333
CYE_r3.1SPE0_g178810.1	0.6265	0.375	0.611	2.49467	1.75367	1.365	0.831
CYE_r3.1SPA0_g041460.1	3.59733	1.75367	0.88	0.592333	0.453	0.523	1.428
CYE_r3.1SPA0_g020490.1	1.79783	0.924	0	1.95967	1.04567	2.882	0
CYE_r3.1SPE0_g054890.1	1.44067	0.219	0.626667	1.438	0.651	0.360667	3.51733
CYE_r3.1SPE1_g037620.1	0.693667	1.20167	0.292	0.804667	2.07367	2.423	1.56433
CYE_r3.1SPE0_g147890.1	0.620167	0.472	0.471	1.215	2.59267	0.839333	0.298
CYE_r3.1SPA1_g010300.1	1.291	1.24467	2.427	0	0	1.64433	3.76733
CYE_r3.1SPA6_g005770.1	0.874833	1.372	0.514	1.41133	1.79967	1.91333	0.275
CYE_r3.1SPA0_g161800.1	1.4365	1.408	0.898667	0.388667	2.09267	0.674667	0.893667
CYE_r3.1SPE7_g012980.1	1.03533	0.872	3.20833	2.25967	0.934333	0.582333	0.339333
CYE_r3.1SPE0_g004060.1	0.5065	0.871667	0	0	4.22933	0.399667	0
CYE_r3.1SPE4_g019590.1	0.816833	1.15467	0.770667	1.61667	0.811	2.224	1.54167
CYE_r3.1SPA3_g034550.1	0.744167	1.436	0.519	0.631667	1.642	2.10033	2.291
CYE_r3.1SPA0_g097060.1	1.4355	1.573	1.84333	0.657667	1.09033	0.891333	0.644667
CYE_r3.1SPE7_g003720.1	1.128	0.514	0.75	0.463	1.76133	1.46933	0.680667
CYE_r3.1SPE6_g032320.1	0.922667	0.269	0.716667	0.913333	1.236	1.39067	1.09967
CYE_r3.1SPA4_g024360.1	1.18867	0.707667	0	0.717	2.17467	1.59967	1.61967
CYE_r3.1SPE0_g190750.1	0.5655	1.05567	0.293333	1.54133	0.866333	2.48433	1.48833
CYE_r3.1SPA0_g071980.1	0.8515	0.503	2.486	0.200667	1.24033	1.25733	1.38367
CYE_r3.1SPE0_g161500.1	1.82217	1.00467	0.894333	1.16967	1.102	1.15667	0.906333
CYE_r3.1SPE0_g058870.1	2.25917	0.711	0.995	0	0.780333	0	2.214
CYE_r3.1SPA0_g160660.1	0.565333	2.838	0	0	1.829	2.45867	0
CYE_r3.1SPE8_g028040.1	0.733667	2.948	0.81	0.644333	1.49733	1.12367	0.498333
CYE_r3.1SPA3_g009090.1	1.60983	1.749	1.62433	0.649	2.13533	0.800667	0.317667
CYE_r3.1SPA6_g007260.1	1.16633	0.676667	3.821	0.931333	1.915	0.602667	0.700667
CYE_r3.1SPA8_g021990.1	0.811667	0.754	0.447	1.34833	1.65867	1.10333	0.671333
CYE_r3.1SPE6_g032290.1	0.4545	1.994	0.216	1.82333	1.148	1.851	0.759
CYE_r3.1SPE3_g007340.1	0.987667	0	0	0	2.878	4.06767	0
CYE_r3.1SPE6_g020740.1	0.196	0.347667	0	0.457	3.92267	1.287	2.37867
CYE_r3.1SPE3_g035240.1	1.02117	0.367667	0.497333	0.0763333	1.61367	1.64233	2.46933
CYE_r3.1SPE6_g012730.1	1.19033	0.855667	0.620667	1.18567	1.04633	1.59767	1.62233
CYE_r3.1SPE6_g031150.1	0.554167	0.732	1.77033	0	2.572	1.464	0.759
CYE_r3.1SPA4_g000700.1	1.06833	1.176	0.602333	0.885	1.52	1.196	1.65267
CYE_r3.1SPE1_g031780.1	0.9	1.23567	0.561333	0.853667	1.7	1.18833	0.878667
CYE_r3.1SPA3_g031560.1	0.893167	1.00867	1.22967	0.964	1.52133	0.771333	0.516667
CYE_r3.1SPE0_g000440.1	1.08683	1.425	0.384333	1.85467	1.46533	1.52667	0.872333
CYE_r3.1SPA0_g069610.1	0	0	0	0	1.818	0.701333	0.142333
CYE_r3.1SPA6_g040150.1	0.604333	1.263	0.968667	1.09833	1.77333	0.752	0.524
CYE_r3.1SPA2_g021120.1	0.762667	0	0.818	1.29367	1.818	0.673667	0.42
CYE_r3.1SPA0_g024400.1	0.742167	0.840333	1.56233	1.51667	0.906	2.04867	1.21467
CYE_r3.1SPA8_g023350.1	1.616	1.216	2.08867	0	0	1.81867	0
CYE_r3.1SPE0_g116790.1	0.776667	1.15967	1.528	1.46667	1.60533	0.507	1.20333
CYE_r3.1SPE7_g009620.1	1.22717	1.38333	0.395667	0.963333	0.989	1.42433	3.19667
CYE_r3.1SPA0_g075040.1	0.718833	0.464	1.384	2.62933	0.773	1.77567	1.247
CYE_r3.1SPA0_g031170.1	0.918333	0.695	0.667667	1.101	0.43	1.866	2.813
CYE_r3.1SPA4_g010200.1	0.6395	0.597667	1.67467	4.271	0.420333	1.753	0.833667
CYE_r3.1SPE4_g000270.1	1.41733	0.900667	0.620333	1.10433	0.899667	1.34933	2.03667
CYE_r3.1SPE6_g026550.1	0.535667	0	1.13667	0	3.82867	1.06233	0.295333
CYE_r3.1SPE3_g027580.1	1.27717	2.56367	0.832333	0.766667	0.967333	1.67567	1.73067
CYE_r3.1SPA7_g006150.1	1.4005	0.650667	1.05667	1.1	1.758	0.777333	0.412667
CYE_r3.1SPA5_g003550.1	0.628	1.137	0.211667	0.639667	1.94167	0.672667	0.991333
CYE_r3.1SPE7_g006190.1	0.821667	1.16667	1.52667	1.31233	0.737	2.42533	0
CYE_r3.1SPE0_g043920.1	0.741833	0.814667	0.504333	1.38033	1.504	1.76833	0.953333
CYE_r3.1SPA4_g014930.1	0.928	0.155667	0	0.42	1.28033	0.203667	0.03
CYE_r3.1SPA0_g110580.1	0.700333	1.34533	2.57133	2.36767	1.06333	0.396333	0
CYE_r3.1SPA1_g036760.1	1.029	1.64867	0.558333	1.498	0.701	1.536	2.19067
CYE_r3.1SPA6_g036710.1	0.7925	1.07767	2.15533	1.37067	0.727667	2.01833	1.93533
CYE_r3.1SPA3_g016800.1	0.876333	0.931333	0.704667	1.35633	1.05667	2.60533	1.83133
CYE_r3.1SPE0_g079140.1	1.1975	1.06	0.458	0.222667	0.198333	1.238	1.09133
CYE_r3.1SPE0_g070050.1	3.13583	1.64133	0.304333	0.304667	0.445333	0.585667	2.18933
CYE_r3.1SPE5_g021410.1	0.72	0.812333	1.00867	1.82667	2.34133	1.788	0.362333
CYE_r3.1SPA1_g017850.1	0.7925	1.26267	0	1.648	1.977	1.78133	0.482
CYE_r3.1SPE0_g093670.1	0.9255	0.975	0.949333	1.67467	1.33333	1.10933	1.47333
CYE_r3.1SPE8_g026310.1	1.91417	1.376	1.88767	1.107	1.38133	1.32333	0.200333
CYE_r3.1SPA0_g171840.1	0.892	4.122	0.429333	1.30167	0.739667	0.620667	0.976667
CYE_r3.1SPA3_g026530.1	1.1825	1.319	0.797667	1.03567	1.55667	1.694	0.929
CYE_r3.1SPA3_g008820.1	1.48833	1	1.724	1.995	0.810333	1.30267	0.420667
CYE_r3.1SPE0_g157380.1	0.806833	0.973333	1.28833	1.68133	1.03667	2.04267	0.968667
CYE_r3.1SPE0_g109090.1	0.662667	1.403	0.833333	0.962	1.32533	1.031	1.11333
CYE_r3.1SPA0_g090710.1	1.10167	1.687	1.45067	0.975667	0.774667	1.396	1.10467
CYE_r3.1SPA0_g014260.1	1.17367	1.61467	0.477	1.66567	0.797667	1.628	0.951
CYE_r3.1SPA7_g009210.1	1.63867	1.834	0.428667	1.10167	1.30733	1.71767	0.960333
CYE_r3.1SPE0_g043000.1	3.90183	2.76467	0	0.638333	0.784333	0.133333	1.88567
CYE_r3.1SPA2_g041240.1	1.245	1.67333	0.703333	1.837	0	1.25633	2.581
CYE_r3.1SPE0_g050160.1	1.20383	1.35833	0.215	1.236	1.29733	0.568333	3.04333
CYE_r3.1SPE6_g023760.1	1.28367	0	1.798	3.55667	0.581667	0.955333	1.73567
CYE_r3.1SPA0_g068570.1	1.75117	1.35333	1.31767	1.355	1.49867	0.941667	0.580333
CYE_r3.1SPE0_g012810.1	0.9435	1.78733	1.63667	1.141	2.489	1.04033	1.15833
CYE_r3.1SPE4_g002430.1	1.12433	1.57433	0.781	1.29867	1.826	1.25867	0.544667
CYE_r3.1SPE0_g027030.1	2.2725	2.901	1.007	0.475667	1.07567	1.059	0.839
CYE_r3.1SPA1_g032150.1	1.1655	1.37467	1.37767	1.25267	0.972667	1.019	1.28
CYE_r3.1SPA0_g058500.1	1.3955	0.805667	0.762667	0.819333	1.00533	0.658333	3.00867
CYE_r3.1SPA8_g031670.1	0.76	0.957667	1.15067	1.00133	1.79633	1.84833	0.598333
CYE_r3.1SPA6_g043230.1	1.58067	0.820667	0.675333	1.12633	1.015	1.53233	1.24833
CYE_r3.1SPA0_g071920.1	1.54467	1.72333	1.67533	1.35633	0.582667	1.48467	1.42433
CYE_r3.1SPA1_g025080.1	1.07483	0.425	0.736	1.79433	1.22533	2.11633	1.52167
CYE_r3.1SPE5_g018710.1	0.418	0.377333	0.356	0.850667	2.59567	1.05267	0.617
CYE_r3.1SPA0_g123400.1	0.9355	1.14767	0.610667	1.59367	1.972	1.799	1.506
CYE_r3.1SPE0_g035730.1	0.876833	0.882333	0.457667	2.066	0.893333	2.09533	1.242
CYE_r3.1SPA1_g003690.1	0	4.917	0	0	0	0	0
CYE_r3.1SPE0_g113590.1	2.614	0.996667	0.989667	0	0.824	1.16833	2.49367
CYE_r3.1SPE3_g012940.1	1.50617	1.238	1.976	1.316	1.38633	1.306	0.253
CYE_r3.1SPA0_g134090.1	1.03567	0.693667	0.617333	1.658	1.42867	1.80633	1.14233
CYE_r3.1SPE0_g173110.1	1.07017	1.306	0.801	1.482	0.548333	1.04767	2.37867
CYE_r3.1SPA1_g042370.1	0	0	0	6.24233	2.54667	1.65733	0
CYE_r3.1SPE2_g032430.1	0.715167	1.31167	0.208333	1.18467	1.75733	1.197	1.60967
CYE_r3.1SPA0_g005330.1	1.04833	1.548	2.08767	2.73267	0.596667	0.790333	1.02167
CYE_r3.1SPE2_g024260.1	0.884333	0.344667	2.52067	1.61367	0.572333	1.864	0.380667
CYE_r3.1SPA0_g149430.1	1.3665	1.65967	0.997	1.49933	0.661	1.23867	0.708667
CYE_r3.1SPA0_g093810.1	0.973667	2.65667	0.548667	0.858667	1.65833	1.32333	1.64867
CYE_r3.1SPA2_g022020.1	0.904667	1.543	1.95333	0.735333	1.87233	2.344	0.745667
CYE_r3.1SPA0_g166320.1	1.5355	0.809667	1.43433	1.40133	1.50367	1.00367	0.683667
CYE_r3.1SPE8_g035950.1	1.2125	1.077	2.759	0.983333	2.22933	0.561333	0.176333
CYE_r3.1SPA0_g046380.1	1.361	3.42133	0.795667	0.549	1.72667	0.394333	1.44033
CYE_r3.1SPA0_g117390.1	1.14267	2.30767	0.520333	0.674667	0.616	0.874667	0.670333
CYE_r3.1SPA0_g146010.1	0.981667	1.30967	1.82	1.29633	0.599667	1.33067	0.873
CYE_r3.1SPE3_g014620.1	1.14067	0.613	2.164	1.398	0.918667	1.88867	0.935333
CYE_r3.1SPE0_g165520.1	0.321833	0.707333	0.751333	1.00733	1.86033	0.946333	0.910333
CYE_r3.1SPE0_g155790.1	0.684167	0.846333	0	3.153	1.40933	1.229	0.925
CYE_r3.1SPA0_g068470.1	0.218833	2.05933	1.22233	1.49667	1.17867	2.03233	0.377333
CYE_r3.1SPE0_g089660.1	0.458667	0.449667	0.462333	1.298	1.873	1.38867	0.308333
CYE_r3.1SPE3_g034670.1	1.1885	1.23667	1.009	0.922	1.219	1.36233	0.998
CYE_r3.1SPA0_g156870.1	1.33233	1.14667	0.880667	1.32067	1.085	1.046	1.54167
CYE_r3.1SPE0_g056420.1	0.727333	2.25867	1.91833	0	0.548667	0.206	2.448
CYE_r3.1SPE0_g153650.1	1.52283	1.42867	1.592	0.982333	1.743	1.25733	1.39233
CYE_r3.1SPA3_g010880.1	1.33767	0.442	1.53033	1.70233	1.22667	0.843667	0.817
CYE_r3.1SPA4_g034130.1	0.656	0.815	0	2.085	1.86833	1.58767	1.156
CYE_r3.1SPA3_g010130.1	0.131833	3.537	1.37933	0.715667	0.591333	1.93667	2.30467
CYE_r3.1SPA1_g036820.1	0.355	0	0.676667	1.73533	2.99533	1.57333	0
CYE_r3.1SPA7_g025000.1	0.274167	1.73967	0.198	1.10667	1.281	1.07667	1.20867
CYE_r3.1SPA7_g025340.1	1.27683	0.939	1.878	1.56033	1.162	1.31733	0.512333
CYE_r3.1SPA6_g036650.1	0.414333	1.09167	1.255	1.67467	1.369	2.293	0.412333
CYE_r3.1SPE6_g014570.1	1.197	1.29833	3.01767	0.925333	0.803667	1.65267	1.28867
CYE_r3.1SPE0_g100830.1	0.928667	0.231	0.613	0.262333	1.96867	1.77367	2.97433
CYE_r3.1SPE7_g013150.1	1.58733	1.27733	0.827	0.641	1.68367	1.53667	0.825
CYE_r3.1SPA1_g002090.1	0.662167	0.425667	0	1.14267	2.033	1.71967	2.08833
CYE_r3.1SPA0_g105370.1	3.83867	0.609333	0.456667	0.537667	0.803333	0.873	0.740667
CYE_r3.1SPE6_g011430.1	1.256	1.48733	0.509333	1.23533	1.93267	1.63	0.31
CYE_r3.1SPA0_g132760.1	1.22933	0.592333	3.789	0.648	1.58867	1.55267	0.352
CYE_r3.1SPE1_g025370.1	1.0455	0.541667	0.265	1.72567	1.35833	2.331	0.914333
CYE_r3.1SPA3_g012170.1	0.788333	0.232333	1.57	0.620333	1.685	0.695	1.708
CYE_r3.1SPE5_g013250.1	1.02017	1.204	0.885333	1.783	1.123	1.31333	0.827333
CYE_r3.1SPE0_g039500.1	0.7775	0.894	0.858333	0.796333	1.85633	1.27467	1.47433
CYE_r3.1SPA0_g124220.1	0.956667	0.918333	1.31	1.535	1.378	1.384	1.538
CYE_r3.1SPE5_g024300.1	0.8865	1.11667	1.97067	0.948	1.219	1.4	0.298
CYE_r3.1SPA8_g007970.1	0.9	0.311333	1.177	0.951667	0.696333	1.36067	2.963
CYE_r3.1SPA4_g015010.1	1.126	0.596333	0.571	2.513	0.774333	1.61433	1.715
CYE_r3.1SPE6_g015370.1	1.08933	0.786333	1.557	0.440333	1.148	1.28233	1.406
CYE_r3.1SPE3_g008230.1	1.28883	1.403	0.830333	1.963	0.892667	1.623	0.295
CYE_r3.1SPE5_g016080.1	0.482	0.842667	0.285	1.86067	1.17533	1.608	1.85533
CYE_r3.1SPA0_g116270.1	1.37817	2.13333	0.986333	1.30033	0.621333	1.34533	0.809
CYE_r3.1SPE0_g133900.1	2.26733	0.862333	1.98	0	2.23933	0.945667	1.35
CYE_r3.1SPA2_g007040.1	0.510333	0.488667	0.617	1.38133	3.66033	1.90267	0.770667
CYE_r3.1SPA0_g069850.1	0.923	0.778	0.845667	1.514	1.739	1.51733	1.001
CYE_r3.1SPA0_g097740.1	1.37517	0.657333	0.824667	1.20367	0.899	1.42567	0.924333
CYE_r3.1SPA6_g024810.1	2.1035	0.46	3.113	2.12633	0.573667	1.65667	0.566333
CYE_r3.1SPE3_g004720.1	0.744667	0.315	0.871	0.349	1.31833	2.21833	3.23633
CYE_r3.1SPA5_g022620.1	1.38817	1.786	1.322	1.26033	1.18	1.775	0.290333
CYE_r3.1SPE0_g074370.1	0.919	1.10567	1.35	1.538	0.776667	1.601	1.63067
CYE_r3.1SPE6_g005730.1	0.7175	1.24667	0.918333	1.41233	1.79067	1.12833	0.367333
CYE_r3.1SPE4_g022910.1	0.494167	0.812333	0.763	2.97433	1.13733	1.80433	2.22733
CYE_r3.1SPE1_g031080.1	1.69567	0.141667	0.560667	0.734667	0.799	0.587333	0
CYE_r3.1SPA3_g012880.1	0	2.66833	1.159	0	4.46233	2.111	0.947667
CYE_r3.1SPA0_g180290.1	0.795833	0.685	0.998667	1.51267	1.34233	1.707	1.74467
CYE_r3.1SPE0_g072450.1	2.68217	1.52867	1.612	0.592667	0.566667	0.337	1.01633
CYE_r3.1SPA1_g013350.1	0.923667	0.518333	0.824333	1.569	2.06833	1.74533	0.392
CYE_r3.1SPA1_g039480.1	1.32217	1.36	1.74867	0.635	1.573	1.04633	0.310333
CYE_r3.1SPA5_g020470.1	0.609	1.457	1.79267	0.771	1.54767	1.57467	0.726333
CYE_r3.1SPA6_g032840.1	2.255	0	1.05333	0	2.66667	0.367	0.254
CYE_r3.1SPE0_g093560.1	1.06883	1.28733	0.624	1.30167	1.06367	1.35467	1.57433
CYE_r3.1SPA1_g005120.1	1.2355	0.779	1.25033	1.394	0.906667	1.22133	1.22933
CYE_r3.1SPE3_g030050.1	0.871833	0.976	0.929	0	2.328	0.164667	1.75067
CYE_r3.1SPA0_g136870.1	1.478	1.754	0.977333	1.60533	1.171	1.26933	0.839
CYE_r3.1SPE1_g024660.1	2.27983	2.61767	1.45233	0	0.514	0.300333	0
CYE_r3.1SPE1_g014580.1	1.53917	1.669	1.119	1.33533	0.834333	2.22433	0.694
CYE_r3.1SPA1_g022100.1	0.0975	0.423333	0	3.70433	1.81933	0	1.99467
CYE_r3.1SPA7_g000870.1	2.38117	1.17633	0	1.588	0.505667	0.890333	0.418
CYE_r3.1SPE0_g053150.1	0.812333	0.038	1.05433	0.607667	1.58667	0.616667	5.21067
CYE_r3.1SPE0_g056180.1	0.258	1.28633	0.362	0.251667	0	0	8.534
CYE_r3.1SPE3_g007660.1	0.939667	0.597333	2.41333	1.095	0.728333	1.323	1.162
CYE_r3.1SPA0_g021410.1	0.890333	1.08433	0.923333	1.43067	1.253	1.21467	1.294
CYE_r3.1SPA8_g020050.1	0.644167	0.89	3.553	3.47933	0.246667	1.099	0.686
CYE_r3.1SPA0_g066900.1	0.3695	0.761333	0.246333	1.85167	2.16133	1.384	2.20767
CYE_r3.1SPE0_g133050.1	0.857667	0	0.289667	1.73533	0	4.027	3.96467
CYE_r3.1SPA3_g028490.1	1.0275	1.81033	3.101	0.537667	1.088	1.59267	0.737667
CYE_r3.1SPA0_g071300.1	0.858667	1.149	0.894333	1.59633	1.57867	1.12133	1.76667
CYE_r3.1SPE6_g030560.1	0.748667	0.728	0	2.042	3.22733	1.23067	1.11867
CYE_r3.1SPA0_g057400.1	3.5315	0.08	1.11267	0.438667	0.673667	0.716333	3.58967
CYE_r3.1SPE0_g059000.1	2.09633	1.064	1.52033	0.369	0.418667	0.525	4.137
CYE_r3.1SPE0_g153540.1	0	0	0	0.962667	0	1.10967	0.746333
CYE_r3.1SPA0_g169120.1	1.36317	0.86	1.37	0.748667	2.1	1	1.01267
CYE_r3.1SPE0_g152130.1	0.844167	1.02667	0.643333	1.75	1.65133	1.46567	0.802333
CYE_r3.1SPA0_g117460.1	1.12167	1.58433	1.368	0.347333	1.24133	1.15833	1.01233
CYE_r3.1SPA1_g015070.1	0.883833	1.24433	2.29733	0.725	1.01733	1.28767	0.481
CYE_r3.1SPE1_g038830.1	0.183833	0.633667	0.387333	1.978	1.701	0.789667	1.07233
CYE_r3.1SPA7_g012760.1	1.1655	1.04167	1.71667	1.514	1.81467	0.986	0.337667
CYE_r3.1SPA0_g091250.1	0.608333	1.225	0	1.72933	1.92033	1.45	2.19967
CYE_r3.1SPA4_g007700.1	1.5115	1.33867	1.23	0	1.751	0.311333	2.23433
CYE_r3.1SPE0_g145860.1	2.228	0.488667	0.408333	1.741	1.24667	2.604	0.34
CYE_r3.1SPE2_g022680.1	2.228	0.488667	0.408333	1.741	1.24667	2.604	0.34
CYE_r3.1SPE0_g149140.1	2.54433	0.976	0.684667	1.24033	1.29267	0.76	1.12633
CYE_r3.1SPA6_g019260.1	1.32683	2.041	1.01867	1.097	0.606	1.287	0.900333
CYE_r3.1SPE0_g053870.1	0.831167	0.329333	0.981333	0.511	2.03233	0.255333	3.832
CYE_r3.1SPA0_g171460.1	1.03867	2.23767	1.039	0.593	0.992667	2.316	1.43867
CYE_r3.1SPA4_g034840.1	0.785	0.868	2.33933	0	1.23967	2.344	0.337667
CYE_r3.1SPE4_g026740.1	0.355667	2.09733	0.489333	1.42067	2.99333	1.19467	0.266333
CYE_r3.1SPE0_g136330.1	0.612333	1.36067	1.39433	1.56	2.151	0.958	1.01267
CYE_r3.1SPE8_g035520.1	0.679167	1.42867	3.03033	0.684667	1.50667	2.152	0.457333
CYE_r3.1SPE2_g023820.1	1.938	2.19433	2.34633	0	0.818333	1.90033	0
CYE_r3.1SPE0_g120700.1	0.778167	0.911333	0.855333	1.93667	2.44	0.716333	1.26733
CYE_r3.1SPA0_g105230.1	0.8265	0.438333	1.01867	3.63933	1.02633	1.46567	0.880667
CYE_r3.1SPA0_g129590.1	0.699	0.512	2.14133	0.318	1.55833	1.57133	1.78467
CYE_r3.1SPA4_g019810.1	2.5195	0.891	4.03767	0	0.54	1.424	0
CYE_r3.1SPA0_g083620.1	0.786167	0.649	0.631333	1.937	1.90333	1.135	0.84
CYE_r3.1SPE7_g004610.1	1.17933	1.12867	0.715667	1.553	0.706	1.30767	1.34967
CYE_r3.1SPA1_g004580.1	0.988333	0.498667	0.545	2.78033	1.084	1.33333	0.532
CYE_r3.1SPE5_g020990.1	0.927833	1.613	1.84467	0.285333	1.72567	1.55633	0.735333
CYE_r3.1SPA0_g028760.1	0.971667	1.01967	1.09467	1.13067	1.06667	1.53767	0.579667
CYE_r3.1SPE7_g020250.1	0.606667	0.685667	0.804333	0	1.16033	1.40233	5.366
CYE_r3.1SPE0_g176350.1	0.595	2.01267	1.27533	1.99833	1.05133	0.885333	0.682333
CYE_r3.1SPE3_g011840.1	0.595	2.01267	1.27533	1.99833	1.05133	0.885333	0.682333
CYE_r3.1SPE0_g103260.1	1.18267	1.289	0.994667	1.36667	1.17233	1.85867	1.547
CYE_r3.1SPE0_g176560.1	0.4125	1.31833	1.87133	1.14267	4.669	1.43433	0.573667
CYE_r3.1SPA6_g002520.1	0.761667	0.946	0.862333	1.26067	0.793333	1.362	2.02367
CYE_r3.1SPA0_g143040.1	1.42117	3.19833	2.52167	0.997	0.388667	0.261667	0.847667
CYE_r3.1SPA0_g036110.1	1.16383	0.727333	0.725333	0.823667	1.021	1.716	1.43433
CYE_r3.1SPA0_g179410.1	1.02717	1.50933	1.765	0.897667	1.59733	1.44467	0.626333
CYE_r3.1SPE0_g151940.1	1.2125	0.850667	1.00433	1.889	1.83167	1.393	1.54933
CYE_r3.1SPA6_g039300.1	3.9105	1.23667	3.15533	1.52367	0.577333	0.605	0
CYE_r3.1SPA0_g091460.1	1.06033	0.872667	1.08567	1.64433	1.203	2.04433	0.605333
CYE_r3.1SPE0_g113430.1	0.9755	0.592333	0.961	1.33833	2.059	1.284	0.483333
CYE_r3.1SPE8_g026140.1	0.742	0.668667	1.20133	1.09433	2.00333	1.16633	1.121
CYE_r3.1SPA4_g025030.1	0.483167	1.605	0.522	0.911	1.52533	1.987	0.387333
CYE_r3.1SPA8_g018930.1	0.617167	0.981667	1.007	0.479667	3.218	1.21167	0.959333
CYE_r3.1SPA3_g031800.1	0.868333	0.596333	0.709	0.983667	2.359	1.16467	1.28167
CYE_r3.1SPE0_g081660.1	1.22417	0	0.498333	1.96267	3.07767	0.32	2.115
CYE_r3.1SPA0_g178330.1	1.40267	1.543	0.436333	0.316667	1.26367	1.632	1.18867
CYE_r3.1SPA6_g001730.1	0.518333	0.423667	0.392	1.18967	2.26433	2.22867	2.02567
CYE_r3.1SPE0_g112610.1	1.2345	0.814333	0.521	1.81733	1.49733	2.185	0.714333
CYE_r3.1SPE2_g017280.1	1.0155	1.068	0.461	1.864	1.59233	1.75567	1.453
CYE_r3.1SPE0_g057170.1	1.5505	1.147	0.219	0.400333	1.08767	0.193333	3.87
CYE_r3.1SPA0_g168850.1	1.08367	1.56433	1.285	0.894333	0.743333	1.086	1.38
CYE_r3.1SPE0_g181810.1	0.591333	0.690667	0.352	2.054	2.34767	1.444	1.308
CYE_r3.1SPA7_g024840.1	0.600833	0	0	1.75167	2.17467	2.136	1.228
CYE_r3.1SPA0_g040880.1	0.884833	0.184667	0.876333	0.656333	1.53467	0.734667	4.015
CYE_r3.1SPA0_g172870.1	2.861	1.226	0	0.876667	1.85833	2.95867	0
CYE_r3.1SPA6_g012520.1	1.0735	1.311	1.99167	1.16433	0.828	3.91967	0.512
CYE_r3.1SPA4_g029570.1	0.726	0.622	0.582333	0	1.99067	0.577333	2.21867
CYE_r3.1SPE8_g027220.1	1.00317	0.785333	0.655	1.20533	1.60933	1.864	1.39667
CYE_r3.1SPA2_g031490.1	0.702833	0.855	0.556333	1.09467	1.50533	1.94433	1.51533
CYE_r3.1SPE3_g005480.1	1.05033	0.914667	0.643333	1.114	1.273	1.44867	1.65767
CYE_r3.1SPE8_g025900.1	0.867	1.655	0	1.77933	0.860667	1.977	2.259
CYE_r3.1SPE0_g030080.1	1.07767	0.995333	0.733	1.44867	1.70367	1.898	0.733333
CYE_r3.1SPE2_g019510.1	2.2515	1.16833	2.279	0	0	0.907667	3.071
CYE_r3.1SPE8_g028100.1	1.82083	1.29567	1.25233	1.107	1.117	1.258	1.67767
CYE_r3.1SPE0_g004890.1	3.226	0.322	1.50033	1.87367	0.794	1.521	0.385333
CYE_r3.1SPE0_g002800.1	1.21517	1.28167	2.42567	0.672333	0.843333	1.016	1.08567
CYE_r3.1SPA0_g090390.1	0.515667	0.374	0.905333	0.751	1.81633	3.11967	0.987
CYE_r3.1SPA0_g169530.1	0.259	0.435667	0	1.685	1.27667	2.02933	0.952333
CYE_r3.1SPE3_g030630.1	2.725	1.536	0.724	0.543	1.04967	1.69833	0.335333
CYE_r3.1SPA0_g096340.1	1.9585	0.816667	3.58667	0	2.21	0.202333	0.735667
CYE_r3.1SPE1_g027450.1	0.955667	0.306333	0	1.68767	1.30033	2.37633	1.996
CYE_r3.1SPA6_g028400.1	0.509833	1.04733	0	2.35467	1.04533	1.65067	1.373
CYE_r3.1SPE0_g099860.1	1.5025	0.744333	0.961667	1.23133	1.93833	2.04667	0.894667
CYE_r3.1SPE1_g032050.1	1.531	1.38333	2.76667	1.04833	1.06133	2.67167	0.518
CYE_r3.1SPE0_g169140.1	1.41517	0	0	0	3.862	0.581667	0.267667
CYE_r3.1SPE7_g000880.1	2.18733	0	2.77133	2.284	1.25933	0.467	1.53667
CYE_r3.1SPE1_g034170.1	1.466	1.31033	0.729667	2.23667	0.765	1.71167	1.05633
CYE_r3.1SPA6_g004890.1	0.579167	1.64733	1.28733	1.31433	0.643667	1.97267	0.751667
CYE_r3.1SPE0_g000240.1	0.984167	1.09367	0.646	3.10867	1.14867	1.578	0
CYE_r3.1SPA7_g004220.1	1.00817	0.889667	0.318333	1.15967	1.46167	1.326	1.725
CYE_r3.1SPE8_g021740.1	0.535833	0.440333	1.152	1.54933	1.10667	1.55067	1.95933
CYE_r3.1SPA0_g154260.1	1.376	0.271333	0.415667	1.13667	1.25833	1.964	1.47433
CYE_r3.1SPE5_g017930.1	1.602	1.183	3.32167	0	0.470667	0.261333	1.921
CYE_r3.1SPE0_g019810.1	1.0985	1.17467	0.925667	0.703667	1.406	2.01833	1.25233
CYE_r3.1SPE6_g010520.1	1.53733	0.836	0.578	1.459	1.27267	1.47233	1.30567
CYE_r3.1SPE2_g033850.1	1.231	1.4	0.692333	1.06867	1.775	1.24733	1.22333
CYE_r3.1SPE0_g136340.1	1.67	1.14667	1.54367	0.731	1.25867	1.74633	1.523
CYE_r3.1SPA1_g006970.1	0.837	1.71433	0.568333	1.36967	1.21233	1.62867	1.292
CYE_r3.1SPE6_g008270.1	0.519333	1.50833	0.482667	1.30733	2.13567	1.5	0.865667
CYE_r3.1SPA5_g002120.1	1.34	0.420667	0.688667	2.266	1.16267	1.25933	0.817667
CYE_r3.1SPA6_g022320.1	1.625	0.890667	0.755	1.095	0.530667	1.46833	1.82267
CYE_r3.1SPA8_g000810.1	0.870333	2.60267	0.494667	1.52133	0.869667	2.84267	0.603
CYE_r3.1SPA0_g157470.1	1.53017	1.279	0.912	1.61533	0.732667	1.606	1.13967
CYE_r3.1SPA0_g089280.1	1.03017	0.783333	0.579667	1.177	1.079	2.53367	1.01367
CYE_r3.1SPA3_g010420.1	1.29133	0.924667	1.83667	1.74033	1.72267	1.39133	0.719
CYE_r3.1SPE3_g010020.1	1.015	1.37867	0.807667	0.724667	1.265	1.62533	2.34933
CYE_r3.1SPE0_g125800.1	0.701833	2.23267	1.99733	1.43167	0.272	0.723333	2.182
CYE_r3.1SPA5_g027580.1	0.6155	2.34467	1.38567	0.998333	2.168	1.55133	0.393333
CYE_r3.1SPE1_g035070.1	1.22783	2.10533	0	1.772	1.537	2.267	0.463
CYE_r3.1SPE4_g034460.1	0.9075	0.745333	1.44933	1.53567	0.723333	1.53333	0.755667
CYE_r3.1SPE7_g012270.1	0	0	0	0	2.89833	3.65167	3.35333
CYE_r3.1SPE7_g009930.1	1.155	0.597667	0.827667	1.353	1.21767	1.271	1.21233
CYE_r3.1SPA0_g125070.1	1.08333	1.22167	0.475667	1.72167	0.649333	1.803	2.28767
CYE_r3.1SPA0_g086890.1	1.31667	1.06367	0.860333	0.306333	1.64467	2.252	1.077
CYE_r3.1SPE0_g106370.1	1.64133	0.704667	2.395	0.674333	1.00933	2.25133	0.518
CYE_r3.1SPA0_g073960.1	1.5705	1.27367	0.445667	1.18167	1.13833	1.54167	2.51267
CYE_r3.1SPE0_g194550.1	2.291	1.25833	0.788667	0.26	0.55	0.386667	2.978
CYE_r3.1SPE0_g129200.1	1.529	2.503	1.34033	0.419	1.22567	1.20567	1.08767
CYE_r3.1SPA6_g034920.1	0.968833	1.37767	0.704333	1.45333	1.401	1.05867	0.759667
CYE_r3.1SPA0_g035970.1	1.3195	0.597	2.06933	0.108667	0.622	1.07867	2.65967
CYE_r3.1SPA6_g018190.1	1.20617	1.48567	1.439	0.855	1.28167	1.48	0.547667
CYE_r3.1SPA6_g031580.1	0.4925	1.04233	2.60967	0.795667	1.67733	0.671667	0.78
CYE_r3.1SPE4_g006640.1	1.17683	2.33667	0.820333	0.100333	1.92233	1.58933	1.00167
CYE_r3.1SPE6_g020930.1	1.22467	1.241	1.879	0.507667	0.142667	1.58833	2.99
CYE_r3.1SPA0_g081430.1	0.916833	0.371333	0	2.002	0.902	2.59967	1.9
CYE_r3.1SPA3_g012360.1	2.57317	0.716	2.686	1.786	1.06433	1.662	0.358667
CYE_r3.1SPE0_g006040.1	0.832333	0.771	0.481333	1.234	1.30833	1.97867	2.07033
CYE_r3.1SPE2_g000530.1	0.7435	2.694	0.456333	0.996333	1.52333	1.35633	1.67533
CYE_r3.1SPE0_g192340.1	1.42167	2.16333	0.298	0.186333	0.642	0.219667	2.63067
CYE_r3.1SPA4_g019980.1	1.40517	1.139	0.512667	1.93067	0.771333	1.756	0.583
CYE_r3.1SPE3_g022210.1	1.15917	0.599667	0.635667	2.588	1.154	1.94767	0
CYE_r3.1SPA0_g114500.1	1.67133	0.856667	0.688333	1.11833	1.69067	1.592	0.963667
CYE_r3.1SPE4_g013090.1	0.703667	1.86733	0.351	1.83533	1.031	3.239	0.349
CYE_r3.1SPE5_g016140.1	0.968	0.554	0.641667	0.793333	1.78867	1.355	2.503
CYE_r3.1SPE0_g121080.1	1.416	1.821	0.38	1.20733	2.331	0.521	2.01433
CYE_r3.1SPE7_g018420.1	0.877	1.159	0.636333	1.11067	3.674	1.11833	0.673333
CYE_r3.1SPA1_g043140.1	1.6515	1.84633	0	1.63767	0.939667	0.222333	0.195
CYE_r3.1SPA1_g028810.1	0.397167	0.393667	0	2.61567	2.944	2.037	1.233
CYE_r3.1SPE4_g017390.1	1.92283	0.841	0.515667	1.70433	1.867	1.148	0.415333
CYE_r3.1SPE0_g076560.1	2.18433	4.06333	0.298667	0.542667	0.539667	0.195333	1.21833
CYE_r3.1SPE0_g121870.1	0.405167	0.254333	1.92167	2.21533	1.90467	0.545	0.910333
CYE_r3.1SPE4_g010790.1	0.7365	0.716	0.928	0.664	0.966	1.12767	2.52033
CYE_r3.1SPA2_g006780.1	0.916333	0.237667	0.949333	1.63167	2.094	2.692	1.02833
CYE_r3.1SPE0_g073700.1	0.518333	1.76567	0.344333	0.519333	1.034	0.362667	1.088
CYE_r3.1SPE4_g019790.1	1.14517	0.777	1.54667	1.57167	1.34233	1.171	1.52733
CYE_r3.1SPE0_g189320.1	0.995167	1.36133	0.521667	2.46633	1.451	1.895	1.04367
CYE_r3.1SPA2_g039020.1	1.0385	1.40733	0.672333	0.51	1.341	1.69033	1.78667
CYE_r3.1SPA0_g047810.1	2.187	1.02533	0.414333	0.336667	1.54633	0.556667	2.74267
CYE_r3.1SPA0_g076910.1	0.825	0.848667	0.387667	1.854	1.319	1.733	1.383
CYE_r3.1SPE7_g006700.1	1.01317	2.25033	0	0.739667	0.379333	1.97067	1.52933
CYE_r3.1SPE6_g027530.1	0.734667	1.76667	2.34967	0.674667	1.88267	0.930333	1.19767
CYE_r3.1SPE1_g012680.1	0.7615	1.06	0.223667	2.152	1.67967	2.165	1.79267
CYE_r3.1SPA0_g071260.1	0.281	0.844667	0.307333	1.15133	2.182	1.74133	0.832
CYE_r3.1SPE7_g003950.1	0.265667	1.40833	1.98433	0.564667	2.91067	0.434333	0.831667
CYE_r3.1SPA0_g122660.1	0.82	0.894333	1.77067	1.76167	1.05567	1.51267	1.728
CYE_r3.1SPE2_g007100.1	0.8895	1.16167	1.59167	2.501	1.26367	1.91333	0.849333
CYE_r3.1SPA6_g042780.1	1.9715	1.209	0	0.911333	1.646	0.871667	0
CYE_r3.1SPA6_g019560.1	0.6635	1.49433	0	1.079	1.34833	3.63367	0
CYE_r3.1SPA0_g130220.1	0.784333	0.694	1.93333	0.897	2.439	1.419	0.584333
CYE_r3.1SPA0_g025700.1	1.2535	1.34167	0.462333	1.21867	2.81167	1.05067	0.780333
CYE_r3.1SPA0_g024480.1	0.829833	0.621333	0.531333	3.34	0.710667	1.45267	0.961
CYE_r3.1SPA3_g023230.1	1.4475	0.47	0.502	2.146	1.344	2.54767	0.474
CYE_r3.1SPA0_g102880.1	1.13717	1.23133	1.129	0.582	1.58	1.697	1.069
CYE_r3.1SPE0_g179610.1	0.977	3.25533	1.19767	1.34233	0.79	1.46633	0.233
CYE_r3.1SPA7_g018540.1	0	0.111	0	0.0513333	2.404	0.908	0.234
CYE_r3.1SPE8_g027150.1	1.30767	0.588333	0	2.179	1.06467	1.758	1.192
CYE_r3.1SPA2_g023710.1	1.48517	0.641667	0.407333	1.705	1.35367	1.68233	1.44133
CYE_r3.1SPA3_g032120.1	1.12467	0.273333	1.12233	2.549	0.925333	1.96267	0.603333
CYE_r3.1SPE6_g027570.1	1.36133	0.853333	0.993333	2.08833	1.48	1.34033	0.249
CYE_r3.1SPA5_g009200.1	1.7785	0	0.897	0.692667	3.02967	0.627667	0.270667
CYE_r3.1SPE0_g145850.1	1.05417	1.01633	0.731667	1.394	1.04967	1.94833	2.02667
CYE_r3.1SPA0_g025190.1	0.801	1.173	1.05133	0.230667	2.972	0.726667	2.04833
CYE_r3.1SPA2_g018730.1	0.536333	0.616667	0.724333	0.749333	1.17433	2.26833	1.88167
CYE_r3.1SPA0_g149760.1	1.52017	1.909	1.51933	1.98433	1.601	1.005	0.184
CYE_r3.1SPE3_g034420.1	0.981833	1.47233	1.91033	0.821333	0.973667	1.84633	0.798
CYE_r3.1SPE3_g021280.1	1.393	1.456	1.291	1.27333	1.497	0.742333	0.182
CYE_r3.1SPA8_g002210.1	1.142	1.38967	1.444	1.80633	0.927333	1.45367	0.294
CYE_r3.1SPA0_g152730.1	0.8315	0.814667	0.862	1.695	1.29033	1.348	1.61633
CYE_r3.1SPA0_g067860.1	1.01167	0.724333	0.597	1.60167	2.88867	1.65267	1.954
CYE_r3.1SPE1_g026660.1	0.692167	0.647	0.456667	1.46	0.913333	2.07933	0.605333
CYE_r3.1SPA0_g130920.1	1.1835	1.214	0.836333	1.09433	1.524	1.43433	0.906667
CYE_r3.1SPE0_g068680.1	3.44483	0.866	0.512667	0.839333	0.77	0.521333	1.61533
CYE_r3.1SPA1_g024990.1	0	0	0	0	4.91167	1.24	0
CYE_r3.1SPA7_g022360.1	0.211167	7.324	0	0	0.710333	0.181667	0.685
CYE_r3.1SPA0_g013200.1	0.4565	1.60033	0	1.23267	1.31067	2.39433	0.923
CYE_r3.1SPE1_g036870.1	0.582667	0.947	1.177	1.48367	2.305	0.939333	1.55233
CYE_r3.1SPA0_g031160.1	0.9005	0.753333	0.665	1.29833	0.836667	1.813	2.637
CYE_r3.1SPA0_g035610.1	0.884667	0.298667	0.752667	0.139333	1.727	0.657	2.965
CYE_r3.1SPA3_g007770.1	1.42767	1.18867	1.51733	1.01633	1.768	1.37033	0.974
CYE_r3.1SPE3_g031730.1	1.95517	0	0.291667	2.325	2.32833	1.12	0
CYE_r3.1SPA6_g048780.1	0.4145	0.994	0.983333	1.07733	1.87867	1.228	1.48
CYE_r3.1SPE0_g194350.1	1.48183	0.840667	0.991667	0.761667	1.253	0.635667	4.22
CYE_r3.1SPA6_g044340.1	1.08017	1.28433	0.658667	1.874	0.844	1.681	1.92633
CYE_r3.1SPA0_g113940.1	1.1325	1.478	2.26633	1.588	0.679	1.446	0.391333
CYE_r3.1SPE0_g056020.1	1.58467	1.23733	0.388	0.637333	1.54467	0.495	3.23
CYE_r3.1SPA6_g011400.1	3.8705	2.00333	0.607	0.378333	0.602667	1.764	0.0766667
CYE_r3.1SPA0_g072710.1	0.763	1.33267	0.927333	1.47667	1.85767	2.07	0.685333
CYE_r3.1SPA3_g011900.1	2.17767	0.660333	1.39733	1.01733	0.85	1.73833	1.39
CYE_r3.1SPA5_g019190.1	0.792333	1.10967	0.194	0.401667	3.18033	1.494	0.672
CYE_r3.1SPA3_g031260.1	1.36933	1.16467	1.473	1.89333	1.694	0.916333	0.877333
CYE_r3.1SPE1_g006680.1	0.780167	1.52867	0.784	2.06733	0.978333	2.433	0.800333
CYE_r3.1SPE0_g155250.1	1.148	0.561333	1.39967	0.925667	1.83967	1.703	0.841333
CYE_r3.1SPE0_g050120.1	0.971333	0.113	0	0.343667	0.882	0.799667	4.76967
CYE_r3.1SPA0_g018390.1	1.435	0.839333	0.958	1.96633	1.44867	1.35233	0.365333
CYE_r3.1SPE4_g005450.1	0.9505	2.11767	0.862667	1.45067	0.325333	2.11167	1.79433
CYE_r3.1SPA0_g034010.1	3.18683	0.508667	0	0.201	0.475	0.268	4.43767
CYE_r3.1SPA6_g030940.1	0.728	0.496333	0.63	0.843667	2.66933	1.362	1.57767
CYE_r3.1SPE2_g021460.1	1.3625	1.04433	0.831	1.77133	1.26333	1.42933	1.153
CYE_r3.1SPE8_g033730.1	1.94733	1.21033	2.423	1.36967	0.611333	1.18767	1.43233
CYE_r3.1SPE0_g142300.1	2.5855	0	1.17133	0.462	2.52767	0.951333	0.734
CYE_r3.1SPE1_g038370.1	1.90567	0.794	0.664	1.634	3.00167	0.716333	0.786667
CYE_r3.1SPA1_g030850.1	1.63917	1.89467	0.727	0.599	1.47667	1.821	2.58167
CYE_r3.1SPA8_g027640.1	1.6525	0.689667	2.57733	1.577	0.520667	0.459667	0.372667
CYE_r3.1SPE0_g040590.1	0.950333	0.849	0.474	0.93	1.68133	1.39867	1.496
CYE_r3.1SPA0_g075270.1	0.595833	0.400333	1.784	2.16733	1.80533	1.81967	0.536
CYE_r3.1SPA1_g028180.1	0.595833	0.400333	1.784	2.16733	1.80533	1.81967	0.536
CYE_r3.1SPE6_g004630.1	1.7295	1.023	0	2.21167	2.08167	2.016	0.424
CYE_r3.1SPE0_g120040.1	1.2295	0.781333	1.57067	1.961	1.56533	1.32167	1.54433
CYE_r3.1SPA0_g101410.1	1.132	0.244	0.377667	0.885333	1.14267	1.72833	1.441
CYE_r3.1SPE4_g006750.1	0.978333	0.482	0.762	0.820667	0.264667	0	4.434
CYE_r3.1SPE1_g032140.1	0.333833	3.26733	0	1.158	1.06733	0.439667	0.639667
CYE_r3.1SPE0_g003310.1	1.51733	0.415	1.631	0.226667	1.89367	1.86633	0
CYE_r3.1SPE8_g023880.1	0.991833	2.20867	1.21833	0.966	1.511	2.09167	0.510333
CYE_r3.1SPA2_g036710.1	1.4005	0.289333	1.83267	0.775333	1.51833	0.385333	2.96267
CYE_r3.1SPE8_g022820.1	0.9165	1.62867	1.98133	1.003	1.26833	0.676	1.30933
CYE_r3.1SPA0_g101090.1	0.659333	0	0.425	1.38867	2.27933	1.21633	2.44933
CYE_r3.1SPA2_g033950.1	0.904	0.792	0.561333	1.875	1.16867	1.979	1.54867
CYE_r3.1SPA0_g173160.1	1.06717	1.61467	0.301667	2.07	0.448333	2.44467	1.55267
CYE_r3.1SPA5_g020980.1	0.819	0.997	0.343667	0.459667	1.135	0.581667	1.118
CYE_r3.1SPE2_g022620.1	0.442	0	0	1.43333	2.24333	1.237	0.836667
CYE_r3.1SPA0_g037100.1	1.7445	2.716	1.02367	0.473333	1.20567	0.659333	2.374
CYE_r3.1SPA0_g159760.1	0.662333	1.55333	0.939333	2.12867	1.37533	1.419	1.44967
CYE_r3.1SPE4_g014410.1	0.851	1.22133	0.595333	1.85967	0.633333	1.34067	1.73567
CYE_r3.1SPE2_g019800.1	2.26267	4.064	0.641333	0.493667	1.18533	0.604	0.444333
CYE_r3.1SPE6_g014670.1	0.809	0.721	1.17333	1.241	1.66667	1.68	0.257
CYE_r3.1SPA0_g172830.1	1.67417	0.716667	0.753	1.30467	1.58033	1.64067	1.03367
CYE_r3.1SPA0_g148700.1	1.168	1.08767	2.122	1.831	1.457	1.718	0.261333
CYE_r3.1SPA1_g000550.1	1.97817	3.63833	0.309333	0.62	0.825	0.874333	1.359
CYE_r3.1SPA0_g178830.1	1.2535	1.57533	1.291	1.44	0.961333	1.61133	2.03133
CYE_r3.1SPE0_g137300.1	0	0	0.970667	0	4.34067	0.536667	0
CYE_r3.1SPE6_g027360.1	0.667	0.903333	0.861667	1.42067	1.401	1.88867	1.36833
CYE_r3.1SPA5_g027480.1	0.542667	1.01833	0.781333	1.331	1.63367	0.887333	0.395
CYE_r3.1SPA1_g035270.1	0.458333	0.204667	0.993333	2.08733	2.31433	1.19233	1.00233
CYE_r3.1SPA4_g013550.1	1.4595	1.231	1.43633	1.25767	1.33033	1.689	1.155
CYE_r3.1SPA5_g000800.1	1.15183	0.985667	1.204	1.55233	1.78767	1.187	0.265
CYE_r3.1SPE0_g071190.1	1.3635	1.331	2.63533	0.684	0.765333	1.05833	1.00833
CYE_r3.1SPA2_g004480.1	1.1	0.759333	1.18367	2.06467	1.71267	0.928	1.13233
CYE_r3.1SPE0_g070850.1	0.486333	2.528	0.215667	0.774	1.079	0.116333	4.07767
CYE_r3.1SPA2_g038300.1	2.02583	0.878667	1.89533	0.626667	1.79833	1.88267	0.235
CYE_r3.1SPE8_g031850.1	0.325667	0.244333	1.29033	1.42267	2.00033	0.587333	0.413333
CYE_r3.1SPA5_g004880.1	1.02683	0.815333	2.664	0.947	2.04767	0.921333	0.545333
CYE_r3.1SPE3_g025540.1	0.353	0	0	0.48	3.43633	1.48467	3.629
CYE_r3.1SPA0_g183100.1	0.827333	2.39533	0	1.63267	2.20467	0	4.17133
CYE_r3.1SPA1_g042200.1	0.9795	1.53467	1.353	1.41067	1.10133	1.35367	1.02733
CYE_r3.1SPE0_g084670.1	1.333	0.891333	0.187333	0.515	0.963667	0.249333	3.54833
CYE_r3.1SPA3_g026080.1	1.0615	0.739	0.162333	1.90467	1.10067	3.06767	1.00667
CYE_r3.1SPA0_g004820.1	1.0555	0.843667	0.417	1.88467	1.53833	1.42	2.443
CYE_r3.1SPE6_g004890.1	1.70833	0	1.066	1.732	1.94	1.93833	1.08167
CYE_r3.1SPE4_g013460.1	1.29217	1.67333	2.75567	1.627	0.983	1.73133	0.92
CYE_r3.1SPE0_g134540.1	0.550167	0.731	1.39033	2.435	1.34967	1.76267	1.75733
CYE_r3.1SPA1_g030110.1	0.359833	0.528667	0.137333	1.70333	1.31	2.12833	2.84733
CYE_r3.1SPA6_g004230.1	0.783167	0.836	0.219667	1.236	1.48733	2.08033	1.979
CYE_r3.1SPE5_g017090.1	2.21583	1.35767	2.91633	1.23333	1.244	0.346667	0.627
CYE_r3.1SPA2_g041280.1	0	3.42967	0	0	0	0.055	0
CYE_r3.1SPA1_g042060.1	0.7125	0.992333	0.77	1.00967	1.902	2.08467	1.105
CYE_r3.1SPE8_g026750.1	1.16933	2.22333	1.531	0	2.03533	2.56133	1.68133
CYE_r3.1SPA0_g025180.1	0.769833	0.942333	0.307667	0.471	1.91367	0.230333	4.19533
CYE_r3.1SPA7_g015920.1	1.33467	1.89367	1.42933	2.17233	1.621	0.711333	1.17333
CYE_r3.1SPA8_g009480.1	0.829	1.596	1.19667	0.941	1.211	2.02567	0.710667
CYE_r3.1SPE8_g004040.1	1.333	1.24633	1.13067	0.731	0.732333	1.29467	1.686
CYE_r3.1SPA8_g016950.1	0.707333	0.392	3.49333	2.047	0.319	1.51733	0.643667
CYE_r3.1SPE0_g104750.1	0.441167	2.59567	0.272333	0.803667	2.13867	0.839	0.511
CYE_r3.1SPA0_g165850.1	1.28067	0.827333	2.174	0.534	1.36367	1.308	2.421
CYE_r3.1SPA0_g135200.1	1.4815	0.985667	1.29567	1.42067	1.151	1.429	1.42833
CYE_r3.1SPA6_g018600.1	0.623833	2.817	0	0.229333	1.889	0.75	2.04433
CYE_r3.1SPE2_g034050.1	1.1025	0.739333	0.519	0.938333	1.434	1.51267	1.157
CYE_r3.1SPA0_g125900.1	0.462667	1.46767	1.71233	1.45467	1.147	1.91467	1.003
CYE_r3.1SPA5_g013870.1	0.572833	0.721	2.242	2.072	0.792	1.43167	2.04167
CYE_r3.1SPE0_g012180.1	0.5505	2.70033	0	1.957	0.994	1.21067	1.41633
CYE_r3.1SPA0_g117210.1	0.899833	1.60833	1.83833	0.965667	1.41367	1.51067	0.600667
CYE_r3.1SPA0_g157990.1	1.21533	0.767333	0.927333	0.168	2.02433	1.01967	0.971
CYE_r3.1SPA2_g004710.1	1.04583	1.59433	0.563333	1.38333	1.53433	1.52133	1.421
CYE_r3.1SPA0_g170240.1	1.22683	0.809667	0.567333	2.18633	1.664	1.173	1.172
CYE_r3.1SPE0_g137090.1	1.0655	0.531	0	1.40867	2.21467	1.527	0.651
CYE_r3.1SPE5_g011920.1	1.29417	0.671333	0.570333	0.428333	2.167	1.59367	1.02967
CYE_r3.1SPE2_g011280.1	0.446167	1.57933	2.83	2.872	0.173333	1.17533	1.44067
CYE_r3.1SPE4_g002980.1	1.34917	0.862333	1.539	0.825667	0.884667	1.69033	1.405
CYE_r3.1SPE0_g190670.1	0.7075	0.892333	0.518333	1.59067	1.01533	2.393	1.115
CYE_r3.1SPA7_g015620.1	0.505333	0	1.17233	0	3.118	0.457667	0.320667
CYE_r3.1SPA0_g169340.1	0.311	0.737	1.948	1.104	1.94333	1.48667	1.249
CYE_r3.1SPE3_g032420.1	1.48633	1.518	0	1.37267	2.157	1.94267	0.773667
CYE_r3.1SPA0_g048660.1	0.861667	1.48467	0.834	1.50467	1.166	0.698333	1.97867
CYE_r3.1SPE0_g166710.1	0.4515	0.635667	0.800333	1.247	1.83567	1.22033	0.615333
CYE_r3.1SPE3_g033710.1	1.04433	1.24	0.520667	2.38067	0.841	1.45833	0.541667
CYE_r3.1SPA6_g036280.1	1.20833	1.692	3.064	0.462667	0	1.61767	1.81867
CYE_r3.1SPE6_g022600.1	0.5185	1.09667	0.839333	1.945	1.61533	1.20867	1.90467
CYE_r3.1SPE0_g068540.1	1.19183	0.732333	0.374667	0.454333	2.24567	1.86467	0
CYE_r3.1SPE3_g007800.1	1.33667	4.356	0	0.258	1.00833	0.042	0
CYE_r3.1SPE1_g015570.1	0.930167	0.356	1.39933	0.979667	1.58467	1.742	1.54133
CYE_r3.1SPA0_g104950.1	0.691167	2.19567	1.434	0	0	0	4.50667
CYE_r3.1SPA0_g176530.1	0.607	1.228	1.371	2.594	0	2.237	0.447333
CYE_r3.1SPE2_g005110.1	1.11533	1.954	1.405	1.472	1.03933	1.33733	0.357667
CYE_r3.1SPA0_g129920.1	1.14267	1.25	2.12133	0.583667	1.779	1.568	0.681333
CYE_r3.1SPE0_g069850.1	0.671	1.05667	1.021	0.687333	1.38767	0.350667	3.07133
CYE_r3.1SPE2_g005220.1	0.886833	2.503	1.44233	0.284667	1.429	1.30567	1.05233
CYE_r3.1SPA6_g030960.1	0.9805	0.474333	0.675333	1.30633	2.03133	1.04667	0.575667
CYE_r3.1SPE6_g025590.1	0.9805	0.474333	0.675333	1.30633	2.03133	1.04667	0.575667
CYE_r3.1SPE0_g188560.1	2.33333	1.82167	0	2.36667	2.50067	1.12933	0.479
CYE_r3.1SPA0_g016620.1	1.477	1.53967	1.291	1.44	0.964667	1.59033	1.986
CYE_r3.1SPE0_g048070.1	0.785167	0.794	0.720333	1.46133	2.048	1.59467	1.44167
CYE_r3.1SPA4_g025110.1	0.645333	2.74933	0.775	0	1.57833	0.786	0.763333
CYE_r3.1SPA4_g009250.1	0.863167	1.63833	1.68833	0.704	1.543	1.03	1.62733
CYE_r3.1SPA0_g093220.1	1.18917	1.10633	1.02167	1.41233	1.94867	2.17	0.831667
CYE_r3.1SPA0_g173780.1	0.6865	1.23533	0.409333	2.306	1.27833	1.22467	1.146
CYE_r3.1SPA1_g000950.1	1.09783	1.86467	2.02867	1.02133	1.13	1.01233	1.761
CYE_r3.1SPA8_g022470.1	1.5915	0.832333	0.378667	2.753	0.930333	2.50967	0.668
CYE_r3.1SPE0_g138290.1	1.1385	0	0.902333	2.52967	0.438	1.40733	1.032
CYE_r3.1SPA2_g038770.1	1.596	1.641	2.36333	2.44667	0.818333	2.06333	0
CYE_r3.1SPE5_g019680.1	1.33183	1.03467	0.656667	1.08967	1.357	2.06867	1.47567
CYE_r3.1SPE2_g020570.1	2.19267	1.44433	1.02633	0.744333	1.309	0.987667	0.793667
CYE_r3.1SPA0_g013040.1	3.47933	0	2.54067	0	0	0	5.769
CYE_r3.1SPA3_g020870.1	1.56067	1.552	1.455	0.611667	1.70833	1.59833	0.331
CYE_r3.1SPA0_g001930.1	1.68317	1.17467	1.07333	0.856	1.52633	1.54267	0.562667
CYE_r3.1SPA8_g002790.1	0.762167	0.451333	1.40667	0.591667	1.46667	1.88533	2.785
CYE_r3.1SPE0_g169910.1	0.4785	1.17667	1.82767	2.18867	0.719333	3.78267	1.02767
CYE_r3.1SPA2_g006160.1	1.16067	1.66333	1.34667	0.994	0.679333	1.155	1.265
CYE_r3.1SPA4_g007530.1	1.5055	0.623	1.03	1.08667	1.13733	2.045	2.61667
CYE_r3.1SPE0_g088560.1	0.396333	0	1.95767	2.143	2.456	0.799333	2.85733
CYE_r3.1SPA0_g049750.1	0.552667	3.40433	0.687667	0.620667	0.439	1.013	3.74233
CYE_r3.1SPE1_g031870.1	0.514	0	2.27567	1.11833	1.68033	1.781	2.53633
CYE_r3.1SPE1_g023120.1	0.910667	1.11167	0	0	4.329	1.21733	0.549667
CYE_r3.1SPA0_g111140.1	1.7345	1.59	3.85667	0.795	0.667333	0.708333	0
CYE_r3.1SPA4_g021850.1	0	1.68433	1.22667	0	3.64933	2.22067	0.476667
CYE_r3.1SPE0_g159240.1	1.34533	0.481333	0.693333	1.545	1.23233	2.12633	1.43933
CYE_r3.1SPA0_g143650.1	0.8215	1.17533	1.179	1.41667	1.297	2.3	0
CYE_r3.1SPA0_g107480.1	0.854	2.111	0.295667	1.224	1.447	1.53967	1.14267
CYE_r3.1SPE0_g160020.1	0.766667	1.123	0.897667	1.802	0.514	1.19133	2.18833
CYE_r3.1SPA5_g008650.1	0.969	3.00833	1.02267	1.97633	1.06	0.5	1.404
CYE_r3.1SPA0_g116090.1	1.70417	2.84633	0.350667	0.863667	2.26033	1.707	0.933333
CYE_r3.1SPE8_g010960.1	0.5055	0.172667	0.802333	2.469	2.18333	1.37167	0.627667
CYE_r3.1SPE2_g018320.1	1.23233	3.42667	0.408	0.51	1.61533	0.757333	0.581
CYE_r3.1SPE7_g007190.1	1.607	0.71	0.348333	1.218	1.64033	1.84967	0.758333
CYE_r3.1SPE5_g027520.1	0.543167	0	0.202667	1.61767	2.747	1.267	0.751
CYE_r3.1SPA3_g030370.1	0.633333	0.677	0.638	2.16833	1.923	2.518	1.09167
CYE_r3.1SPE0_g096070.1	3.35283	0	1.672	0	0.573667	1.84633	0
CYE_r3.1SPA0_g029760.1	0.927167	0.653333	0.527	1.47333	2.04267	2.23233	1.01567
CYE_r3.1SPE2_g018970.1	1.75883	0.469667	0	2.14	0.835667	0.436333	2.30867
CYE_r3.1SPA8_g022540.1	1.51667	1.09867	1.26067	0.219	1.46667	1.39033	1.174
CYE_r3.1SPA0_g085850.1	1.25533	0.799667	2.301	0.923	0.778	0.983333	1.10567
CYE_r3.1SPA6_g032010.1	0.8645	0.640667	2.16133	1.09933	1.101	1.47533	0.301333
CYE_r3.1SPA6_g037180.1	1.26733	1.105	1.077	1.023	1.78433	1.14033	1.498
CYE_r3.1SPE0_g043090.1	1.951	0.0756667	0	0.234333	0.117333	0.837333	5.91933
CYE_r3.1SPA0_g057030.1	4.6415	2.24033	0	0	1.719	0	0.276
CYE_r3.1SPE6_g013290.1	1.02117	0.798667	0.901333	0	1.04433	2.41267	1.33333
CYE_r3.1SPE8_g024060.1	3.23533	0	0.853333	2.142	1.44667	2.608	0
CYE_r3.1SPA0_g079180.1	0.8375	0	0.591333	1.621	2.329	1.25133	1.71333
CYE_r3.1SPE0_g102600.1	3.45817	1.23133	1.05067	0.712333	1.17067	1.06	0.771
CYE_r3.1SPA8_g015920.1	0.501	1.779	1.30833	1.51967	1.40567	1.98967	0.261667
CYE_r3.1SPA3_g021930.1	0.712667	0.485333	0.504333	2.435	1.68233	1.99733	1.47
CYE_r3.1SPE4_g023230.1	0.739833	1.54333	0	1.6	1.22833	1.66367	1.867
CYE_r3.1SPA5_g010840.1	2.28683	1.77867	1.60467	0.932333	0.280333	1.039	0.282333
CYE_r3.1SPA7_g015290.1	1.43017	1.72233	1.08267	1.37	1.09333	1.61567	1.15633
CYE_r3.1SPA0_g134960.1	0.261833	2.448	2.45933	0	0.709	0.452	3.50567
CYE_r3.1SPE3_g006840.1	0	4.417	0	0	0.532667	0.393	0
CYE_r3.1SPA4_g004580.1	0.699333	0.491	0	0.573667	1.46133	3.416	0
CYE_r3.1SPA5_g017730.1	3.07867	3.44167	0	0.546667	0.346	0	2.033
CYE_r3.1SPA2_g027830.1	0.339	1.14833	1.239	1.749	1.38333	1.78533	1.55467
CYE_r3.1SPE0_g085160.1	2.52883	0.823667	0.140667	0.218333	1.28867	0.468	4.89667
CYE_r3.1SPA0_g032080.1	1.18117	0.792	1.45667	1.33567	2.10633	1.32667	0
CYE_r3.1SPA0_g051480.1	1.738	2.16167	0.429667	0.549333	1.031	0.258667	2.71733
CYE_r3.1SPA6_g028530.1	1.46567	1.63567	0.471	0.711333	1.101	1.64033	1.57533
CYE_r3.1SPA0_g041030.1	2.00467	0.232	0.378667	1.23367	2.56933	0.801667	1.91067
CYE_r3.1SPE0_g130010.1	2.10817	0.762	0.306	1.848	0.713333	1.61	1.07367
CYE_r3.1SPE0_g192740.1	4.00883	0.311333	0.504667	0.305333	1.44967	0.742667	2.01967
CYE_r3.1SPA2_g030200.1	0.7355	0.771667	0	2.26133	1.282	2.00433	1.03967
CYE_r3.1SPA0_g015600.1	0.488	0.857667	0.424333	1.464	2.82767	1.759	1.20333
CYE_r3.1SPA0_g049030.1	0.633667	0.0706667	1.365	1.17767	2.748	1.12967	2.50033
CYE_r3.1SPE0_g095730.1	0	0.979333	0	1.92967	1.73133	0.579667	2.24167
CYE_r3.1SPA3_g012900.1	1.2075	1.53933	2.41767	0.831	0.924	0.778667	0.888667
CYE_r3.1SPA0_g049210.1	0.891167	1.46633	0.999667	0.332333	1.626	0.449667	3.78767
CYE_r3.1SPE0_g064190.1	1.4565	1.26633	0.664667	0.350333	0.834667	0.548	5.08733
CYE_r3.1SPE6_g015880.1	1.68117	0.986	1.59767	0.8	1.45067	1.436	1.238
CYE_r3.1SPE3_g020410.1	1.14117	1.674	0.857333	1.14433	2.43733	1.63933	0.793333
CYE_r3.1SPE8_g008500.1	0.590167	1.30467	3.22	1.65067	0.938	1.47067	1.09167
CYE_r3.1SPE0_g108400.1	1.21633	0.678	2.32933	1.283	0.418333	2.158	1.28267
CYE_r3.1SPA2_g032020.1	0.287	7.299	0.833333	1.11867	0.156667	0.598667	0.159667
CYE_r3.1SPE0_g191750.1	2.75817	1.27867	0.225333	0.106667	0.332333	0.486667	4.86267
CYE_r3.1SPE0_g191680.1	1.71883	0.25	0.340667	0.287	1.81767	0.782	4.05933
CYE_r3.1SPA0_g153190.1	0.865333	0	0	0	0.359667	7.00167	3.65467
CYE_r3.1SPA1_g009590.1	1.43167	0.893667	2.007	0.680333	1.05733	1.22167	1.07233
CYE_r3.1SPE4_g034240.1	0.305667	0.337333	0.553667	1.22267	1.92033	1.07067	0.407
CYE_r3.1SPE0_g124610.1	0.747167	1.19667	0.988667	0.872	0.725333	1.63667	2.11867
CYE_r3.1SPE0_g045350.1	0.5675	0	1.704	1.758	1.24067	0.174	0.466
CYE_r3.1SPA0_g084290.1	1.50917	2.39167	2.97467	0.566333	1.13667	1.737	0.874667
CYE_r3.1SPE0_g062530.1	1.21817	0.795	0.895667	0.895	1.307	0.811	3.70567
CYE_r3.1SPA0_g072070.1	1.28167	0.918667	0.820333	1.974	0.992	1.332	1.829
CYE_r3.1SPA0_g150570.1	1.59717	1.18267	1.79967	1.28667	2.01	1.129	0.768
CYE_r3.1SPE0_g168290.1	0.997333	0.447	0	0	2.497	1.142	0.216
CYE_r3.1SPA3_g032070.1	0.6905	1.075	3.741	0.628667	0.947	1.501	0.897333
CYE_r3.1SPE4_g036970.1	1.58583	1.389	0	0	1.63667	2.507	0.652667
CYE_r3.1SPA1_g016790.1	0.75	1.54367	0.414	1.06	2.02933	0.982333	1.51033
CYE_r3.1SPE0_g153690.1	1.9845	0.541667	2.40867	0.743333	1.50867	1.075	0
CYE_r3.1SPA0_g038840.1	2.298	3.07033	0.844667	0.521333	0.523	0.428333	2.99433
CYE_r3.1SPA4_g014280.1	1.41633	1.28133	0.636333	1.59	1.00467	1.84667	0.942667
CYE_r3.1SPA0_g125830.1	1.01667	0	2.84533	1.78667	1.56	2.88567	0.812
CYE_r3.1SPA0_g147300.1	1.37983	1.97933	0.554	1.076	1.008	1.07933	0.731667
CYE_r3.1SPE0_g090240.1	1.21617	0.825	0.457	1.70433	1.36733	1.81733	0.993667
CYE_r3.1SPA0_g128830.1	0.725667	0.540667	0.306333	1.26433	1.563	1.17467	2.74567
CYE_r3.1SPA0_g145960.1	1.14717	1.46833	1.79933	0.919667	1.60933	1.52133	0.701667
CYE_r3.1SPE4_g011740.1	0.946167	2.61233	2.43867	1.68067	2.037	0.555	0.312667
CYE_r3.1SPA1_g005520.1	1.056	1.55567	2.41	1.41067	0.979333	1	0.341333
CYE_r3.1SPE4_g015750.1	2.14067	0.998333	1.79567	1.69833	0.561667	1.57433	1.314
CYE_r3.1SPE5_g008780.1	0.968	1.36733	0.834	1.59867	1.166	0.746333	2.191
CYE_r3.1SPA5_g025850.1	1.4725	1.325	1.80433	0.936333	1.90367	1.29	0.919
CYE_r3.1SPA0_g037200.1	3.084	2.51933	0.907667	0.755	0.672	0.552667	1.19533
CYE_r3.1SPE0_g147960.1	1.2295	1.04	1.119	2.33667	1.09533	0.989333	1.598
CYE_r3.1SPA0_g153400.1	1.2135	0.341667	1.202	1.26033	1.58267	1.049	1.25167
CYE_r3.1SPA6_g048190.1	0.769	1.337	1.85233	1.66667	1.65533	1.126	1.14433
CYE_r3.1SPA0_g062950.1	0.301	2.50467	0.92	0.156333	0.841333	1.06633	4.29033
CYE_r3.1SPE2_g013980.1	0.849	1.201	0	0.979	1.84967	2.66	0.724667
CYE_r3.1SPA0_g116440.1	0.9235	2.103	0.643667	1.29833	1.89967	1.39033	1.107
CYE_r3.1SPE7_g008390.1	1.33533	0.936333	1.98433	1.37	1.16433	1.57	0.821667
CYE_r3.1SPA2_g008020.1	1.699	1.57933	1.53033	1.419	1.553	0.576667	0.586333
CYE_r3.1SPE0_g188450.1	0.948833	1.46233	1.52833	0.796333	1.69167	1.58367	1.46567
CYE_r3.1SPA0_g066820.1	1.34617	1.99167	0.934	1.27433	1.21433	1.05433	0.865
CYE_r3.1SPA0_g137500.1	1.10917	1.47933	1.78867	0.611	1.96033	1.47333	1.12933
CYE_r3.1SPE7_g013920.1	0.872833	1.10033	1.938	1.41567	1.38467	2.14433	2.26233
CYE_r3.1SPE0_g095940.1	1.12483	1.198	1.10333	1.30867	1.11567	1.18733	1.47833
CYE_r3.1SPA0_g007800.1	1.71367	0.786	0.943333	2.48	0.883	1.385	0.523
CYE_r3.1SPE1_g016210.1	1.1355	1.46667	1.49233	1.123	1.351	1.38267	0.846
CYE_r3.1SPE0_g054900.1	1.0685	0.651667	0.941	1.77533	1.471	1.71433	0.905667
CYE_r3.1SPA6_g009670.1	0.755	0.647667	1.21833	1.56833	1.38767	2.01467	1.37567
CYE_r3.1SPA7_g022390.1	0.656	0.816333	0.757	1.64267	1.06667	1.45133	0.594
CYE_r3.1SPA4_g036030.1	1.81183	0.602333	0.669667	0.890667	1.69633	1.164	1.83133
CYE_r3.1SPA1_g021970.1	1.32867	0.349	1.37067	1.93	1.637	1.89767	0
CYE_r3.1SPA0_g105240.1	0.738667	0.794333	1.15633	1.19233	0.627667	0.863333	4.147
CYE_r3.1SPA0_g055540.1	1.29883	1.62733	0.631333	0.928667	0.682	1.37533	2.311
CYE_r3.1SPA0_g049340.1	0.9695	0.467333	0.216	0.951667	0.917	0.998	4.18567
CYE_r3.1SPA6_g035080.1	1.29567	1.007	1.006	1.31133	1.686	1.06467	0.373667
CYE_r3.1SPE0_g079700.1	2.0155	0	1.111	0.847333	1.406	0.911667	3.36767
CYE_r3.1SPA1_g027970.1	1.41167	2.47767	0.947667	1.80433	0.534667	1.45867	2.052
CYE_r3.1SPE0_g157170.1	0.953167	0.975333	3.83433	3.03333	0.242667	0.304333	0.588
CYE_r3.1SPE0_g046590.1	1.28633	0.778667	1.94067	0.694667	1.502	1.491	0.734333
CYE_r3.1SPA0_g001500.1	0.9205	0.493333	0.363	2.206	1.74067	2.42067	1.618
CYE_r3.1SPA0_g064600.1	0.800333	4.50733	0.524667	0.738333	1.24567	0.220667	1.98167
CYE_r3.1SPE2_g025710.1	2.02417	0.973667	2.44033	1.37333	0.828	1.84233	0
CYE_r3.1SPE1_g032150.1	2.0035	1.72467	1.99833	1.14633	0.989333	0.715	1.13433
CYE_r3.1SPA0_g092440.1	2.64567	2.299	0	0.203333	0.224	0	0
CYE_r3.1SPE0_g053210.1	1.4485	1.54333	0.609333	0.623333	0.941667	0.896667	3.37233
CYE_r3.1SPE6_g031460.1	0.319167	0.704667	0.339333	2.17833	2.299	1.614	1.26167
CYE_r3.1SPA0_g037680.1	1.74567	2.11767	0.923	0.739333	0.484	0.475	2.27867
CYE_r3.1SPA4_g020050.1	2.20483	1.17367	0.944333	0.525667	1.27367	1.33133	1.293
CYE_r3.1SPE0_g090050.1	0.546167	0.181333	0	1.68367	2.06067	2.12133	1.74067
CYE_r3.1SPE8_g032260.1	2.24317	1.49833	3.02267	0.712	0.714667	0.304	0.230333
CYE_r3.1SPA5_g017790.1	1.81783	1.72933	0.469667	1.81867	0.937333	1.413	1.25333
CYE_r3.1SPA6_g046130.1	1.09933	1.02667	0.210667	1.93367	1.25767	2.346	1.56967
CYE_r3.1SPA3_g030010.1	1.09	0.941667	1.08367	0.790667	1.60367	1.31333	1.61533
CYE_r3.1SPA6_g027190.1	2.89717	0.665333	1.94433	1.17067	0.641333	2.17367	1.45667
CYE_r3.1SPA8_g027140.1	1.5985	1.60867	0.108333	1.42033	1.20667	0.678667	0.780333
CYE_r3.1SPA0_g123070.1	1.419	0.925	0.870667	0.922333	1.737	1.70033	1.72
CYE_r3.1SPE1_g036050.1	0.839333	1.02767	0.959667	1.67933	1.88933	1.105	0.968667
CYE_r3.1SPA6_g027230.1	1.68533	0.641333	2.40367	0.850333	0.648	0.435667	2.541
CYE_r3.1SPE0_g068880.1	0.604667	2.74133	0.689333	0.410667	1.11033	0.408	3.20567
CYE_r3.1SPA0_g155030.1	1.5045	1.531	0.504	2.49267	1.30467	1.98433	0.459667
CYE_r3.1SPA1_g019590.1	2.135	0	3.05867	1.35833	1.13933	0.434333	0.377667
CYE_r3.1SPE0_g058200.1	0.772667	0.827667	0.252667	1.272	1.25233	0.57	5.72
CYE_r3.1SPE2_g016270.1	0.882833	1.19067	0.784333	0.413667	1.471	1.86267	2.10767
CYE_r3.1SPA5_g025490.1	0.588667	1.74167	1.46867	1.45767	0.899667	1.726	0.615667
CYE_r3.1SPE3_g001510.1	0.971833	0.950667	0.712667	1.36	1.23767	2.141	2.22267
CYE_r3.1SPE0_g057040.1	1.38183	1.31933	0.353333	0.540333	1.46967	0.391	4.18633
CYE_r3.1SPA0_g155320.1	0.976667	0.879	0.591333	0.779	1.587	2.299	1.193
CYE_r3.1SPE1_g029450.1	1.16867	1.464	0.685333	1.99433	1.499	2.31367	0.642
CYE_r3.1SPA0_g132130.1	0.844333	2.276	1.114	1.69133	1.50533	1.84367	1.203
CYE_r3.1SPA7_g014040.1	1.10667	1.58633	0.607	1.78467	1.89067	1.55633	1.49567
CYE_r3.1SPA8_g009020.1	0.301667	0	0	1.00233	1.53167	1.03767	2.10933
CYE_r3.1SPE2_g025550.1	0.708167	0.850333	0.696333	1.382	0.504	3.48933	0.866
CYE_r3.1SPA0_g083380.1	1.34933	2.52	0.564333	0	2.37567	1.04667	0
CYE_r3.1SPA7_g013180.1	1.67417	0.859667	1.20967	0.501333	2.431	1.63467	0.368
CYE_r3.1SPA0_g166350.1	0.686833	0.610667	1.01967	2.06233	2.27967	2.00967	0.404
CYE_r3.1SPE0_g177110.1	1.15083	1.19133	0.832	1.406	1.321	1.793	0.461
CYE_r3.1SPE5_g017080.1	1.06217	2.176	0.331	1.744	1.246	1.23733	1.06367
CYE_r3.1SPE0_g190780.1	0.653667	1.05833	0.580333	1.60367	0.661333	2.80967	1.17167
CYE_r3.1SPE0_g039430.1	0.595333	0.5	2.80633	0.546333	1.54133	2.31033	1.839
CYE_r3.1SPA0_g121730.1	1.379	1.655	1.01367	2.13133	0.852667	1.613	0.823667
CYE_r3.1SPA6_g012750.1	0.833167	0.558	0.456667	1.94533	1.691	1.29533	1.45867
CYE_r3.1SPA7_g018120.1	0.4565	1.60033	0	1.23267	1.72267	2.397	0.923
CYE_r3.1SPA1_g032790.1	0.8565	0	0	1.83633	1.78433	1.95767	0.541
CYE_r3.1SPA0_g085660.1	0.951667	1.44567	1.96033	0.347333	1.82867	1.75567	0.926667
CYE_r3.1SPA6_g005810.1	1.36767	1.362	1.40367	1.40067	1.10667	1.88633	1.09633
CYE_r3.1SPE0_g100840.1	0.944833	0.543333	2.46967	0.734333	0.848333	1.78933	1.95433
CYE_r3.1SPA2_g018450.1	1.125	1.52233	0.936333	2.845	0.657667	1.12233	0.809333
CYE_r3.1SPA5_g007780.1	1.24567	1.048	0.356	1.409	2.75067	1.31	0.914333
CYE_r3.1SPA0_g177840.1	1.54567	1.322	0.609333	1.40267	1.99167	1.945	0.884
CYE_r3.1SPA4_g009900.1	0.976167	2.328	0.643667	1.05067	1.175	1.18067	1.22967
CYE_r3.1SPE4_g007980.1	0.323333	0.330333	0	0.826	2.89667	2.11167	3.03967
CYE_r3.1SPE2_g021100.1	0.133167	2.76567	2.336	0.989	0.308	1.89867	2.82633
CYE_r3.1SPE0_g043270.1	2.0365	0.421333	0	0.455333	2.464	0.425	1.87533
CYE_r3.1SPE0_g103850.1	1.24683	0.732333	0.374667	0.454	2.47467	1.86433	0
CYE_r3.1SPA6_g043210.1	1.167	0	4.72533	0.504	0	1.943	0.701333
CYE_r3.1SPE1_g000760.1	0.8095	1.56933	1.305	1.08733	1.58833	1.79067	1.20467
CYE_r3.1SPE5_g018660.1	1.20167	1.94633	0.556333	0.876333	0.938	1.566	2.05367
CYE_r3.1SPE8_g032110.1	0.367	5.52267	0.461333	1.32867	1.835	0.525667	0.602
CYE_r3.1SPA7_g004660.1	1.34667	1.73167	0.772667	1.49133	1.00567	1.66367	0.501333
CYE_r3.1SPA8_g031210.1	0.224333	3.11867	3.656	0	1.512	0.341333	0
CYE_r3.1SPE0_g185620.1	1.62933	1.68333	2.11467	0.894667	0.483	1.77767	0
CYE_r3.1SPA0_g061460.1	2.73267	0.0506667	0.347	1.03367	1.51533	0.989	3.007
CYE_r3.1SPA2_g023210.1	1.67833	1.182	1.93833	0.0596667	0.725667	1.62133	1.85333
CYE_r3.1SPE0_g055850.1	0.805667	1.871	1.295	1.49467	1.34367	0.824333	0.612
CYE_r3.1SPA0_g118710.1	0.653167	1.06567	1.29833	1.65167	2.18467	1.29067	1.036
CYE_r3.1SPA2_g017580.1	0.941167	1.51067	1.60533	1.475	0.357667	1.72933	1.911
CYE_r3.1SPE6_g013890.1	1.071	1.09	0.377667	2.33033	1.67767	1.87133	0.617333
CYE_r3.1SPE0_g122820.1	0.145833	0	1.363	1.31467	1.65167	0.977333	1.63533
CYE_r3.1SPE3_g010430.1	0	0	0	0	2.48567	0.428333	0
CYE_r3.1SPA0_g112750.1	0.827167	0.489667	0.636333	2.541	1.823	1.884	1.135
CYE_r3.1SPA0_g136230.1	1.81183	0.711	0.669667	0.890667	1.69633	1.164	1.83133
CYE_r3.1SPE4_g036480.1	0.995333	0.916667	0.721333	0.481667	0.876333	1.57533	2.587
CYE_r3.1SPE0_g150490.1	1.1775	0.456333	0.631333	1.59067	2.796	0.968667	1.87367
CYE_r3.1SPE0_g091050.1	1.134	1.00233	0.918667	1.34133	1.38133	1.455	2.20867
CYE_r3.1SPE0_g072840.1	1.08967	1.23433	0.116667	0.510333	0.540667	0.732333	5.20967
CYE_r3.1SPE1_g021010.1	1.322	1.213	0.288	1.289	1.63833	1.704	1.51267
CYE_r3.1SPE8_g025150.1	1.44083	1.43467	0.753	1.36133	0.743333	1.41567	1.63267
CYE_r3.1SPA0_g132240.1	0.748	0.678	0.792667	1.462	2.30533	0.312333	0
CYE_r3.1SPA0_g008560.1	1.8535	1.091	1.66633	1.06	1.57367	1.25933	1.04
CYE_r3.1SPA6_g018870.1	0.965833	1.46867	1.29033	1.56067	2.45867	1.35567	0.656333
CYE_r3.1SPA0_g135990.1	1.799	0.938333	0.796	1.84	1.34833	1.861	0
CYE_r3.1SPE1_g043120.1	1.20617	1.959	0.962667	1.53033	0.745	1.242	1.43133
CYE_r3.1SPE0_g102750.1	0.803	0.775333	2.30367	1.39667	0.846	1.08367	0.786667
CYE_r3.1SPA0_g073460.1	0.858833	0.534	1.08967	1.05567	1.571	1.853	0
CYE_r3.1SPE3_g031190.1	1.43917	2.04233	3.371	1.03767	0.404	1.89033	0.351333
CYE_r3.1SPA4_g003050.1	1.388	1.073	0.547667	1.603	0.615667	2.05867	3.30633
CYE_r3.1SPE1_g004190.1	0.919167	1.61167	0.790333	0.709333	2.08767	2.01533	2.47
CYE_r3.1SPA0_g032830.1	0.805167	1.92433	2.84767	1.73033	0.395	2.67233	0.998333
CYE_r3.1SPA5_g015370.1	1.72667	0.977333	2.09367	0.553	2.37467	1.98633	1.83067
CYE_r3.1SPE0_g071700.1	1.99667	1.46233	0.483333	0.496333	1.37267	0.425667	2.413
CYE_r3.1SPE0_g027740.1	1.26467	1.46333	2.97433	0.712	0.861	1.81333	0.854667
CYE_r3.1SPA7_g012110.1	1.52283	2.01867	1.288	1.28133	1.33633	1.444	1.07767
CYE_r3.1SPA0_g168970.1	0.7895	1.02267	0.351667	2.05433	1.17767	2.17833	1.79067
CYE_r3.1SPE6_g005750.1	0.927833	1.57667	1.674	0.992	1.60333	1.351	0.831333
CYE_r3.1SPE3_g024970.1	1.18967	0.834333	2.037	1.355	1.456	1.59867	0.959333
CYE_r3.1SPA2_g005810.1	1.1585	0.215333	1.80133	2.29767	3.09433	0.663	0.061
CYE_r3.1SPA7_g017750.1	1.302	0.987333	1.32633	1.895	0.852	2.29367	0.911
CYE_r3.1SPE7_g013400.1	1.059	2.376	1.377	1.18133	1.06133	1.26967	1.29067
CYE_r3.1SPA0_g132660.1	2.014	0.903333	1.693	1.65167	1.004	1.075	0.552667
CYE_r3.1SPA6_g044320.1	0.443	0.383667	0.822333	0.627333	3.52633	0.938	2.37367
CYE_r3.1SPE0_g096730.1	1.62533	0.699333	0.311	1.348	1.62033	1.92167	0.777333
CYE_r3.1SPA0_g160550.1	1.43383	2.136	0.830333	1.43667	1.43967	1.071	0.807667
CYE_r3.1SPE8_g004730.1	0.0095	0.169667	0.126667	0	4.27	1.07033	0
CYE_r3.1SPE0_g027830.1	1.96517	1.52867	2.233	1.12667	0.143333	0.943667	2.21
CYE_r3.1SPA2_g014640.1	1.937	0.551667	4.86167	1.43867	1.10833	0.387333	0
CYE_r3.1SPA0_g062270.1	0.565	0.309667	0.247667	2.16167	3.24867	1.212	0.304333
CYE_r3.1SPA6_g017690.1	0.638333	2.38433	1.02467	1.08533	1.383	2.13767	0.997
CYE_r3.1SPE2_g018670.1	0.2995	0.62	1.68667	1.00533	2.85633	1.69867	0.514
CYE_r3.1SPE0_g051950.1	1.03267	0.891333	1.82333	0.950667	0.708667	1.55833	2.10433
CYE_r3.1SPA6_g020030.1	0.4535	0	0	0	4.577	0.994333	1.37467
CYE_r3.1SPE0_g005010.1	1.15117	1.46833	2.98333	0.294	1.18567	1.51567	0.625667
CYE_r3.1SPA6_g033760.1	1.33817	0	1.36167	1.88533	2.49633	1.449	2.19467
CYE_r3.1SPE1_g042470.1	0.886	1.87633	0.590333	1.26867	2.20733	1.717	0.487333
CYE_r3.1SPA0_g122480.1	1.45833	1.00367	0.870667	0.922333	1.737	1.70033	1.72
CYE_r3.1SPE0_g106500.1	0.2315	1.37633	0.707667	2.452	3.227	0.682667	0.643667
CYE_r3.1SPE1_g015590.1	1.2325	1.38367	0.843333	2.399	1.58467	1.025	1.25767
CYE_r3.1SPE7_g021310.1	0.835333	1.703	2.84633	1.397	0.99	1.45567	1.70933
CYE_r3.1SPE0_g021480.1	0.4265	1.24767	1.05567	2.251	1.423	1.62933	0.744333
CYE_r3.1SPE7_g009880.1	1.495	0.926667	1.944	1.43667	0.655667	1.25533	1.72867
CYE_r3.1SPA0_g012880.1	1.43033	1.40133	1.347	1.94067	1.72533	1.14733	0.723333
CYE_r3.1SPA0_g094880.1	1.24083	1.04033	0.869667	1.35767	2.089	2.02267	1.55167
CYE_r3.1SPE0_g081680.1	1.23117	0.973333	0.241	0.603	1.068	0.446667	5.02867
CYE_r3.1SPE5_g010910.1	1.34	0.926	2.74167	0.469	1.268	1.28667	1.26667
CYE_r3.1SPE2_g031470.1	0.804167	0.600667	0.669333	1.818	2.02	1.99567	1.045
CYE_r3.1SPA3_g031710.1	0.462167	0.584	0	1.125	2.74967	1.79	2.67833
CYE_r3.1SPA5_g006570.1	0.740333	1.34433	1.368	1.50433	1.62467	1.751	0.714667
CYE_r3.1SPA5_g025930.1	0.473333	0.626	0	1.482	2.734	1.11533	0.531667
CYE_r3.1SPA0_g028540.1	1.14067	0.927	0.456667	1.31667	1.72367	1.65	1.26667
CYE_r3.1SPA1_g003290.1	0.611	0.972667	0.604	1.173	2.43467	2.09033	1.52067
CYE_r3.1SPE5_g012830.1	1.162	0.879333	1.10033	0.885333	1.19833	1.759	1.91467
CYE_r3.1SPE7_g018440.1	1.715	1.64767	1.66533	1.21467	2.038	1.57233	0.488333
CYE_r3.1SPA6_g028790.1	1.10717	0.987333	1.80867	1.56367	0.933333	1.52933	1.938
CYE_r3.1SPA1_g011350.1	0.5515	0.484	0.581	3.73267	1.069	1.45333	2.34
CYE_r3.1SPA0_g153700.1	1.4425	0.988333	0.358667	0.928	1.31833	1.803	1.729
CYE_r3.1SPE0_g026970.1	1.0795	1.14233	1.55567	1.665	1.26333	1.96633	0.206667
CYE_r3.1SPE7_g001380.1	0.901667	0	3.91033	2.43133	0	0.741667	2.57533
CYE_r3.1SPE0_g126450.1	2.06867	1.17867	1.96933	1.37533	1.31	0.867333	1.57033
CYE_r3.1SPE8_g020000.1	2.5725	1.403	0	0	0.424333	3.339	0
CYE_r3.1SPA0_g089750.1	0.522167	1.00867	0.673	1.99333	1.40367	2.003	2.102
CYE_r3.1SPE0_g095930.1	1.75667	0.565	0.957333	1.84333	1.11267	1.86633	1.45
CYE_r3.1SPE0_g175000.1	1.52817	1.469	1.191	0.787667	1.15833	2.58367	0.455667
CYE_r3.1SPA2_g024930.1	0.8665	0.707667	1.83167	1.432	1.31833	1.33967	2.56867
CYE_r3.1SPA0_g049950.1	2.66433	0.716	0.371333	0.477667	1.53733	0.358667	1.66
CYE_r3.1SPE4_g021710.1	1.41483	1.51367	1.054	1.35733	1.28033	1.66933	1.34633
CYE_r3.1SPA0_g096160.1	1.74133	1.92633	0.759	1.11967	2.279	1.31567	0.758667
CYE_r3.1SPE0_g158630.1	1.18633	0.594667	0	2.23733	1.616	1.58233	1.34367
CYE_r3.1SPA0_g009610.1	0	1.09167	0.336	3.06467	1.523	1.456	0.975333
CYE_r3.1SPA5_g028190.1	2.72417	0.733	1.72733	2.27133	0	1.22433	0
CYE_r3.1SPE8_g017660.1	0.560167	0	0	3.765	2.69433	3.09733	0.720333
CYE_r3.1SPE7_g004980.1	1.3415	5.405	0	2.494	0.641667	0.518667	0.195
CYE_r3.1SPA5_g027360.1	2.0345	1.544	1.52633	1.54333	1.199	1.65767	0.31
CYE_r3.1SPA5_g029090.1	0.776667	0.704667	0.836333	1.505	1.54067	1.95267	1.169
CYE_r3.1SPA0_g169090.1	1.225	1.48533	1.15133	1.65033	1.39433	1.45367	0.514667
CYE_r3.1SPA0_g040180.1	1.9795	2.04233	0.835667	0.48	0.682667	0.797	2.52833
CYE_r3.1SPE6_g031880.1	1.34267	0.532333	1.23667	1.73667	1.722	0.745	0.636667
CYE_r3.1SPA1_g024160.1	0.467667	2.55767	0.712333	2.002	0.835	2.41167	0.902
CYE_r3.1SPE1_g013970.1	1.2745	2.78833	1.28833	1.455	1.62667	0.301	0
CYE_r3.1SPA2_g024210.1	0.1965	1.15533	2.10333	3.89167	0.294333	1.36333	1.766
CYE_r3.1SPA4_g007070.1	0.9835	4.11733	0.412667	0.678	0.934333	1.949	0.384667
CYE_r3.1SPA0_g113530.1	0.917167	0.303	1.01433	1.92633	2.25833	1.757	0.447667
CYE_r3.1SPA6_g036850.1	1.89667	1.19867	1.64367	1.16933	1.80733	1.37467	0.957667
CYE_r3.1SPA8_g031020.1	1.11467	0.878	0.809	1.73667	1.57533	1.304	1.97633
CYE_r3.1SPA1_g031420.1	0.382833	1.545	0.701	1.262	2.16533	1.40433	0.882333
CYE_r3.1SPA6_g008170.1	0.4885	0.935667	0.956333	1.668	2.44367	1.26867	1.65033
CYE_r3.1SPE3_g001860.1	1.57917	1.44667	1.928	0.821333	0.751	1.82333	1.52767
CYE_r3.1SPA8_g022350.1	0.1655	0.433667	0.848	1.50267	4.14433	1.41767	1.72933
CYE_r3.1SPA0_g104020.1	0.581167	1.933	0.794	0	0.886333	0.908667	1.433
CYE_r3.1SPA0_g112050.1	0.446667	2.198	1.108	1.886	1.236	1.294	1.237
CYE_r3.1SPA0_g177390.1	0.9265	1.11033	0.156333	1.539	1.40733	1.68933	2.94533
CYE_r3.1SPA8_g029400.1	1.40717	1.9	0.896667	3.04767	0.657333	1.37067	0.283
CYE_r3.1SPE7_g020210.1	1.155	1.87033	1.17567	1.34167	1.69633	1.09033	1.19867
CYE_r3.1SPE8_g022030.1	1.21017	3.05	1.469	0.919333	2.22033	1.113	0.410333
CYE_r3.1SPE0_g065010.1	1.83633	0.978667	1.605	0.409667	0.282333	0.384667	2.52267
CYE_r3.1SPA6_g014050.1	2.11733	2.12433	0.812667	0.884667	1.84067	1.14833	0.926667
CYE_r3.1SPE1_g034740.1	0.715667	1.79067	0.808	0	1.99867	1.36067	0.713
CYE_r3.1SPE6_g001690.1	1.01167	1.07433	0.999333	0.11	0.797667	1.866	1.848
CYE_r3.1SPE4_g020400.1	0	1.03567	0.37	0	0.580667	0	0.629
CYE_r3.1SPE0_g189930.1	1.258	2.486	1.33367	0.776333	1.247	1.29633	0.657
CYE_r3.1SPE0_g058250.1	0	0	5.53567	0	3.78133	0	0
CYE_r3.1SPA0_g149520.1	0.450833	0.827667	4.00767	1.372	0.0976667	2.53367	1.02467
CYE_r3.1SPA2_g015130.1	0.603	0.526667	1.441	1.74867	2.15133	1.483	0
CYE_r3.1SPE3_g010990.1	1.20183	2.269	0.999333	1.43367	0.548	1.43933	1.88533
CYE_r3.1SPE1_g020550.1	0.909667	0.885	1.04033	1.68767	3.411	1.13167	0.546
CYE_r3.1SPE1_g009260.1	1.1215	0.276333	0.428333	1.95	1.05367	1.775	1.30267
CYE_r3.1SPE0_g000960.1	2.128	2.53333	2.14967	0.979667	0.37	1.49	0.58
CYE_r3.1SPE2_g032420.1	0.711	3.738	2.12367	1.07933	0.79	0.830667	0.463
CYE_r3.1SPA0_g007310.1	1.26867	2.04267	1.55433	0.838	1.16633	1.62067	0.665
CYE_r3.1SPA6_g039890.1	0.972	1.324	0.62	1.59133	1.52933	1.43533	2.10933
CYE_r3.1SPE7_g013140.1	1.25083	1.17967	2.14067	0.747	1.875	2.02067	0
CYE_r3.1SPE6_g026510.1	1.00317	0.888	1.20667	1.75167	2.025	1.62467	0.530667
CYE_r3.1SPE0_g021910.1	1.47617	1.086	1.732	1.32733	1.32833	2.149	1.15633
CYE_r3.1SPA0_g146470.1	0.803667	1.188	0	1.239	2.58567	2.24333	1.237
CYE_r3.1SPE2_g029240.1	1.2235	1.84867	1.29667	0.874333	1.33567	1.612	0.716667
CYE_r3.1SPE8_g023000.1	1.48633	0.479333	1.45233	1.57533	1.96633	1.135	1.42767
CYE_r3.1SPE3_g030540.1	1.2915	0.611667	1.93933	2.029	0.613333	1.277	1.56667
CYE_r3.1SPA1_g042090.1	1.28183	1.613	1.12167	2.965	1.84033	1.44233	1.533
CYE_r3.1SPE7_g004270.1	1.27433	0.994333	0.584667	1.32067	2.196	2.227	0.925
CYE_r3.1SPA0_g146930.1	1.40333	2.25	0.822333	2.22167	1.905	0.802333	1.12067
CYE_r3.1SPE1_g007880.1	1.22883	2.194	0.767333	1.13833	1.40567	1.76	1.171
CYE_r3.1SPA1_g025770.1	1.40067	1.04067	1.55267	1.88267	1.08767	1.88733	0.364667
CYE_r3.1SPA2_g040490.1	1.1835	0.981667	0.451333	1.269	2.23267	1.67867	0.431333
CYE_r3.1SPE3_g008010.1	1.902	2.04	1.48433	0.861	1.04167	1.23033	1.26233
CYE_r3.1SPE0_g022830.1	1.18467	1.02167	2.82167	1.79033	1.12667	1.17633	0.226333
CYE_r3.1SPA6_g048860.1	1.406	0.241333	2.72133	2.64467	0.482333	1.81633	1.084
CYE_r3.1SPA0_g020110.1	0.237667	0.11	0	2.133	1.85733	3.68867	0.996333
CYE_r3.1SPE4_g017400.1	0.7235	0.802333	1.872	1.47433	0.888333	1.98367	2.20933
CYE_r3.1SPA6_g017900.1	0.189333	4.916	1.60967	1.046	0.766667	0.434333	0
CYE_r3.1SPE8_g024910.1	1.96483	1.779	1.64	1.36633	0.911	1.44233	1.43367
CYE_r3.1SPA3_g022900.1	0.868833	0.666333	1.415	1.427	1.942	1.343	1.19033
CYE_r3.1SPE0_g095320.1	1.05917	1.23567	2.13	1.45933	1.23	1.66033	2.28467
CYE_r3.1SPE7_g000470.1	1.15383	0.887	1.27033	1.92267	1.661	1.455	1.01833
CYE_r3.1SPA1_g010400.1	1.04883	0.833	0.337667	0.487667	2.18467	0.845333	0.861
CYE_r3.1SPE0_g116710.1	0.832667	0.787333	0.575333	1.27833	1.36067	2.19333	1.29533
CYE_r3.1SPE0_g173230.1	2.633	0	0	0	1.49	0.805	0.665667
CYE_r3.1SPA8_g023990.1	0.6485	1.57467	0.615	1.07467	1.441	1.38233	1.82767
CYE_r3.1SPA0_g172950.1	0.586167	1.59467	1.43433	1.573	1.664	1.408	0.629333
CYE_r3.1SPE8_g036040.1	0.9455	0.926	0.982667	1.44633	1.40567	1.83133	1.72533
CYE_r3.1SPA4_g022290.1	1.992	1.14033	1.20433	0.516333	0.581333	2.65933	3.00933
CYE_r3.1SPA0_g100970.1	1.93583	1.07567	1.45633	0.833	1.43967	2.07567	0.511
CYE_r3.1SPE0_g175830.1	2.7055	0.957333	1.34267	2.06233	0.79	0.428667	0.922667
CYE_r3.1SPE0_g130580.1	1.06267	3.47267	1.144	0.926	1.25867	0.792	1.09733
CYE_r3.1SPA2_g011240.1	1.24883	1.38733	0	2.156	2.09533	1.82733	1.714
CYE_r3.1SPE0_g053170.1	0.891833	0	0	0.199667	2.24467	0.221	3.94267
CYE_r3.1SPE0_g126220.1	0	1.402	0.229667	1.10267	1.349	1.88	1.44867
CYE_r3.1SPA0_g145610.1	1.584	1.29367	1.45667	1.361	1.10767	1.63	1.39867
CYE_r3.1SPA2_g023060.1	0.9205	1.19867	1.34533	1.498	1.571	1.95267	1.71267
CYE_r3.1SPA0_g000400.1	0.720167	2.602	0.862667	2.578	0.646667	1.54	0.304
CYE_r3.1SPA0_g125060.1	0.742	1.33567	0.255	1.098	1.86167	2.15133	1.36733
CYE_r3.1SPA6_g024150.1	0.187833	0.696333	0.360667	2.82167	2.453	2.601	2.17767
CYE_r3.1SPE1_g004140.1	1.05733	0.886667	0	1.08567	3.18667	1.73967	0
CYE_r3.1SPA2_g001090.1	0.603167	1.154	2.04067	0.385333	1.342	1.207	2.34233
CYE_r3.1SPA3_g023070.1	2.088	1.22	2.998	0.668333	0.966667	2.154	0
CYE_r3.1SPA4_g001030.1	0.577667	1.07633	0	3.16033	1.961	2.18533	0.462
CYE_r3.1SPE3_g030770.1	0.946167	0.63	1.112	1.269	1.525	1.667	2.13967
CYE_r3.1SPE0_g161180.1	1.69667	0.879333	0.763667	1.19033	1.913	1.736	1.38
CYE_r3.1SPA6_g018520.1	1.61633	3.55633	1.279	0.694667	0.352667	1.127	1.55967
CYE_r3.1SPE0_g082630.1	0.7755	1.78167	1.45333	1.272	1.438	2.20333	1.17267
CYE_r3.1SPA6_g004970.1	0.8585	2.02533	2.51467	1.151	0.394	3.05	1.313
CYE_r3.1SPE0_g144880.1	1.53133	0.953667	4.06467	0	0.739333	2.22567	0.599667
CYE_r3.1SPA1_g021820.1	0.503167	1.64667	1.11633	3.274	0.33	0.527	0.894333
CYE_r3.1SPE0_g152510.1	1.3685	2.90867	1.75567	1.32067	1.73067	0.760667	0.489333
CYE_r3.1SPA1_g040580.1	0.239167	0.752	1.49867	2.19	2.04567	1.237	0
CYE_r3.1SPE8_g003730.1	1.38783	2.47933	1.79133	1.28133	1.04967	1.238	0.827
CYE_r3.1SPE0_g078920.1	2.08283	0.578333	0.401667	0.178333	1.82367	0.343667	5.392
CYE_r3.1SPE0_g103130.1	1.05133	1.56567	0.871	1.26867	1.95133	1.132	1.05167
CYE_r3.1SPA0_g020810.1	1.01933	0.888	1.20667	1.75167	2.025	1.68967	0.530667
CYE_r3.1SPE0_g141590.1	1.55283	0.381667	1.00633	1.58333	1.75933	1.029	1.466
CYE_r3.1SPE0_g175480.1	1.04467	1.14333	0.835333	2.009	0.77	1.68633	1.97667
CYE_r3.1SPA1_g036010.1	1.54533	1.04733	0	1.80533	1.471	2.43667	0.889333
CYE_r3.1SPA2_g038010.1	0.786	0.516	1.13967	1.71067	1.745	2.242	0.775667
CYE_r3.1SPE2_g029840.1	1.04233	0.924333	0.529	1.30233	1.888	1.05	1.38233
CYE_r3.1SPA3_g010260.1	0.639667	0.197333	1.834	2.157	1.279	1.544	1.02733
CYE_r3.1SPA1_g032640.1	1.04817	1.78567	0	1.59267	0.824333	1.794	0.784
CYE_r3.1SPE5_g009900.1	0.9205	0.698667	4.252	0	1.357	0.572	0.825667
CYE_r3.1SPA8_g002250.1	0.4735	0.476667	1.16133	2.39033	1.78233	1.76567	0.984333
CYE_r3.1SPA0_g162490.1	1.223	1.78233	0.918333	1.21667	1.485	1.814	1.22867
CYE_r3.1SPA0_g082560.1	1.277	1.13133	0.866667	1.73567	1.019	2.44533	1.34867
CYE_r3.1SPA0_g041850.1	1.0725	1.11967	1.88167	1.24367	1.216	1.03533	1.091
CYE_r3.1SPA0_g156790.1	1.067	1.30267	2.01633	1.38033	2.10667	1.624	1.46933
CYE_r3.1SPA3_g034420.1	1.935	1.34967	2.72133	1.11367	0.710333	2.08033	0
CYE_r3.1SPE4_g000080.1	0.730833	1.00467	1.09267	1.99067	1.45633	1.19967	1.77133
CYE_r3.1SPA0_g049820.1	0.738333	1.50833	1.05533	0.464667	1.663	0.332333	5.044
CYE_r3.1SPA0_g117260.1	1.20367	0.864667	1.661	1.16	0.716	2.74267	1.684
CYE_r3.1SPE0_g189350.1	2.45417	0	0.479	1.71467	1.39633	1.247	0
CYE_r3.1SPA0_g182000.1	1.16783	0.971667	0.475333	1.50767	1.72367	1.63167	1.231
CYE_r3.1SPE0_g077170.1	0.603333	0.261	0.725	1.22167	3.67367	0.943667	0.553
CYE_r3.1SPE0_g009870.1	1.33417	1.11867	1.123	0.467333	1.91	1.637	2.327
CYE_r3.1SPE7_g017660.1	1.3635	1.147	0.853667	1.177	1.21367	1.89333	1.18867
CYE_r3.1SPE6_g004190.1	1.05283	0.544667	0.302333	1.843	0.979667	2.42433	1.78867
CYE_r3.1SPA7_g012570.1	1.47417	1.805	1.65633	1.201	0.836	1.42	1.33633
CYE_r3.1SPE1_g012130.1	1.0515	0.937333	0.901333	1.65	2.217	1.41333	1.27967
CYE_r3.1SPA3_g036380.1	1.47667	2.14367	0.565333	1.45133	1.02033	1.64633	0.988333
CYE_r3.1SPE0_g152230.1	1.30933	0.597333	1.43967	1.71433	0.985	1.242	1.263
CYE_r3.1SPA6_g015370.1	1.40117	1.287	1.592	0.661667	2.703	1.37933	0.786667
CYE_r3.1SPA6_g009340.1	1.275	1.264	1.63233	0.718333	0.905333	1.95567	0.626333
CYE_r3.1SPA0_g073190.1	1.39633	2.33267	0.428667	1.54867	1.582	1.53467	1.56467
CYE_r3.1SPE0_g050980.1	1.563	0	0.185667	2.33467	0	3.74033	0
CYE_r3.1SPA0_g110680.1	1.07617	1.051	1.88467	0.832333	1.55467	1.43767	1.56967
CYE_r3.1SPA1_g022570.1	1.38117	1.73	2.65533	0.440333	0.986333	1.03233	0.288667
CYE_r3.1SPE0_g085290.1	1.943	0.496333	0.529333	1.12967	1.156	0.714333	3.06067
CYE_r3.1SPA5_g017030.1	0.862667	3.00067	1.98333	1.631	0.975667	0.391333	0.642667
CYE_r3.1SPE5_g020610.1	0.451	2.502	4.231	2.361	0.476667	0.802667	0.302
CYE_r3.1SPE6_g026640.1	0.806667	3.24733	1.366	1.164	2.57333	1.355	0
CYE_r3.1SPE7_g010930.1	1.806	1.51067	0.888333	1.627	0.699333	1.82767	0.586667
CYE_r3.1SPA2_g002800.1	1.1035	1.65567	1.39933	1.53	1.206	1.36233	0.375333
CYE_r3.1SPA6_g048990.1	0.6015	0.422667	0.872667	1.946	2.11533	1.80133	0.467333
CYE_r3.1SPE0_g086160.1	0.712167	1.65533	1.58133	0.842667	1.799	1.88033	0.567333
CYE_r3.1SPE5_g005430.1	1.135	0.877333	0.832333	1.325	1.30233	2.64967	2.283
CYE_r3.1SPA2_g006310.1	1.14417	0.520333	0.797667	1.62533	1.78233	1.165	1.38233
CYE_r3.1SPE0_g081300.1	2.255	0	1.05333	0	2.66667	0.367	0.254
CYE_r3.1SPE3_g030740.1	0.136833	5.58067	0.790667	2.00233	1.27833	0.343667	0.489667
CYE_r3.1SPA1_g038090.1	0.339833	0	0.196	2.26633	2.982	1.25167	0.365
CYE_r3.1SPA8_g031230.1	0.088	0.397667	0.526333	3.74233	1.339	3.27167	0.836667
CYE_r3.1SPE0_g044460.1	1.613	1.245	0.333667	1.69	1.196	1.271	0.881
CYE_r3.1SPA6_g030080.1	0.193	1.934	0.778	0.847	1.49567	1.53133	0.727667
CYE_r3.1SPA2_g004050.1	1.14867	1.42333	0.844333	0.756	1.82367	1.50533	1.43467
CYE_r3.1SPA6_g011720.1	0.931667	0.779667	0.951333	1.20133	1.779	2.04167	0.730667
CYE_r3.1SPE0_g157410.1	0.803833	1.34933	0.521667	1.759	1.092	2.837	1.71367
CYE_r3.1SPA6_g002730.1	0.814833	1.1	1.669	1.41367	1.38833	0.947333	1.09933
CYE_r3.1SPE0_g120920.1	1.22217	1.309	0.555333	1.69633	1.483	1.82867	0.616
CYE_r3.1SPE0_g082930.1	0.412333	2.13833	0.652667	0.911667	2.055	0.426333	4.06733
CYE_r3.1SPA5_g017940.1	1.96517	0.886667	0.317667	0.903667	1.256	2.02933	1.75367
CYE_r3.1SPA0_g028960.1	1.0165	0.643	1.16567	0.818333	1.90067	0	2.56533
CYE_r3.1SPA1_g018560.1	0.963667	1.07533	0.838	1.64333	1.82733	1.685	1.42033
CYE_r3.1SPE0_g031730.1	1.1375	1.47167	0.709667	1.31467	1.42467	2.44233	1.60333
CYE_r3.1SPE0_g111060.1	1.00467	1.24567	0.478667	1.92467	0.888333	1.25233	2.47133
CYE_r3.1SPA0_g104160.1	0.219333	5.28533	0	0	1.298	0.393333	0.362667
CYE_r3.1SPA0_g046080.1	0.991833	0.406333	0.381667	0.827667	1.35633	0.478	4.735
CYE_r3.1SPA0_g054650.1	1.33017	3.05267	1.50833	0.611333	0.844333	0.263333	3.19933
CYE_r3.1SPE3_g023740.1	1.32517	1.15467	2.05767	0.876667	0.739667	0.449333	0.336667
CYE_r3.1SPE0_g070060.1	2.34717	2.96133	0.581667	0.365	0.495333	0.430667	1.57233
CYE_r3.1SPE0_g111390.1	0.805833	0	2.68133	0	1.308	1.337	0.581
CYE_r3.1SPE6_g001430.1	0.5995	3.62333	0.822	0.411667	1.15167	1.67267	0.825667
CYE_r3.1SPA6_g030440.1	1.69733	3.97533	1.57667	0	0.738667	1.294	0
CYE_r3.1SPA0_g040570.1	1.264	0.581	0.666667	0.398333	1.33	0.389	4.64133
CYE_r3.1SPA7_g024950.1	1.032	0.814333	0	1.80533	2.02967	2.037	0.357667
CYE_r3.1SPA2_g025180.1	0.885167	0	0	1.61733	2.91233	2.72	1.523
CYE_r3.1SPE0_g101690.1	1.185	0.135333	0.691667	0.371	2.47967	0.943	0.325333
CYE_r3.1SPE0_g042090.1	1.01317	0.845333	0.258667	1.172	1.54267	2.651	1.57067
CYE_r3.1SPA0_g159260.1	2.29483	0	2.72967	0.184	0.425667	0.937	0.686333
CYE_r3.1SPE0_g158610.1	1.95083	1.16	0.22	1.50567	0.842333	1.63567	1.96633
CYE_r3.1SPA0_g033010.1	1.93467	0.576	0.625	0.647667	0.955333	0.737333	5.01667
CYE_r3.1SPA0_g035500.1	0.829167	1.91167	0.369	0.609	1.41567	1.162	2.097
CYE_r3.1SPE3_g036270.1	0.833167	0.716333	0.767667	2.415	1.39367	2.09833	2.16333
CYE_r3.1SPA0_g134890.1	0.932833	1.122	0.195	1.37	1.79733	1.66833	2.05733
CYE_r3.1SPA0_g055700.1	1.3675	0.896333	1.18867	1.82367	1.18367	2.13333	1.65833
CYE_r3.1SPE3_g024870.1	0.898	0.834	2.00233	1.548	1.143	0.858333	0.822667
CYE_r3.1SPA4_g001090.1	0.947833	1.72267	1.13667	1.392	1.28	1.12433	2.22233
CYE_r3.1SPE0_g018130.1	2.73117	2.062	1.46967	0.945667	0.598333	0.905667	1.23433
CYE_r3.1SPE5_g026220.1	1.45467	1.46133	0	2.274	1.70733	1.42333	0.540333
CYE_r3.1SPA1_g016230.1	1.1705	0.768667	0.866333	1.74467	1.73633	1.62233	1.175
CYE_r3.1SPE2_g022170.1	1.012	0.955333	0.505	1.49	0.991667	2.76433	2.29767
CYE_r3.1SPE0_g110240.1	1.02383	2.72833	0.387667	1.621	1.18	0.388333	1.288
CYE_r3.1SPE1_g004110.1	0.862333	0.863667	0.928333	1.60467	1.63	2.029	1.49267
CYE_r3.1SPE8_g001300.1	0.424833	3.71667	0.411667	1.316	2.48733	0.731	0.416667
CYE_r3.1SPE2_g019920.1	1.41217	1.41033	0.807667	1.59767	1.38733	1.17733	0.954667
CYE_r3.1SPE8_g030770.1	1.36267	0.636	0.905667	1.55267	2.40533	0.864333	0.664
CYE_r3.1SPE2_g029890.1	1.26867	2.01867	1.902	1.239	1.124	1.92133	0.705
CYE_r3.1SPE0_g066650.1	2.74583	1.08167	1.25267	0.231	0.720667	0.147667	3.81467
CYE_r3.1SPE3_g032120.1	0.4515	0.190333	0.980667	2.962	0.698333	1.35633	2.83933
CYE_r3.1SPA0_g092550.1	2.043	1.65333	1.965	1.29167	0.957667	1.14533	0.343667
CYE_r3.1SPA4_g017590.1	0.523	1.08367	0.297667	2.015	2.669	0.868	0.486333
CYE_r3.1SPE3_g004510.1	1.06567	1.131	0.672667	1.15933	1.726	2.24833	0
CYE_r3.1SPE0_g003660.1	4.48567	0.212333	1.966	1.29533	0.349667	0.921	3.11733
CYE_r3.1SPA3_g003020.1	1.1385	1.16733	0.571	1.30233	1.19067	1.26367	1.75633
CYE_r3.1SPA5_g028870.1	1.82783	2.719	0.960667	1.67567	0.777333	0.427333	0.832667
CYE_r3.1SPE0_g065500.1	2.82517	1.87333	1.167	0.0523333	1.00333	0.508	0.971667
CYE_r3.1SPE0_g029340.1	1.2735	0.904	0	0.798667	2.57567	1.83933	1.43533
CYE_r3.1SPE7_g011750.1	0.578167	1.12433	1.602	1.92867	0.805	3.41733	1.869
CYE_r3.1SPA7_g028010.1	1.1705	0	0.720667	2.8	1.58667	3.32933	1.353
CYE_r3.1SPE0_g123060.1	1.0275	0.349	0	1.24067	1.54467	1.28133	0.740667
CYE_r3.1SPE3_g036200.1	1.57783	2.14767	1.321	1.42267	0.666	1.47667	1.74133
CYE_r3.1SPA8_g020140.1	0.238167	2.24167	5.44033	0.552	0.130333	0.449667	0.14
CYE_r3.1SPA0_g149870.1	1.17483	1.39333	1.437	1.36667	1.66367	0.922667	1.34567
CYE_r3.1SPE0_g141940.1	0.694667	1.872	0	2.741	2.345	0.936	0
CYE_r3.1SPE2_g022540.1	0.407333	0.540333	0.844333	1.74833	2.9	0.674	0.196333
CYE_r3.1SPE4_g008720.1	0.847333	0.872	1.53767	1.605	1.21367	2.784	0.38
CYE_r3.1SPE8_g004440.1	0.592833	1.779	1.33533	0.761	2.27767	2.26433	0.604667
CYE_r3.1SPE0_g059450.1	0.424667	2.12033	0.473667	1.39567	1.26467	1.038	3.12633
CYE_r3.1SPE7_g021300.1	1.2835	0.949667	1.57067	0.962667	1.25167	1.533	2.082
CYE_r3.1SPA7_g020950.1	2.683	1.78967	1.215	0.78	1.631	1.16233	0.92
CYE_r3.1SPE0_g027260.1	1.158	1.50167	0.535	1.835	1.738	1.44967	0.812333
CYE_r3.1SPE2_g002900.1	0.911	0.219333	0.225667	2.17	2.03967	2.309	1.03967
CYE_r3.1SPE1_g008020.1	1.12133	1.56833	1.226	1.99167	1.73033	1.61367	0.808667
CYE_r3.1SPA0_g146000.1	1.08383	1.20867	1.56333	1.36033	1.191	1.48033	2.28867
CYE_r3.1SPE7_g009070.1	1.06767	1.095	0.621	2.13333	0.939	1.61233	0.853667
CYE_r3.1SPE0_g015850.1	0.839	1.367	0	1.91933	2.722	2.46533	0.967667
CYE_r3.1SPA0_g152320.1	1.13767	1.24333	0.717333	1.57833	1.90433	2.09367	0.808
CYE_r3.1SPE0_g101190.1	1.172	0.828667	0.444	1.741	1.77667	2.384	0.855667
CYE_r3.1SPA0_g129050.1	4.16067	8.32867	0	0	0	0	0
CYE_r3.1SPE0_g144670.1	1.3155	1.649	1.49833	0.699	1.84267	1.57133	1.695
CYE_r3.1SPA0_g096700.1	1.17217	0.883333	0.813333	1.74633	1.58033	1.50333	1.987
CYE_r3.1SPA6_g035060.1	0.979	1.34533	0.695333	1.22267	4.01267	0.537667	0.563667
CYE_r3.1SPE0_g150050.1	1.197	0.787	1.499	1.257	2.38	2.06933	0.646
CYE_r3.1SPA4_g013110.1	0.982	0.258	1.51767	1.207	1.29033	1.16567	1.27033
CYE_r3.1SPE0_g110700.1	2.7395	3.16433	0.502333	0.295667	0.731	0.837	0.783333
CYE_r3.1SPE5_g013520.1	1.35633	0.188	0.696333	0.556667	2.482	1.25933	2.04767
CYE_r3.1SPE5_g026280.1	1.9745	0.793333	1.363	2.106	1.016	1.56567	0.376
CYE_r3.1SPA7_g019020.1	1.03083	2.566	0.814333	1.41867	1.391	1.209	1.104
CYE_r3.1SPE0_g068020.1	1.86767	2.69067	0.476333	0.956	1.23667	1.44433	1.09167
CYE_r3.1SPE1_g021860.1	0.932833	0	1.905	1.33733	1.26833	2.60767	0.231
CYE_r3.1SPA2_g037520.1	2.77217	2.465	0	0.192667	0.212333	0	0
CYE_r3.1SPA4_g023590.1	1.41183	0.502333	0.612333	1.783	1.028	2.404	2.29267
CYE_r3.1SPE3_g035120.1	1.08233	1.227	0	0.960667	3.467	2.10633	0.783
CYE_r3.1SPA7_g014410.1	0.965833	6.44133	0	0	0.242333	0	0
CYE_r3.1SPA8_g029680.1	1.9835	1.35533	1.37533	2.127	1.28367	1.53333	0
CYE_r3.1SPA1_g009740.1	1.0665	0.653	0.741	1.41267	1.29067	1.51967	0.777333
CYE_r3.1SPE0_g041050.1	0.442333	0.421333	0.826333	1.95233	2.08333	1.172	0.178
CYE_r3.1SPA4_g003950.1	1.421	0	0.753	2.12933	1.84267	1.388	0.806333
CYE_r3.1SPE4_g020870.1	2.07317	2.11	1.614	0.907	1.97667	1.07533	0.414
CYE_r3.1SPA8_g022460.1	0.371833	0.721667	0.373	1.35633	2.59767	2.31167	1.17967
CYE_r3.1SPE0_g190700.1	0.506	1.12333	0.763333	2.03733	1.01733	2.56167	1.014
CYE_r3.1SPA1_g002740.1	1.14433	1.02667	2.826	1.19833	0.173	3.169	2.00767
CYE_r3.1SPE0_g076900.1	0.477833	0.656	0.978333	1.94233	0.861667	0.877333	0
CYE_r3.1SPE0_g128840.1	1.23617	1.71933	0.899667	1.415	0.804333	1.562	1.15667
CYE_r3.1SPE6_g031300.1	0.193	0.177667	0.223333	1.181	3.25033	1.41933	2.42667
CYE_r3.1SPA0_g132250.1	0.262167	3.43067	0	1.309	1.03233	0	3.742
CYE_r3.1SPE0_g194250.1	2.22033	0.602333	0.0966667	0.580333	1.484	0.577333	4.08233
CYE_r3.1SPA0_g060070.1	3.2585	2.806	0.759667	0.354667	0.75	0.406	2.172
CYE_r3.1SPA1_g000130.1	0.9995	0.934	0.54	0.917667	1.85267	1.54633	1.679
CYE_r3.1SPA5_g008050.1	1.0425	1.908	0.216667	1.47433	1.76333	1.70933	1.603
CYE_r3.1SPE1_g001560.1	0.8205	0.115333	0.382	1.72967	2.952	1.443	1.50433
CYE_r3.1SPE6_g001510.1	0.504	0.553	0.772333	1.839	1.99333	3.11433	0.434
CYE_r3.1SPA1_g040120.1	0.772333	0.639	0.506	1.99233	1.78133	1.524	1.481
CYE_r3.1SPA0_g117890.1	1.04483	0	0	2.56333	1.61667	2.68067	0.979667
CYE_r3.1SPA0_g020090.1	0.364167	0	0	1.50833	1.91567	5.76133	0.418667
CYE_r3.1SPE0_g072340.1	0	8.07467	2.20533	1.08867	0.403667	0.279667	0.496667
CYE_r3.1SPE0_g134600.1	1.16433	1.299	2.104	0.966	1.99567	1.43533	1.22833
CYE_r3.1SPE0_g178480.1	1.0935	1.24633	1.04733	1.566	1.674	1.029	1.33233
CYE_r3.1SPA0_g085180.1	2.01533	0.976	2.282	1.898	1.82433	2.243	0.771333
CYE_r3.1SPE4_g023640.1	1.46917	0.948667	1.85	1.42167	1.67633	1.82733	1.15233
CYE_r3.1SPE0_g125570.1	1.32717	1.10367	1.655	1.83067	1.72733	1.94233	0.766333
CYE_r3.1SPA1_g006650.1	2.07617	0.703	1.39233	1.10533	0.845	1.952	1.96533
CYE_r3.1SPE1_g042210.1	2.1615	0.615667	3.31567	1.409	0.114	1.46167	1.54133
CYE_r3.1SPA8_g005770.1	1.35267	0.882	0.553333	1.051	1.681	0.775333	0.858667
CYE_r3.1SPA5_g008800.1	1.11967	0.839667	0.860333	1.703	1.87567	1.61933	1.03667
CYE_r3.1SPA6_g025540.1	0.996	1.09133	0.748667	1.67133	1.316	2.17967	1.85367
CYE_r3.1SPA0_g034650.1	1.22117	0.897	0.853333	0.657	1.51433	0.643	3.82267
CYE_r3.1SPA0_g043060.1	0.815833	3.24733	1.366	1.164	2.57333	1.355	0
CYE_r3.1SPA0_g183110.1	0.969167	2.659	0.136667	0.652	1.07567	0.887333	3.32433
[truncated: 35,065 more rows]
