# Supplementary material for: A hierarchical abscission program regulates reproductive allocation in Prunus × yedoensis and Prunus sargentii
Source: Hortic Res. 2025 Nov 14;13(2):uhaf317. doi: 10.1093/hr/uhaf317 (PMC12946680; doi:10.1093/hr/uhaf317)
Supplement: Web_Material_uhaf317 [file web_material_uhaf317.zip › Supplementary Table S5 List of protein sequences used for constructing phylogenetic tree.xlsx]

## Sheet: Sheet1
Supplementary Table S5 List of protein sequences used for constructing phylogenetic tree
>AtIDA (AT1G68765)
MAPCRTMMVLLCFVLFLAASSSCVAAARIGATMEMKKNIKRLTFKNSHIFGYLPKGVPIPPSAPSKRHNSFVNSLPH
> AtIDL1 (AT3G25655)
MNLSHKTMFMTLYIVFLLIFGSYNATARIGPIKLSETEIVQTRSRQEIIGGFTFKGRVFHSFSKRVLVPPSGPSMRHNSVVNNLKH
> AtIDL2 (AT5G64667)
MSSRNQRSRITSSFFVSFFTRTILLLLILLLGFCNGARTNTNVFNSKPHKKHNDAVSSSTKQFLGFLPRHFPVPASGPSRKHNDIGLLSWHRSSP
> AtIDL3 (AT5G09805)
MSSRSHRSRKYQLTRTIPILVLLLVLLSCCNGARTTNVFNTSSPPKQKDVVSPPHDHVHHQVQDHKSVQFLGSLPRQFPVPTSGPSRKHNEIGLSSTKT
> AtIDL4 (AT3G18715)
MYPTRPHYWRRRLSINRPQAFLLLILCLFFIHHCDASRFSSSSVFYRNPNYDHSNNTVRRGHFLGFLPRHLPVPASAPSRKHNDIGIQALLSP
> AtIDL5 (AT1G76952)
MGNKRIKAMMILVVMIMMVFSWRICEADSLRRYSSSSRPQRFFKVRRPNPRNHHHQNQGFNGDDYPPESFSGFLPKTLPIPHSAPSRKHNVYGLQRINYCSH
> AtIDL6 (AT5G05300)
MARIGALILVLFISISQLASFSTARKFPVGIPSVIDGVIFSGEISAVSKKVTVVGCEGEDDHLTAGYSSYITGKFGSLVLNALPKGSVPASGPSKRINDVKT
> AtIDL7 (AT3G10930)
MLFRKGVVRGLDPARKLTTSRLSTILSRVFCPNSYFFLFLFFRDSLIFRFQIEIIVNVTCITEIYSRSLGKMRILFGNVSRNDQDLDYHLVSFHQYFFDKR
>PyIDA (CYE_r3.1SPE1_g023680)
MASSSPKSKLFSCSCKTTMFVVSLILLLIGSCSGARLGKTVILADRQVLLNLEHTKTLNPRTYQTGFQYRGQVFSFFPKGTPIPPSGPSKRHNSVVDSTPHN
>PyIDL4 (CYE_r3.1SPA6_g019780)
MASSRRPVILLVCLFLTFIFTNLGNCHASRTAQVFKLRPKYQHSGHYLGFLPRRIPIPASGPSRKHNDIGLRSWRSP
>PyIDL5 (CYE_r3.1SPA0_g181740)
WRCGYSCCSSFWSAILRAQEHCRVKFFKVMKPNSDHNPHEVAFAFLPKASPIPPSGPSKEHNGVGLQSSSQLSP
>PyIDL6 (CYE_r3.1SPA2_g036270)
MAQMLCVLLTLLAVSTCSSARLLNDQLHHLELPKAHNKHNVFLPENPSHEEAHHQHVFPCHTVNTDQASSSHLPAAPRFGAAVAAKYGPLVLNLLPKGPTPPSGPSKGTNNLKT
>SlIDA (Solyc05g010000)
MAFSFSSSKTLYLSSKLTCLILVISLLFNYGHIVEASRFGRIMMVEENSRIFSSQHMKVYKKENAYKVDNLLFTMLPKGIPIPPSAPSKRHNAIEDSTPQN
>LcIDL1 (Litchi_GLEAN_10054315)
MASKAMHLSCKTIFLSCCIILLLIIGSCTATRPGSTMFVEEKPSQLDSETRKTHWRKFETGFQYKGQMFSFFPKGTPIPPSGPSKRHNSVVDSTPSD
>PtIDL1 (BU889756)
MMVACRRPLTLLLCLFFLFFIFFVGCSHGSRSTNVFNFKPKTQYKGHFLNFLPGHLPIPTSGPSRRHNGIGLQNWRSP
>LjIDL1(AW719486)
MQLPCRNFSLFLFFFFLLIGSCAAIRTEETMRMKMNERRDLRIPQGKHNTNMVFNFFPKGWVPPSGPSKRHNEVVDSRPQN
>ZmIDL1(BI430572)
MAAAGCFEAGEASSGSRATPRRRGRRRPLLLAKKPPWRLVLAFLILMLVAPSCCQATARARGMQPFRGRPLLEPGSANRFLGFFPRGPVPPSGPSRQHNSIGAQDQSHP
>TaIDL1 (BM135459)
MGRTSGRRTTLLPPQLRWYVLPLLLLILIAMAGMQPFRGRPLERGAANNFFGFLPRGSVTPSGPSRKHNAVGLDSQLEKP
>GmIDA1a (LOC1211728980)
MANSHYSKTLHLPCKSFSMAILLVYLLLVGSCTAIRTGATMRLNEGSELLRRKQQQPRFPYKGLVFNFLPKGVPIPPSGPSKRHNSVVASTPKN
>GmIDA1b (LOC113000768)
MANSHYSKTLHLPCASFSLAILLAFLLLVGSCTAIRTGATMRLNEGSELLRRKQQKPRFPYKGLVFNFFPKGVPIPPSGPSKRHNSLVASTPQN
