# Supplementary material for: A hierarchical abscission program regulates reproductive allocation in Prunus × yedoensis and Prunus sargentii
Source: Hortic Res. 2025 Nov 14;13(2):uhaf317. doi: 10.1093/hr/uhaf317 (PMC12946680; doi:10.1093/hr/uhaf317)
Supplement: Web_Material_uhaf317 [file web_material_uhaf317.zip › Supplementary Table S6 List of mature form of IDA protein sequences.xlsx]

## Sheet: Sheet1
Supplementary Table S6 List of mature form of IDA protein sequences
>mAtIDA (AT1G68765)
GVPIPPSAPSKRHN
>mPyIDA (CYE_r3.1SPE1_g023680)
GTPIPPSGPSKRHN
>mSlIDA (Solyc05g010000)
GIPIPPSAPSKRHN
>mLcIDL1 (Litchi_GLEAN_10054315)
GTPIPPSGPSKRHN
>mPtIDL1 (BU889756)
HLPIPTSGPSRRHN
>mLjIDL1(AW719486)
GWVPPSGPSKRHN
>mZmIDL1(BI430572)
GPVPPSGPSRQHN
>mTaIDL1 (BM135459)
GSVTPSGPSRKHN
>mGmIDA1a (LOC1211728980)
GVPIPPSGPSKRHN
>mGmIDA1b (LOC113000768)
GVPIPPSGPSKRHN
