# Supplementary material for: A hierarchical abscission program regulates reproductive allocation in Prunus × yedoensis and Prunus sargentii
Source: Hortic Res. 2025 Nov 14;13(2):uhaf317. doi: 10.1093/hr/uhaf317 (PMC12946680; doi:10.1093/hr/uhaf317)
Supplement: Web_Material_uhaf317 [file web_material_uhaf317.zip › Supplementary Table S7 List of protein sequences used for structure prediction.xlsx]

## Sheet: Sheet1
Supplementary Table S7 List of protein sequences used for structure prediction
IDA	>AtIDA (AT1G68765)
	MAPCRTMMVLLCFVLFLAASSSCVAAARIGATMEMKKNIKRLTFKNSHIFGYLPKGVPIPPSAPSKRHNSFVNSLPH
	>PyIDA (CYE_r3.1SPE1_g023680)
	MASSSPKSKLFSCSCKTTMFVVSLILLLIGSCSGARLGKTVILADRQVLLNLEHTKTLNPRTYQTGFQYRGQVFSFFPKGTPIPPSGPSKRHNSVVDSTPHN
	>SlIDA (Solyc05g010000)
	MAFSFSSSKTLYLSSKLTCLILVISLLFNYGHIVEASRFGRIMMVEENSRIFSSQHMKVYKKENAYKVDNLLFTMLPKGIPIPPSAPSKRHNAIEDSTPQN
mIDA	>mAtIDA (AT1G68765)
	GVPIPPSAPSKRHN
	>mPyIDA (CYE_r3.1SPE1_g023680)
	GTPIPPSGPSKRHN
	>mSlIDA (Solyc05g010000)
	GIPIPPSAPSKRHN
	>mLcIDL1 (Litchi_GLEAN_10054315)
	GTPIPPSGPSKRHN
	>mPtIDL1 (BU889756)
	HLPIPTSGPSRRHN
	>mLjIDL1(AW719486)
	GWVPPSGPSKRHN
	>mZmIDL1(BI430572)
	GPVPPSGPSRQHN
	>mTaIDL1 (BM135459)
	GSVTPSGPSRKHN
	>mGmIDA1a (LOC1211728980)
	GVPIPPSGPSKRHN
	>mGmIDA1b (LOC113000768)
	GVPIPPSGPSKRHN
HSL2	>AtHSL2 (AT5G65710)
	MLTNTNLFFFLSLLLLSCFLQVSSNGDAEILSRVKKTRLFDPDGNLQDWVITGDNRSPCNWTGITCHIRKGSSLAVTTIDLSGYNISGGFPYGFCRIRTLINITLSQNNLNGTIDSAPLSLCSKLQNLILNQNNFSGKLPEFSPEFRKLRVLELESNLFTGEIPQSYGRLTALQVLNLNGNPLSGIVPAFLGYLTELTRLDLAYISFDPSPIPSTLGNLSNLTDLRLTHSNLVGEIPDSIMNLVLLENLDLAMNSLTGEIPESIGRLESVYQIELYDNRLSGKLPESIGNLTELRNFDVSQNNLTGELPEKIAALQLISFNLNDNFFTGGLPDVVALNPNLVEFKIFNNSFTGTLPRNLGKFSEISEFDVSTNRFSGELPPYLCYRRKLQKIITFSNQL…
	>PyHSL2 (CYE_r3.1SPA6_g029120)
	MRHLPLKSLLVLFAVHLCFSSVMASLAGDTQTLIRVKAQLSDPDGKLDDWVPNSDHNPCNWTGITCEPNSHTVLAVNISGLGIAGGFPFGFCHIRTLRNLSVSSNSINGSLQTQTLSLCSHLQVLELEANNIVGELPEFSPDFTDLQVLDLQSNNFSGDIPASFGRLPALKVLLLSQNLLTGSIPSFLCNLTELTNLALGYNPFKHAVLPSEIGNLRKLENLFIPQSNVKGQIPDSIGNLVSLTNLDLSDNSLTGVLPESIGRLRSAVVIELFTNHLFGELPESIANLSSLRYLDLSLNAFTGKLSEKIAGMRLVSLNLNDNFLQGEVPQILGSNPILEQLKLFNNSFSGSLPENLGRYSDLGDLDVSTNKFTGELPKYLCYKKKLTRLVTFSNQFSGN…
	>SlHSL2 (Solyc07g053600)
	MQMKLLLFFLSTFPLIFALNQDGLYLQRLKHSLSSSDQGVFSTWYENDPTPCNWTGVTCNDAGDSPSVIAVNLSGASLVGPFPGFLCHLTSLSSLSLSNNFINSTLPVSISECGSLTYLDISQNLIGGTIPDTISDLPYLRYLDLSGCYFSGNIPASLGRFRQLETLILTENILTGEVPAALGNVTSLKTLELAYNPFAPSLFPPELGNLTNLETLWLSMCNLVGSIPKSIEKLSRLTNFDVSNNGLVGSIPSAIFQLNSIVQIELYNNSLTGKLPSGWSNLTRLRRFDVSTNKLNGTIPNELCELPLESLNLFENQFEGLIPESIANSPNLYELKLFSNRFSGSLPSELGKNSALQYLDVSYNTFSGKIPESLCEIGALEDLIVIYNSFSGNIPASLG…
SERK1	>AtSERK1 (AT1G71830)
	MESSYVVFILLSLILLPNHSLWLASANLEGDALHTLRVTLVDPNNVLQSWDPTLVNPCTWFHVTCNNENSVIRVDLGNAELSGHLVPELGVLKNLQYLELYSNNITGPIPSNLGNLTNLVSLDLYLNSFSGPIPESLGKLSKLRFLRLNNNSLTGSIPMSLTNITTLQVLDLSNNRLSGSVPDNGSFSLFTPISFANNLDLCGPVTSHPCPGSPPFSPPPPFIQPPPVSTPSGYGITGAIAGGVAAGAALLFAAPAIAFAWWRRRKPLDIFFDVPAEEDPEVHLGQLKRFSLRELQVASDGFSNKNILGRGGFGKVYKGRLADGTLVAVKRLKEERTPGGELQFQTEVEMISMAVHRNLLRLRGFCMTPTERLLVYPYMANGSVASCLRERPPSQPPLD…
	>PySERK1 (CYE_r3.1SPE8_g007720)
	MESKVGNSLCLWLILVAHPLWMTMVLANMEGDALHSLRTNLEDPNNVLQSWDPTLVNPCTWFHVTCNNENSVIRVDLGNALLSGQLVPQLGLLKNLQYLELYSNNISGPIPSELGNLTSLVSLDLYLNSFAGLIPDTLGKLSKLRFLWVYFRLNNNSLVGPIPMSLTNISSLQVLDLSNNHLSGEVPDNGSFSLFTPISFANNLNLCGPVTGRPCPGSPPFSPPPPFVPPPPISTPGGNSATGAIAGGVAAGAALLFAAPAIAFAWWRRRKPQEFFFDVPAEEDPEVHLGQLKRFSLRELQVATDSFSNKNILGRGGFGKVYKGRLADGSLVAVKRLKEERTPGGELQFQTEVEMISMAVHRNLLRLRGFCMTPTERLLVYPYMANGSVASCLRERPPS…
	>SlSERK1 (ADW65658)
	MVKVMEKDTVVVSLVVWLILVVYHLKLIYANMEGDALHSLRVNLQDPNNVLQSWDPTLVNPCTWFHVTCNNDNSVIRVDLGNAALSGLLVPQLGLLKNLQYLELYSNNISGLIPSDLGNLTNLVSLDLYLNNFVGPIPDSLGKLSKLRFLRLNNNSLTGNIPMSLTNISSLQVLDLSNNRLSGAVPDNGSFSLFTPISFANNLDLCGPVTGRPCPGSPPFSPPPPFVPPPPISAPGGNGATGAIAGGVAAGAALLFAAPAIAFAWWRRRKPQEYLFDVPAEEDPEVHLGQLKRFSLRELQVATDSFSNKNILGRGGFGKVYKGRLADGSLVAVKRLKEERTPGGELQFQTEVEMISMAVHRNLLRLRGFCMTPTERLLVYPYMANGSVASCLRERPPSE…
SERK3	>AtSERK3 (AT4G33430)
	MERRLMIPCFFWLILVLDLVLRVSGNAEGDALSALKNSLADPNKVLQSWDATLVTPCTWFHVTCNSDNSVTRVDLGNANLSGQLVMQLGQLPNLQYLELYSNNITGTIPEQLGNLTELVSLDLYLNNLSGPIPSTLGRLKKLRFLSQKVVSPNRCYVILLDEKVFSWRLGCCIIWSILIMSFRKRNQNSILVRLNNNSLSGEIPRSLTAVLTLQVLDLSNNPLTGDIPVNGSFSLFTPISFANTKLTPLPASPPPPISPTPPSPAGSNRITGAIAGGVAAGAALLFAVPAIALAWWRRKKPQDHFFDVPAEEDPEVHLGQLKRFSLRELQVASDNFSNKNILGRGGFGKVYKGRLADGTLVAVKRLKEERTQGGELQFQTEVEMISMAVHRNLLRLRGF…
	>PySERK3 (CYE_r3.1SPA0_g010050)
	MDAVMSTTSGSASVWLFLLFGFLQLLKLSGNVEGDALNALKSNLVDPNNVLQSWDPTLVNPCTWFHVTCNSENSVTRVDLGNANLSGQLVSQLGVLSNLQYLELYSNNITGNIPAELGTLTNLVSLDLYLNTLRGTIPDTLAKLEKLRFLRLNNNTLTGNIPMALTKIQSLQVLDLSNNNLTGDIPVNGSFSLFTPISYANNPNLNPLPASPPPSVPSTPTSSPGNTATGAIAGGVAAGAALLFAAPAIALAWWRRRKPQDHFFDVPAEEDPEVHLGQLKRFSLRELQVATDTFSNKNILGRGGFGKVYKGRLADGTLVAVKRLKEERTQGGELQFQTEVEMISMAVHRNLLRLRGFCMTPTERLLVYPYMANGSVASCLRDRPEAQDPLDWEIRKRIS…
	>SlSERK3A (Solyc01g104970)
	MDQSVLAIWVFLCLIGLLFNLSPVAGNAEGDALNALKTNLADPNSVLQSWDATLVNPCTWFHVTCNNENSVTRVDLGNANLSGQLVPQLGQLQKLQYLELYSNNISGRIPNELGNLTELVSLDLYLNNLNGPIPPSLGRLQKLRFLRLNNNSLNEGIPMSLTTIVALQVLDLSNNHLTGLVPVNGSFSLFTPISFANNQLEVPPVSPPPPLPPTPSSSSSVGNSATGAIAGGVAAGAALLFAAPAIFLAWWRRRKPQDHFFDVPAEEDPEVHLGQLKRFSLRELQVASDNFSNRNILGRGGFGKVYKGRLADGSLVAVKRLKEERTQGGELQFQTEVEMISMAVHRNLLRLRGFCMTPTERVLVYPYMENGSVASRLRERPESEPPLDWPKRKRIALGS…
	>SlSERK3B (Solyc10g047140)
	MMDQWVLGILGSASVFLCLIGLLLVPVYGNTEGDALNALKTTLADPNNVLQSWDPTLVNPCTWFHVTCNSENSVTRVDLGNANLSGQLVPQLGQLSNLQYLELYSNNISGRIPYELGNLTNLVSLDLYLNKLVGPIPDTLGKLQKLRFLRLNNNSLTGQIPVLLTTVTSLQVLDLSNNKLTGPVPVNGSFSLFTPISFANNPLETPPVSPPPPITPTPTSPGVGNSATGAIAGGVAAGAALLFAAPAILLAWWRRRKPEDHFFDVPAEEDPEVHLGQLKRFSLRELQVATDNFSNKNILGRGGFGKVYKGRLADGSLVAVKRLKEERTQGGELQFQTEVEMISMAVHRNLLRLWGFCMTATERLLVYPYMANGSVASRLRERPESDPPLGWPIRKCIAL…
