# Supplementary material for: A hierarchical abscission program regulates reproductive allocation in Prunus × yedoensis and Prunus sargentii
Source: Hortic Res. 2025 Nov 14;13(2):uhaf317. doi: 10.1093/hr/uhaf317 (PMC12946680; doi:10.1093/hr/uhaf317)
Supplement: Web_Material_uhaf317 [file web_material_uhaf317.zip › Supplementary Table S8 Comparison of petal color in Prunus sargentii.xlsx]

## Sheet: Sheet1
Supplementary Table S8 Comparison of petal color in Prunus sargentii
Point	Before abscission			Petal abscission			Flower pedicel–peduncle abscission
	Red	Green	Blue	Red	Green	Blue	Red	Green	Blue
#1	201	206	240	191	198	231	148	138	209
#2	160	165	216	187	193	222	152	142	213
#3	190	194	240	189	196	230	147	135	214
#4	189	193	240	189	196	231	148	136	210
#5	199	202	240	186	191	217	164	152	221
#6	187	190	240	189	195	227	154	141	215
#7	204	206	240	192	198	231	160	147	218
#8	190	192	240	193	199	233	157	144	213
#9	189	191	240	191	197	231	155	141	214
#10	157	159	213	193	198	228	158	144	217
#11	209	210	240	194	199	230	159	145	218
#12	206	207	240	193	198	232	152	138	210
#13	205	206	240	193	198	232	155	140	216
#14	202	203	240	192	197	231	153	138	214
#15	198	199	240	190	195	229	157	142	217
#16	197	198	240	189	194	229	149	134	209
#17	195	196	240	197	201	231	146	130	209
#18	189	190	240	195	199	230	157	142	216
#19	189	190	240	193	197	228	156	141	215
#20	163	164	215	196	200	232	165	151	220
#21	163	164	216	193	197	232	159	144	217
#22	159	160	213	190	194	229	159	144	217
#23	161	162	216	190	194	229	158	143	216
#24	162	163	219	192	196	232	160	145	218
#25	187	187	233	192	196	233	158	143	216
#26	189	189	239	195	198	229	161	146	218
#27	193	193	240	195	198	229	157	141	216
#28	188	188	238	196	199	230	150	134	209
#29	204	204	240	195	198	230	159	143	217
#30	194	194	240	194	197	229	157	141	215
#31	201	201	240	190	193	225	151	135	209
#32	193	193	240	195	198	231	152	135	213
#33	190	190	239	196	199	232	160	144	217
#34	190	190	240	193	196	230	160	144	217
#35	161	161	214	191	194	228	154	137	214
#36	189	189	240	183	186	220	154	137	213
#37	194	194	240	179	182	217	156	139	215
#38	203	203	240	193	196	231	150	132	212
#39	161	160	220	192	195	230	163	147	218
#40	162	161	220	191	194	230	156	139	214
#41	166	165	221	189	192	228	155	138	213
#42	168	167	223	195	198	236	154	137	211
#43	163	162	215	189	191	221	160	143	217
#44	188	187	240	196	198	229	157	140	214
#45	189	188	240	195	197	229	152	134	212
#46	190	189	240	197	199	231	153	135	213
#47	190	189	240	194	196	229	159	142	215
#48	191	190	240	194	196	229	157	140	213
#49	190	189	239	197	199	232	161	144	217
#50	195	194	240	193	195	228	160	143	216
#51	195	194	240	192	194	227	163	146	219
#52	197	196	240	194	196	230	153	136	209
#53	198	197	240	194	196	230	155	137	214
#54	201	200	240	190	192	226	154	136	213
#55	202	201	240	193	195	229	146	127	208
#56	206	205	240	196	198	232	171	155	223
#57	206	205	240	192	194	228	160	143	215
#58	206	205	240	192	194	228	159	142	214
#59	207	206	240	188	190	224	165	148	220
#60	208	207	240	191	193	228	162	145	217
#61	211	210	240	182	184	219	163	146	218
#62	163	161	220	194	196	232	167	150	221
#63	212	211	240	196	198	234	157	139	214
#64	167	165	222	191	193	229	158	140	215
#65	167	165	221	183	185	222	149	130	209
#66	186	184	239	194	196	234	169	152	222
#67	154	152	207	196	197	229	157	139	213
#68	164	162	215	198	199	231	161	143	217
#69	189	187	240	201	202	234	153	134	212
#70	162	160	211	195	196	229	150	131	209
#71	165	163	214	197	198	231	163	145	218
#72	192	190	240	197	198	231	162	144	217
#73	193	191	240	195	196	230	161	143	216
#74	193	191	240	196	197	231	157	139	212
#75	193	191	238	194	195	229	152	133	210
#76	203	201	240	195	196	231	156	137	214
#77	164	161	219	195	196	231	154	135	212
#78	204	202	240	194	195	230	155	136	213
#79	162	159	215	196	197	232	151	132	209
#80	156	153	209	193	194	230	162	144	216
#81	205	203	240	183	184	220	167	149	221
#82	205	203	240	182	183	219	163	145	217
#83	162	159	214	182	183	220	152	133	209
#84	188	185	238	183	184	221	158	139	215
#85	191	188	240	196	197	234	157	138	214
#86	193	190	240	188	189	226	165	147	219
#87	193	190	240	190	191	229	153	133	212
#88	174	171	220	183	184	222	155	136	211
#89	194	191	240	196	197	235	159	140	215
#90	195	192	240	185	186	228	156	137	212
#91	210	208	240	196	196	230	157	138	213
#92	196	193	240	193	193	226	158	139	214
#93	198	195	240	186	186	218	156	137	212
#94	161	157	216	193	193	225	162	144	215
#95	199	196	240	201	201	233	163	145	216
#96	161	157	215	192	192	225	168	150	221
#97	200	197	240	198	198	230	154	134	212
#98	168	164	221	193	193	228	161	143	213
#99	201	198	240	197	197	230	166	148	218
#100	201	198	240	195	195	229	150	130	207
#101	161	157	212	196	196	230	157	137	214
#102	202	199	240	196	196	231	152	132	209
#103	189	185	239	196	196	232	150	130	207
#104	164	160	214	195	195	230	151	131	208
#105	203	200	240	196	196	229	160	141	214
#106	204	201	240	196	196	230	161	142	215
#107	204	201	240	196	196	231	157	138	211
#108	193	189	240	194	194	229	147	126	206
#109	205	202	240	199	199	232	152	132	208
#110	205	202	240	195	195	229	156	136	212
#111	207	204	240	198	198	230	159	139	215
#112	207	204	240	197	197	232	160	141	213
#113	207	204	240	197	197	233	161	142	214
#114	197	193	240	193	193	229	163	144	216
#115	167	162	220	195	195	230	162	143	215
#116	159	154	212	198	198	231	151	130	209
#117	199	195	240	185	185	221	160	140	215
#118	210	207	240	182	182	221	155	135	210
#119	210	207	240	184	184	221	154	133	211
#120	191	186	240	185	185	222	145	124	202
#121	191	186	239	186	186	224	154	133	211
#122	202	198	240	190	190	229	155	134	212
#123	193	188	240	195	195	232	152	131	209
#124	194	189	240	196	196	230	151	130	208
#125	193	188	239	195	195	234	156	135	213
#126	194	189	240	197	197	235	161	141	215
#127	193	188	239	196	196	234	159	139	213
#128	195	190	240	197	197	236	162	142	216
#129	204	200	240	198	198	236	158	138	212
#130	213	210	240	193	193	231	162	142	216
#131	205	201	240	178	178	221	162	142	216
#132	205	201	240	179	179	222	156	136	210
#133	160	154	212	184	183	224	160	141	211
#134	164	158	215	182	181	222	171	152	222
#135	165	159	216	195	194	234	164	145	215
#136	198	193	240	183	182	222	148	126	207
#137	215	212	240	188	187	227	151	130	207
#138	207	203	240	182	181	220	155	134	211
#139	207	203	240	184	183	222	156	135	212
#140	190	184	239	198	197	236	152	131	208
#141	192	186	240	190	189	227	151	130	207
#142	208	204	240	194	193	231	158	138	211
#143	208	204	240	183	182	220	163	143	216
#144	208	204	240	185	184	222	150	128	208
#145	208	204	240	189	188	226	148	126	206
#146	200	195	240	199	198	235	172	153	222
#147	170	164	217	195	194	231	154	133	209
#148	201	196	240	183	182	219	155	134	210
#149	209	205	240	184	183	220	158	137	213
#150	166	159	219	194	193	230	154	133	209
#151	195	189	240	195	194	231	157	136	212
#152	195	189	240	197	196	232	165	145	217
#153	194	188	239	194	193	229	168	148	220
#154	203	198	240	198	197	233	147	125	204
#155	203	198	240	197	196	232	151	129	208
#156	196	190	240	195	194	230	148	126	205
#157	196	190	240	198	197	233	155	134	209
#158	211	207	240	197	196	232	159	138	213
#159	211	207	240	184	183	219	170	150	221
#160	204	199	240	195	194	230	153	131	209
#161	204	199	240	196	195	231	175	156	223
#162	204	199	240	191	190	225	159	138	212
#163	191	185	234	197	196	231	143	120	201
#164	192	186	235	195	194	229	151	129	206
#165	198	192	240	195	194	229	156	134	211
#166	198	192	240	197	196	231	151	129	206
#167	205	200	240	196	195	230	172	152	222
#168	192	185	240	196	195	230	153	131	208
#169	192	185	240	196	195	230	156	134	211
#170	199	193	240	202	201	235	146	123	203
#171	206	201	240	197	196	230	151	128	208
#172	206	201	240	196	195	229	161	140	213
#173	206	201	240	195	194	227	163	142	215
#174	213	209	240	198	197	230	145	121	204
#175	193	186	240	202	201	232	157	135	211
#176	207	202	240	179	177	221	156	134	210
#177	207	202	240	181	179	222	157	135	211
#178	194	188	233	182	180	222	164	142	218
#179	201	195	240	186	184	225	150	127	206
#180	195	188	240	185	183	223	152	129	208
#181	194	187	239	181	179	219	149	126	205
#182	208	203	240	190	188	227	169	148	220
#183	208	203	240	186	184	223	157	136	208
#184	202	196	240	182	180	219	157	135	210
#185	209	204	240	186	184	222	157	135	210
#186	203	197	240	194	192	230	156	134	209
#187	203	197	240	199	197	235	147	124	202
#188	203	197	240	199	197	235	151	128	206
#189	203	197	240	196	194	232	152	129	207
#190	164	155	219	197	195	233	160	139	210
#191	210	205	240	197	195	232	150	126	207
#192	204	198	240	196	194	231	165	143	217
#193	204	198	240	206	204	240	160	138	212
#194	204	198	240	198	196	232	157	135	209
#195	192	185	233	198	196	232	163	140	217
#196	205	199	240	198	196	232	149	126	203
#197	162	153	214	196	194	230	156	133	210
#198	194	186	240	196	194	230	159	136	213
#199	200	193	240	197	195	231	156	133	210
#200	200	193	240	197	195	231	154	131	208
#201	200	193	240	195	193	228	153	130	207
#202	206	200	240	195	193	228	151	127	207
#203	206	200	240	195	193	228	172	151	221
#204	195	187	240	198	196	231	173	152	222
#205	167	159	212	201	199	234	156	133	209
#206	212	207	240	195	193	227	160	137	213
#207	212	207	240	194	192	226	163	140	216
#208	207	201	240	199	197	231	156	133	209
#209	196	188	240	206	204	238	147	123	202
#210	195	187	239	197	195	229	151	127	206
#211	202	195	240	198	196	229	154	130	209
#212	213	208	240	205	203	236	150	126	205
#213	197	189	240	183	180	226	174	153	222
#214	186	178	229	183	180	225	151	126	208
#215	208	202	240	182	179	224	170	148	220
#216	208	202	240	181	178	222	170	148	220
#217	169	159	222	182	179	221	165	143	215
#218	193	184	240	183	180	221	159	136	211
#219	209	203	240	192	189	228	159	136	211
#220	209	203	240	186	183	222	161	138	213
#221	209	203	240	196	193	232	161	138	213
#222	204	197	240	198	195	234	162	138	216
#223	204	197	240	195	192	230	156	132	210
#224	204	197	240	196	193	231	153	129	207
#225	204	197	240	196	193	230	149	125	203
#226	210	204	240	197	194	231	152	127	208
#227	205	198	240	196	193	230	169	147	218
#228	192	184	232	195	192	228	172	150	221
#229	205	198	240	194	191	227	171	149	220
#230	205	198	240	207	204	240	156	133	207
#231	205	198	240	195	192	228	156	132	209
#232	201	193	240	198	195	231	155	131	208
#233	206	199	240	197	194	230	160	136	213
#234	206	199	240	195	192	227	158	134	211
#235	206	199	240	200	197	232	154	130	207
#236	211	205	240	197	194	229	151	126	206
#237	211	205	240	185	181	227	151	125	208
#238	197	188	240	199	196	230	162	139	212
#239	207	200	240	197	194	228	168	145	218
#240	207	200	240	211	208	241	162	138	214
#241	212	206	240	200	197	230	152	128	204
#242	212	206	240	197	194	227	157	133	209
#243	212	206	240	197	194	227	158	134	210
#244	217	212	240	189	185	229	165	141	217
#245	208	201	240	197	194	227	159	135	211
#246	199	190	240	190	186	229	157	133	209
#247	213	207	240	188	184	226	153	128	207
#248	200	191	240	187	183	223	152	127	206
#249	209	202	240	192	188	228	143	117	199
#250	175	165	219	194	190	229	151	125	207
#251	205	197	240	192	188	227	175	153	222
#252	205	197	240	198	194	233	170	147	219
#253	219	214	240	196	192	231	171	148	220
#254	198	188	240	201	197	235	160	136	211
#255	211	204	240	199	195	233	155	131	206
#256	211	204	240	196	192	230	154	129	207
#257	211	204	240	196	192	230	158	133	211
#258	207	199	240	197	193	231	150	124	205
#259	207	199	240	208	204	241	163	140	211
#260	207	199	240	202	198	235	172	149	220
#261	203	194	240	191	186	232	163	139	213
#262	212	205	240	188	183	228	158	134	208
#263	200	190	240	191	186	230	157	133	207
#264	200	190	240	200	196	231	162	138	212
#265	216	210	240	189	184	227	161	137	211
#266	212	205	240	190	185	228	151	126	203
#267	196	185	240	200	196	230	158	133	210
#268	204	195	240	201	197	231	159	134	211
#269	197	186	240	201	197	231	156	131	208
#270	201	191	240	197	193	227	151	126	203
#271	201	191	240	202	198	231	152	126	206
#272	205	196	240	201	196	236	166	142	215
#273	209	201	240	194	189	229	169	145	218
#274	209	201	240	195	190	229	166	141	217
#275	209	201	240	194	189	228	166	141	217
#276	213	206	240	199	194	233	153	127	206
#277	213	206	240	198	193	232	152	126	205
#278	213	206	240	197	192	231	156	130	209
#279	202	192	240	196	191	230	154	127	209
#280	221	216	240	198	193	231	149	122	204
#281	206	197	240	188	182	227	160	135	210
#282	206	197	240	189	183	228	157	131	209
#283	210	202	240	201	196	233	164	139	214
#284	214	207	240	196	191	228	154	128	206
#285	214	207	240	197	192	229	154	127	208
#286	214	207	240	197	192	229	163	137	215
#287	203	193	240	189	183	227	157	131	209
#288	203	193	240	209	204	240	164	139	214
#289	207	198	240	197	192	228	160	135	210
#290	211	203	240	196	191	227	159	133	210
#291	204	194	240	211	206	241	153	127	204
#292	215	208	240	197	192	227	158	132	209
#293	208	199	240	188	181	230	158	132	209
#294	208	199	240	200	194	236	160	134	211
#295	208	199	240	186	179	228	163	138	212
#296	208	199	240	201	195	236	160	135	209
#297	212	204	240	202	197	231	163	138	212
#298	198	186	240	209	204	238	158	133	207
#299	205	195	240	187	180	227	164	139	213
#300	212	204	240	188	181	228	172	148	219
#301	194	183	232	191	184	231	148	119	204
#302	202	191	240	194	187	234	155	128	207
#303	209	200	240	198	192	232	162	135	214
#304	209	200	240	202	197	230	163	136	215
#305	199	187	240	192	185	231	155	128	207
#306	206	196	240	188	181	227	162	136	212
#307	220	214	240	198	192	231	160	134	210
#308	207	197	240	199	193	232	157	131	207
#309	207	197	240	193	186	231	174	150	220
#310	217	210	240	196	189	234	156	129	207
#311	214	206	240	202	196	234	163	137	212
#312	211	202	240	197	191	229	167	141	216
#313	211	202	240	196	190	228	162	136	211
#314	208	198	240	197	190	234	167	142	214
#315	208	198	240	204	198	235	171	146	218
#316	208	198	240	198	192	229	172	147	219
#317	208	198	240	188	180	229	147	117	203
#318	208	198	240	192	184	233	150	121	204
#319	202	190	240	196	189	231	154	127	204
#320	221	215	240	197	190	232	161	134	211
#321	218	211	240	187	179	227	159	132	209
#322	218	211	240	188	180	228	155	128	205
#323	215	207	240	192	184	231	158	131	208
#324	212	203	240	203	197	232	166	140	214
#325	206	195	240	194	186	232	165	139	213
#326	197	183	240	196	189	229	173	148	219
#327	219	212	240	201	194	234	149	119	204
#328	207	196	240	203	197	231	152	123	205
#329	216	208	240	193	185	230	157	129	208
#330	213	204	240	202	195	234	167	140	216
#331	204	192	240	185	177	221	158	131	207
#332	204	192	240	200	193	231	172	147	217
#333	208	197	240	200	193	230	153	124	205
#334	214	205	240	198	191	228	151	122	203
#335	214	205	240	190	182	224	155	127	205
#336	214	205	240	205	198	234	163	136	211
#337	205	193	239	197	189	230	173	147	219
#338	209	198	240	196	188	229	172	146	218
#339	209	198	240	195	186	232	154	125	205
#340	212	202	240	203	196	231	155	127	204
#341	212	202	240	194	185	230	163	135	212
#342	215	206	240	189	179	227	164	137	211
#343	215	206	240	190	181	224	157	128	207
#344	215	206	240	198	189	231	163	135	211
#345	210	199	240	196	187	229	155	125	206
#346	221	214	240	196	187	229	152	122	203
#347	221	214	240	192	182	228	151	121	202
#348	213	203	240	197	188	229	165	137	212
#349	213	203	240	198	189	230	150	119	202
#350	208	196	240	197	188	228	173	146	218
#351	216	207	240	195	186	226	152	120	205
#352	211	200	240	197	188	228	153	122	204
#353	211	200	240	198	189	229	150	118	202
#354	214	204	240	200	191	231	168	139	215
#355	209	197	240	202	193	232	164	135	211
#356	207	194	240	193	184	223	161	131	209
#357	210	198	240	196	186	229	161	131	209
#358	215	205	240	200	191	229	173	146	216
#359	215	205	240	194	184	226	166	137	212
#360	210	198	240	193	183	225	166	137	212
#361	220	212	240	196	186	228	157	126	206
#362	208	195	240	198	189	226	150	119	199
#363	208	195	240	194	184	225	152	119	204
#364	223	216	240	197	187	228	148	115	200
#365	202	186	240	197	187	228	163	133	210
#366	221	213	240	205	196	232	172	144	215
#367	219	210	240	199	189	229	168	138	214
#368	203	187	240	198	187	230	150	116	202
#369	210	197	240	201	190	232	167	136	214
#370	210	197	240	195	184	226	163	132	210
#371	217	207	240	199	188	230	162	131	209
#372	222	214	240	198	187	229	160	129	207
#373	220	211	240	199	189	227	161	130	208
#374	216	205	240	199	189	227	155	122	205
#375	206	190	240	200	189	230	156	123	206
#376	223	215	240	200	189	230	167	137	212
#377	217	206	240	196	184	228	156	123	205
#378	211	197	240	196	184	228	162	131	208
#379	209	194	240	200	189	229	152	118	202
#380	218	207	240	195	183	226	165	133	212
#381	207	190	240	195	183	226	155	121	204
#382	221	211	240	196	184	227	167	135	213
#383	221	211	240	196	184	227	163	129	211
#384	223	214	240	201	190	229	156	122	204
#385	212	197	240	227	219	247	149	114	198
#386	222	212	240	197	185	227	162	129	208
#387	224	215	240	196	183	228	161	128	207
#388	218	205	240	196	183	228	150	114	200
#389	217	203	240	224	214	248	155	121	202
#390	224	214	240	202	189	232	154	118	203
#391	215	199	240	202	189	232	152	116	201
#392	223	212	240	196	183	226	175	144	217
#393	219	205	240	196	183	226	151	114	201
#394	223	211	240	200	187	229	149	112	198
#395	224	212	240	197	183	228	158	124	203
#396	226	215	240	196	182	227	159	124	205
#397	225	213	240	225	214	248	164	129	210
#398	224	211	240	200	186	229	155	119	202
#399	224	210	240	226	215	248	152	113	199
#400	225	211	240	201	186	229	151	112	198
